# Supplementary material for: RNA-seq transcriptome profiling of pigs’ liver in response to diet with different sources of fatty acids
Source: Front Genet. 2023 Jan 25;14:1053021. doi: 10.3389/fgene.2023.1053021 (PMC9936315; doi:10.3389/fgene.2023.1053021)
Supplement: Supplementary file 1 [file DataSheet1.zip]

Archive with 6 entries (6 files):
- Supplementary Images.pdf
- Supplementary Table 5.xlsx
- Supplementary Table 6.xlsx
- Supplementary Table 7.xlsx
- Supplementary Table 8.xlsx
- Supplementary Tables 1- 4.docx
