# Supplementary material for: RNA-seq transcriptome profiling of pigs’ liver in response to diet with different sources of fatty acids
Source: Front Genet. 2023 Jan 25;14:1053021. doi: 10.3389/fgene.2023.1053021 (PMC9936315; doi:10.3389/fgene.2023.1053021)
Supplement: Supplementary file 1 [file DataSheet1.zip › Supplementary Table 5.xlsx]

## Sheet: Plan1
Table S5 RNA integrity numbers (RIN) of the samples and general mapping statistics
Samples	Diet	RIN	Reads_strandR1	Reads_strandR2	Total_reads	Trimmed_reads	Difference	uniquely mapped	uniquely mapped (%)	unmapped	unmapped (%)	multimapping	multimapping (%)	noFeature	noFeature (%)	ambiguous	ambiguous (%)
L1	FO	8.5	19949276	19949276	39898552	19701399	247877	16715650	84.845	308532	1.56604	2677217	13.589	1467264	7.44751	1070800	5.43515
L2	CO	8.9	22625726	22625726	45251452	22354833	270893	19344341	86.5331	329477	1.47385	2681015	11.993	1836450	8.215	1340977	5.9986
L3	SOY	9.6	17396801	17396801	34793602	17189863	206938	15322651	89.1377	251676	1.4641	1615536	9.39819	1180452	6.86714	1057384	6.15121
L5	FO	9.4	17339439	17339439	34678878	17148130	191309	14968032	87.2867	253796	1.48002	1926302	11.2333	1331522	7.76482	1088312	6.34653
L6	FO	9.5	19414010	19414010	38828020	19187001	227009	16392965	85.4379	321980	1.67812	2472056	12.884	1381215	7.1987	1198271	6.24522
L8	CO	9.2	18550315	18550315	37100630	18347029	203286	15775329	85.983	290039	1.58085	2281661	12.4361	1394914	7.60294	996077	5.42909
L9	CO	9.5	13078142	13078142	26156284	12868810	209332	9960311	77.3989	881663	6.85116	2026836	15.75	756926	5.88186	909926	7.07079
L10	SOY	9.3	20704172	20704172	41408344	20449667	254505	17850070	87.2878	548816	2.68374	2050781	10.0284	1663134	8.13282	1167442	5.70886
L11	SOY	9.6	15858812	15858812	31717624	15683401	175411	13327649	84.9793	292638	1.86591	2063114	13.1548	1042591	6.64774	932080	5.9431
L12	SOY	9.6	17957727	17957727	35915454	17714575	243152	15299417	86.3663	326071	1.84069	2089087	11.793	1430116	8.0731	1051922	5.93817
L15	FO	9.3	16412046	16412046	32824092	16124060	287986	13709355	85.0242	488871	3.03193	1925834	11.9439	1082881	6.71593	959117	5.94836
L17	FO	9.6	18290950	18290950	36581900	18070704	220246	15505926	85.807	351077	1.9428	2213701	12.2502	1286406	7.11874	1004606	5.55931
L18	SOY	9.3	16192070	16192070	32384140	15975133	216937	12928526	80.9291	434685	2.72101	2611922	16.3499	1331174	8.33279	1040144	6.51102
L19	SOY	9.6	15751527	15751527	31503054	15526082	225445	12918890	83.2077	398099	2.56407	2209093	14.2283	1278960	8.23749	836008	5.38454
L20	FO	8.7	18046573	18046573	36093146	17796077	250496	15210949	85.4736	492837	2.76936	2092291	11.757	1419537	7.97668	1027472	5.77359
L21	FO	9.4	16976030	16976030	33952060	16724615	251415	13360938	79.8879	518577	3.10068	2845100	17.0115	1371321	8.19942	925381	5.53305
L22	CO	9.5	18727373	18727373	37454746	18476423	250950	13001733	70.3693	509869	2.75957	4964821	26.8711	2272373	12.2988	924373	5.00299
L23	FO	9.6	16786868	16786868	33573736	16554651	232217	13028020	78.697	450622	2.72203	3076009	18.5809	1406309	8.49495	937464	5.66284
L24	CO	9.5	21018509	21018509	42037018	20686969	331540	16641167	80.4428	541242	2.61634	3504560	16.9409	1766024	8.53689	1141727	5.51906
L25	CO	8.9	19481986	19481986	38963972	19207823	274163	15756986	82.0342	362484	1.88717	3088353	16.0786	1583246	8.24271	1196053	6.22691
L26	SOY	9.5	16829185	16829185	33658370	16590646	238539	13755431	82.9108	372460	2.245	2462755	14.8442	1277946	7.70281	1028891	6.20163
L27	FO	9	15501149	15501149	31002298	14976081	525068	6351985	42.4142	4390697	29.3181	4233399	28.2677	1466410	9.79168	447751	2.98977
L29	FO	9.3	18160475	18160475	36320950	17939448	221027	15266329	85.0992	409136	2.28065	2263983	12.6201	1327451	7.39962	1040438	5.79972
L30	FO	9.2	15871818	15871818	31743636	15637103	234715	12405735	79.3353	427917	2.73655	2803451	17.9282	1317597	8.42609	809898	5.17934
L31	FO	9.1	16291833	16291833	32583666	16095109	196724	13969440	86.7931	370953	2.30476	1754716	10.9022	1330957	8.26933	959386	5.96073
L36	FO	9.5	16700327	16700327	33400654	16489692	210635	13890087	84.235	288633	1.75038	2310972	14.0146	1233091	7.47795	995928	6.0397
L38	FO	9.2	15994395	15994395	31988790	15804552	189843	13369489	84.5926	265213	1.67808	2169850	13.7293	1249687	7.90713	1022102	6.46714
L39	CO	8.2	15907071	15907071	31814142	15667843	239228	13122390	83.7536	392877	2.50754	2152576	13.7388	1160471	7.40671	904012	5.76986
L40	FO	7.8	17437577	17437577	34875154	17123355	314222	8872275	51.8139	1003692	5.86154	7247388	42.3246	2396159	13.9935	651696	3.80589
L42	CO	9.2	15106809	15106809	30213618	14853422	253387	12405745	83.5211	365597	2.46137	2082080	14.0175	1186120	7.9855	836067	5.62878
L44	CO	9.5	14964925	14964925	29929850	14782639	182286	12550653	84.9013	288025	1.9484	1943961	13.1503	1137330	7.69369	893884	6.04685
L45	CO	10	17147814	17147814	34295628	16936403	211411	14107497	83.2969	375500	2.21712	2453406	14.486	1292610	7.63214	1068584	6.30939
L46	SOY	8.5	15265575	15265575	30531150	15009755	255820	7506700	50.0121	408385	2.7208	7094670	47.2671	3091736	20.5982	351785	2.34371
L48	FO	9.4	15919420	15919420	31838840	15758525	160895	13397993	85.0206	231360	1.46816	2129172	13.5112	982829	6.23681	1089566	6.91414
L50	CO	9.6	15713304	15713304	31426608	15539525	173779	13050281	83.9812	270461	1.74047	2218783	14.2783	1325338	8.52882	921007	5.92687
L51	FO	9.2	14367847	14367847	28735694	14149134	218713	10832017	76.556	447259	3.16103	2869858	20.2829	1373237	9.70545	797008	5.63291
L52	CO	9	19119724	19119724	38239448	18847537	272187	14437639	76.6023	532138	2.82338	3877760	20.5744	1896272	10.0611	999608	5.30365
L53	SOY	9.5	14581821	14581821	29163642	14334854	246967	10922833	76.1977	378006	2.63697	3034015	21.1653	1424690	9.93864	863699	6.02517
L54	SOY	9.6	15593189	15593189	31186378	15384127	209062	11637355	75.6452	367134	2.38645	3379638	21.9683	1743102	11.3305	849366	5.52105
L55	SOY	9.3	18872901	18872901	37745802	18594669	278232	14784238	79.5079	467403	2.51364	3343028	17.9784	1756553	9.44654	1018623	5.47804
L57	FO	9.2	19209410	19209410	38418820	18937596	271814	15312365	80.857	526116	2.77816	3099115	16.3649	1613497	8.52007	1113789	5.88136
L58	CO	9.1	15347709	15347709	30695418	15116354	231355	12417349	82.1451	375432	2.48361	2323573	15.3713	1436190	9.5009	855720	5.66089
L59	SOY	9.4	16293809	16293809	32587618	16054665	239144	13185148	82.1266	564057	3.51335	2305460	14.3601	1258333	7.8378	982512	6.11979
L60	CO	9.4	17303553	17303553	34607106	17087712	215841	13419245	78.5315	604753	3.53911	3063714	17.9293	1288676	7.54154	999600	5.84982
L61	SOY	9.3	16259565	16259565	32519130	15989887	269678	7456637	46.6335	464786	2.90675	8068464	50.4598	3294736	20.6051	351700	2.19952
L63	SOY	9.6	17530152	17530152	35060304	17310788	219364	14558349	84.0999	387820	2.24034	2364619	13.6598	1521411	8.7888	984515	5.68729
L64	CO	9.4	17348463	17348463	34696926	17139807	208656	14485623	84.5145	387985	2.26365	2266199	13.2218	1398225	8.15776	926632	5.40632
L65	CO	9.4	17104075	17104075	34208150	16912694	191381	14041238	83.0219	406764	2.40508	2464692	14.573	1493230	8.82905	932457	5.51336
L67	CO	9.1	18340432	18340432	36680864	18145135	195297	15128845	83.3769	394021	2.1715	2622269	14.4516	1603075	8.83474	1093825	6.0282
L68	SOY	9.7	18432836	18432836	36865672	18212361	220475	13640398	74.8964	424097	2.32862	4147866	22.775	1927704	10.5846	965778	5.30287
L69	SOY	9.2	16561309	16561309	33122618	16355205	206104	14466834	88.454	363577	2.223	1524794	9.32299	1239641	7.57949	986784	6.03346
L70	SOY	10	17487210	17487210	34974420	17248945	238265	13746326	79.6937	511268	2.96405	2991351	17.3422	1524966	8.84092	885291	5.13244
L71	CO	8.6	19927232	19927232	39854464	19659629	267603	16074421	81.7636	537229	2.73265	3047979	15.5037	1657188	8.4294	1126271	5.72885
L72	SOY	9.4	19141470	19141470	38282940	18873100	268370	14721124	78.0006	520454	2.75765	3631522	19.2418	1424180	7.54608	1169442	6.19634
