# Supplementary material for: RNA-seq transcriptome profiling of pigs’ liver in response to diet with different sources of fatty acids
Source: Front Genet. 2023 Jan 25;14:1053021. doi: 10.3389/fgene.2023.1053021 (PMC9936315; doi:10.3389/fgene.2023.1053021)
Supplement: Supplementary file 1 [file DataSheet1.zip › Supplementary Table 6.xlsx]

## Sheet: diffexpr-results.liver.COvsFO
Table S6 Genes and the log2-fold change found between the comparisons
Gene	Gene name	baseMean	log2FoldChange	lfcSE	stat	pvalue	padj	L2	L8	L9	L22	L24	L25	L39	L42	L44	L45	L50	L52	L58	L60	L64	L65	L67	L71	L1	L5	L6	L15	L17	L20	L21	L23	L27	L29	L30	L31	L36	L38	L40	L48	L51	L57
ENSSSCG00000027665	Novel gene	33.5521	0.777918	0.184387	4.21895	2.45444e-05	0.334157	34.442	28.8155	30.5745	56.1374	14.0359	37.0875	29.9991	27.6261	41.1295	31.3593	58.6527	32.4239	36.7994	42.8301	19.1209	50.8192	32.3261	37.7801	28.6014	30.0099	15.0031	26.9845	30.2744	25.3477	22.7876	33.0636	20.1186	27.101	21.2865	21.296	48.5626	27.3034	37.2849	29.7128	72.3682	48.8091
ENSSSCG00000017993	NTN1	142.066	0.537755	0.133023	4.04256	5.28713e-05	0.334157	141.82	156.79	64.5462	193.495	161	134.864	135.48	186.476	181.836	133.039	178.508	140.233	109.376	164.896	115.682	157.344	102.22	124.254	154.784	90.0297	138.186	131.201	100.618	156.612	169.421	136.521	123.227	177.964	107.685	92.2826	174.254	111.034	139.328	88.18	242.586	198.603
ENSSSCG00000038322	Novel gene	77.9398	-1.70085	0.421303	-4.03712	5.41116e-05	0.334157	14.182	50.8508	185.146	45.3877	13.2103	38.7733	31.9345	39.137	46.5413	44.6632	32.3015	303.974	89.9541	23.5565	100.385	56.683	25.3367	76.3997	88.3277	67.295	237.68	29.776	81.9191	45.2637	76.289	65.0606	296.75	43.3617	53.8424	276.848	28.5663	34.5844	58.8709	23.0035	58.0984	21.88
ENSSSCG00000048806	Novel gene	18.8921	1.35428	0.355899	3.80525	0.000141659	0.524876	27.0134	13.5602	45.8618	50.1653	4.95386	41.302	6.77399	13.8131	22.7295	19.9559	18.7009	4.05299	25.5552	64.2451	6.69232	26.3869	8.73678	4.19779	17.6655	2.72817	5.52745	8.37451	19.5893	27.1582	9.90767	8.53254	12.5741	37.9415	20.0344	6.21133	29.5185	10.0113	19.6236	9.58478	15.2891	15.1477
ENSSSCG00000031608	Novel gene	4.08305	-2.80224	0.73578	-3.80853	0.000139794	0.524876	3.37667	2.54254	13.5887	0	0.825643	10.9577	0	0	0	3.80113	1.70008	2.43179	4.08882	8.56602	2.86814	3.90917	3.49471	0	0.841217	10.9127	7.10672	0.930501	2.67127	1.81055	6.93537	3.1997	27.6631	0.903368	7.5129	0.887332	0	0	1.96236	11.5017	0	0
ENSSSCG00000034990	Novel gene	29.3326	-1.07437	0.294538	-3.64764	0.000264657	0.620861	20.26	30.5105	44.1632	15.5274	9.90772	22.7582	17.4188	16.1152	6.49413	12.3537	11.0505	69.7114	66.4434	19.2735	48.7583	38.1144	29.705	25.1867	54.6791	50.9259	34.744	7.44401	26.7127	36.2109	51.5199	14.932	35.2076	31.6179	31.3037	11.5353	15.2353	37.3147	39.2473	28.7543	25.4818	19.3553
ENSSSCG00000013457	DOT1L	156.476	0.296458	0.0825315	3.59206	0.000328077	0.620861	209.354	163.57	96.8194	174.384	129.626	126.435	174.188	232.52	172.094	140.642	160.657	145.908	166.62	154.188	132.89	176.89	156.388	148.602	132.071	152.778	140.555	142.367	144.249	173.812	153.569	166.385	158.434	185.191	152.762	150.847	165.684	147.439	133.441	130.353	191.623	149.794
ENSSSCG00000005948	TG	6.15867	1.67003	0.468883	3.56172	0.000368432	0.620861	7.42868	9.32265	5.09576	4.77765	5.7795	1.6858	8.70941	14.9642	1.08235	0	3.40016	1.6212	2.04441	2.1415	1.91209	9.77293	1.74736	4.19779	5.88852	4.54696	5.52745	7.44401	8.01382	2.71582	0.990767	6.39941	0	37.0381	12.5215	0.887332	18.092	4.55057	7.84945	4.79239	2.03854	6.73229
ENSSSCG00000038562	RND1	112.471	-0.998076	0.283029	-3.5264	0.000421243	0.620861	72.2608	73.7337	193.639	47.7765	56.9694	75.0179	70.643	92.0871	55.2001	50.3649	57.8027	56.7419	149.242	134.915	195.989	133.889	539.933	90.6722	147.213	91.8485	71.0672	97.7026	152.263	93.2432	133.754	73.5932	108.138	69.5594	97.6677	96.7192	62.8458	186.574	60.8332	159.107	89.6958	110.241
ENSSSCG00000039880	Novel gene	9.09091	1.46015	0.415841	3.51132	0.000445883	0.620861	15.5327	3.39005	13.5887	3.58324	2.47693	25.2869	9.67712	24.1729	15.153	6.65197	22.9511	11.3484	1.02221	8.56602	1.91209	21.5005	6.11574	7.55601	6.72973	0	5.52745	11.166	0.890425	7.24219	2.9723	10.6657	0	11.7438	10.0172	6.21133	15.2353	9.10115	1.96236	5.75087	3.05781	18.5138
ENSSSCG00000016957	CD180	98.8004	0.631315	0.177438	3.55796	0.000373753	0.620861	101.3	115.262	74.7378	162.44	89.9951	88.5043	86.1264	101.296	86.5884	128.288	149.607	115.105	75.6433	84.5894	65.0111	99.6839	68.1469	78.9184	52.1554	64.5668	52.116	72.5791	93.4946	74.2324	77.2798	75.7263	140.83	97.5638	60.1032	85.1839	194.251	110.124	109.892	86.263	207.931	131.28
ENSSSCG00000041416	Novel gene	52.1422	-0.964933	0.265731	-3.63124	0.000282057	0.620861	18.9094	56.7834	88.3264	21.4994	16.5129	71.6463	15.4834	51.799	48.706	26.6079	20.4009	78.628	74.6211	54.6083	105.165	67.4332	68.1469	54.5712	47.1081	58.201	68.6983	21.4015	32.9457	66.085	71.3352	70.3935	65.3855	19.8741	50.086	115.353	36.1839	60.0676	31.3978	50.7993	45.8672	26.0876
ENSSSCG00000031857	SMIM19	491.362	-0.287179	0.0810997	-3.54106	0.000398517	0.620861	454.5	526.306	694.721	437.155	524.283	504.053	434.503	463.889	402.636	429.527	400.369	427.996	501.903	538.588	532.518	485.715	652.637	506.253	606.517	578.373	548.007	445.71	459.459	541.353	563.746	479.956	440.095	426.39	584.754	457.864	378.979	427.754	425.833	571.253	394.458	440.965
ENSSSCG00000017781	PIPOX	65.9778	-0.977862	0.279568	-3.49776	0.000469181	0.620861	57.4034	76.2762	50.9576	58.5262	30.5488	65.746	23.2251	44.8925	50.8707	47.5141	18.7009	44.5829	129.82	66.3866	177.825	88.9337	78.631	66.325	125.341	148.231	44.2196	25.1235	105.07	136.696	41.6122	57.5947	75.4448	28.0044	52.5903	96.7192	39.0405	53.6968	43.172	59.4256	26.501	39.5522
ENSSSCG00000022553	TNRC18	296.328	0.349562	0.101894	3.43064	0.000602151	0.656203	341.044	263.577	219.118	346.38	265.031	316.93	349.344	378.708	369.083	281.283	345.966	406.92	331.195	312.66	257.176	265.824	211.43	224.162	261.618	263.723	247.156	249.374	299.183	309.603	271.47	327.436	168.493	319.792	235.404	342.51	306.611	296.697	278.655	243.453	458.672	302.112
ENSSSCG00000002352	ZNF410	153.777	-0.271078	0.0788293	-3.4388	0.000584303	0.656203	151.275	150.857	186.844	134.969	175.862	138.235	137.415	158.85	145.036	131.139	125.806	164.551	159.464	129.561	160.616	156.367	167.746	154.479	153.101	164.6	143.714	181.448	146.92	159.328	156.541	97.0577	188.612	122.858	159.023	153.509	139.975	182.023	190.349	177.318	131.486	159.05
ENSSSCG00000000660	A2M	52005.7	0.554516	0.160385	3.4574	0.000545408	0.656203	80731.5	33746.3	68580.4	78783.5	52555.5	59024.8	49414.3	40595.4	89962.1	89183	55102.1	29251.2	55070.3	52719.5	40331.7	54012.1	33074.8	45261.4	38223.2	59509.7	40213	50683.5	46113.3	56327	26910.2	55898.8	36331.7	66293.7	31494.1	35448	72809.7	64924.8	40779.9	43415.2	44942.7	54487.8
ENSSSCG00000022289	PCDH1	359.418	0.368446	0.10867	3.39052	0.000697613	0.681478	396.421	247.474	285.362	481.348	402.088	417.235	324.184	473.097	455.671	324.996	459.871	482.306	323.017	476.485	361.385	335.212	260.356	335.823	259.936	301.918	267.687	321.023	346.375	337.667	337.851	369.033	223.82	361.347	340.585	279.51	409.45	329.461	380.698	314.381	533.078	382.899
ENSSSCG00000041847	Novel gene	8.88977	-1.15205	0.341254	-3.37592	0.000735699	0.681478	10.13	12.7127	3.39717	2.38883	8.25643	5.90029	2.90314	2.30218	4.32942	12.3537	3.40016	15.4014	13.2887	4.28301	10.5165	10.7502	4.36839	8.39557	13.4595	14.5503	15.0031	4.65251	16.0276	16.2949	19.8153	7.46598	0	0.903368	17.5301	13.31	1.90442	14.5618	11.7742	3.83391	7.13489	6.73229
ENSSSCG00000014903	CCDC90B	210.688	-0.394852	0.116767	-3.38154	0.000720805	0.681478	241.77	230.524	217.419	166.023	193.201	150.036	150.963	209.498	166.683	176.752	147.907	247.232	163.553	173.462	303.067	262.892	211.43	239.274	235.541	278.274	263.738	163.768	221.716	208.213	248.682	187.716	296.75	220.422	219.126	251.115	164.732	255.742	166.801	236.744	140.659	173.357
ENSSSCG00000002704	KARS1	1698.17	-0.250704	0.0759046	-3.30288	0.000956971	0.805856	1450.62	1797.58	2286.3	1335.35	1665.32	1493.62	1607.37	1453.82	1296.66	1611.68	1343.91	1505.28	1537.4	2030.15	1887.23	1877.38	1835.6	1640.49	1658.04	1968.83	1824.06	1588.37	1725.64	1687.43	1821.03	1721.44	2245.74	1584.51	1920.8	1546.62	1408.32	1498.96	1954.51	2082.77	1702.18	1539.17
ENSSSCG00000000679	LRRC23	1.54827	2.61452	0.788688	3.31502	0.000916365	0.805856	4.72734	0	1.69859	1.19441	0	0	2.90314	3.45327	3.24706	0.950281	2.55012	0	1.02221	0	0	3.90917	0.873678	0	2.52365	0	1.57927	0	0	0.905273	0	1.06657	0	2.7101	1.25215	0	7.61767	2.73034	5.88709	1.91696	1.01927	0
ENSSSCG00000006033	EIF3E	1652.81	-0.217847	0.0663198	-3.28479	0.00102059	0.822065	1397.94	1674.69	2062.08	1332.96	1718.16	1357.91	1610.27	1582.75	1378.92	1373.16	1487.57	1699.82	1457.67	1667.16	1831.78	1592.99	1819.87	1582.57	1903.67	1772.4	1726.93	1746.55	1642.83	1597.81	1805.18	1693.71	2054.61	1777.83	1709.18	1569.69	1539.72	1558.12	1709.22	2169.04	1505.46	1391.06
ENSSSCG00000003044	LYPD4	10.2153	-1.1128	0.344051	-3.2344	0.00121898	0.836399	4.052	9.32265	15.2873	4.77765	9.90772	29.5014	6.77399	5.75544	2.16471	6.65197	0.850039	21.0756	7.15544	11.7783	24.8572	7.81835	6.98942	15.9516	20.1892	8.18452	18.9513	9.30501	3.5617	5.43164	8.9169	3.1997	10.0593	8.13031	8.76505	7.98599	11.4265	9.10115	17.6613	11.5017	7.13489	7.57383
ENSSSCG00000030681	MYBPH	5.70753	1.31786	0.406575	3.24136	0.00118961	0.836399	6.75334	5.08508	3.39717	10.7497	8.25643	8.42898	5.80627	3.45327	14.0706	2.85084	6.80032	4.05299	3.06662	16.0613	4.78023	10.7502	0	5.03734	2.52365	4.54696	3.15854	1.861	4.45212	8.14746	2.9723	4.26627	0	12.6472	0	2.662	5.71325	2.73034	1.96236	3.83391	20.3854	4.20768
ENSSSCG00000006287	SELL	409.034	0.867195	0.26723	3.24513	0.00117397	0.836399	384.94	527.153	256.486	882.671	718.31	417.235	411.278	360.291	348.518	211.913	872.991	391.519	253.507	306.235	233.275	643.059	583.617	331.625	206.939	129.134	137.397	380.575	293.84	194.634	283.359	234.645	266.572	420.066	260.447	255.552	824.612	496.923	569.085	141.855	1006.02	488.933
ENSSSCG00000040047	Novel gene	4.10954	1.36935	0.420105	3.25955	0.00111591	0.836399	5.40267	1.69503	3.39717	9.5553	1.65129	2.52869	5.80627	3.45327	14.0706	0.950281	6.80032	4.86359	1.02221	1.07075	1.91209	5.86376	0	4.19779	5.0473	5.45635	3.15854	3.722	4.45212	4.52637	3.96307	4.26627	0	5.42021	0	0.887332	3.80883	1.82023	13.7365	1.91696	8.15416	3.36615
ENSSSCG00000006016	EIF3H	1580.15	-0.231658	0.0720386	-3.21575	0.00130106	0.857488	1383.08	1567.05	2062.08	1203.97	1537.35	1496.99	1484.47	1503.32	1318.31	1381.71	1291.21	1747.65	1466.87	1624.33	1740.96	1552.92	1854.82	1489.37	1732.91	1576.88	1524	1579.06	1558.24	1607.77	1827.96	1535.86	1954.02	1660.39	1612.77	1463.21	1397.84	1292.36	1934.89	1976.38	1543.17	1401.16
ENSSSCG00000033997	Novel gene	35.5566	-0.982281	0.306314	-3.20678	0.00134228	0.857488	37.1434	26.2729	37.3689	26.2771	9.08208	35.4017	20.322	18.4174	25.9765	13.3039	13.6006	49.4465	102.221	31.0518	83.176	38.1144	9.61045	34.4218	29.4426	95.4861	33.1647	16.749	38.2883	48.8848	41.6122	26.6642	75.4448	21.6808	21.2865	29.282	15.2353	32.7641	60.8332	25.8789	27.5203	28.6122
ENSSSCG00000046729	Novel gene	17.8966	-0.632078	0.197771	-3.19601	0.00139343	0.860489	11.4807	19.4928	15.2873	10.7497	15.6872	16.0151	15.4834	10.3598	9.74119	15.2045	11.9006	18.6438	24.5329	21.415	24.8572	13.6821	11.3578	24.3472	25.2365	32.7381	22.8994	18.61	19.5893	20.8213	18.8246	25.5976	30.1779	8.13031	12.5215	23.0706	19.0442	23.663	17.6613	12.4602	11.212	11.7815
ENSSSCG00000023525	TMEM26	107.824	0.586549	0.184724	3.17527	0.00149698	0.866658	80.3648	88.9889	49.259	155.274	160.175	138.235	109.352	169.21	133.13	103.581	154.707	135.37	77.6877	98.5092	80.3078	127.048	91.7362	103.266	69.821	57.2917	95.5459	105.147	97.0563	97.7695	83.2244	74.6598	75.4448	95.757	62.6075	96.7192	171.398	77.3597	115.779	51.7578	227.297	170.832
ENSSSCG00000009491	TGDS	584.027	-0.351357	0.110403	-3.1825	0.00146009	0.866658	624.684	845.819	577.519	532.708	539.145	547.041	524.5	481.155	532.519	534.058	387.618	477.442	748.255	496.829	696.001	661.628	725.153	730.415	643.531	752.067	661.715	514.567	719.463	675.334	525.106	605.811	578.41	493.239	684.926	588.301	461.821	529.687	431.72	707.357	333.301	456.113
ENSSSCG00000004465	BCKDHB	1291.94	-0.380983	0.122164	-3.11863	0.00181695	0.873906	1107.55	1426.37	942.715	1220.69	1406.9	1048.57	1001.58	1163.75	989.272	1243.92	922.293	934.62	1144.87	1024.71	1868.11	1088.7	1415.36	1186.29	2092.95	1763.31	1535.84	1153.82	1288.44	1368.77	1404.91	1481.46	1855.94	1145.47	1778.05	1484.51	1001.72	1411.59	1514.94	1272.86	668.641	1150.38
ENSSSCG00000034502	H6PD	1455.71	0.28921	0.091567	3.15846	0.00158608	0.873906	1803.82	1300.09	1499.85	2010.2	1491.11	1509.63	1742.85	1309.94	1987.2	1522.35	1394.06	1129.97	1248.11	1323.45	1263.89	1202.07	1315.76	1443.2	1090.22	1535.05	1493.2	1622.79	1462.08	1449.34	1067.06	1544.39	1282.56	1849.19	1389.89	1203.22	1651.13	1790.2	1546.34	1320.78	1193.57	1417.15
ENSSSCG00000006231	Novel gene	146.793	0.368138	0.118364	3.11022	0.00186946	0.873906	166.132	141.535	62.8477	204.245	177.513	147.507	146.125	240.578	199.153	147.294	184.459	165.362	119.598	174.533	137.671	140.73	143.283	141.046	139.642	138.227	120.814	118.174	142.468	176.528	119.883	129.055	98.0782	145.442	138.989	153.509	182.824	133.787	107.93	86.263	155.948	157.367
ENSSSCG00000001409	PRRC2A	798.113	0.241681	0.076824	3.14591	0.00165573	0.873906	905.623	795.815	602.998	873.116	811.607	665.047	869.974	1107.35	966.543	823.894	928.243	857.613	815.721	881.229	711.298	613.74	653.511	722.859	745.318	802.083	765.947	775.107	801.382	977.695	685.611	832.99	626.192	794.964	718.734	844.74	872.223	816.373	782.983	643.139	792.992	847.428
ENSSSCG00000002035	C14orf119	191.051	-0.384454	0.123177	-3.12115	0.00180144	0.873906	204.626	150.857	259.884	140.941	247.693	208.196	174.188	134.677	188.33	138.741	119.856	187.248	157.42	271.971	183.561	181.777	214.925	204.012	217.034	171.875	179.247	189.822	182.537	191.918	241.747	181.317	236.394	152.669	200.344	180.128	99.0297	233.899	229.596	287.543	172.257	161.575
ENSSSCG00000051557	Novel gene	21.5297	0.687792	0.219183	3.13798	0.00170118	0.873906	13.5067	15.2552	18.6844	28.6659	15.6872	23.6011	37.7408	48.3457	15.153	21.8565	29.7514	17.8332	13.2887	35.3348	30.5935	12.7048	12.2315	27.7054	21.8716	11.8221	15.0031	24.193	24.0415	14.4844	19.8153	29.8639	15.089	23.4876	22.5387	15.972	35.2317	9.10115	11.7742	14.3772	17.3276	31.1369
ENSSSCG00000007099	SCP2D1	3.69267	-1.95465	0.629015	-3.10748	0.00188687	0.873906	3.37667	6.78011	5.09576	0	0	1.6858	0	1.15109	0	6.65197	3.40016	2.43179	9.19986	2.1415	4.78023	0.977293	8.73678	8.39557	2.52365	7.27513	4.73781	0	9.79467	9.95801	2.9723	1.06657	0	0	3.75645	5.32399	3.80883	6.3708	0	10.5433	0	0
ENSSSCG00000023820	ZMIZ2	147.335	0.309319	0.0994366	3.11072	0.00186633	0.873906	174.236	147.467	164.763	139.746	107.334	140.764	156.769	184.174	172.094	123.537	147.907	188.869	153.331	187.382	163.484	149.526	105.715	155.318	135.436	124.587	116.866	117.243	162.057	146.654	117.901	157.852	77.9596	162.606	145.249	145.523	127.596	141.068	180.537	124.602	189.584	168.307
ENSSSCG00000013860	CHERP	171.886	0.344705	0.11157	3.08958	0.00200438	0.905688	204.626	146.62	207.227	192.3	151.918	171.951	184.833	330.362	164.518	175.802	173.408	190.491	175.819	229.141	134.802	154.412	127.557	157.837	172.449	168.237	149.241	150.741	178.975	182.865	145.643	170.651	65.3855	183.384	166.536	161.494	181.872	162	170.726	161.983	171.237	170.832
ENSSSCG00000018039	Novel gene	364.839	0.285327	0.0927266	3.07708	0.00209041	0.92207	440.318	364.431	329.526	377.434	344.293	365.818	416.116	504.177	399.389	353.505	449.671	415.837	381.283	432.584	306.891	323.484	342.482	349.256	302.838	310.102	314.275	379.644	353.499	394.699	358.658	357.3	138.315	363.154	366.88	383.328	397.071	328.551	368.924	300.962	457.652	361.861
ENSSSCG00000004489	Novel gene	25350.9	-0.175078	0.0580606	-3.01544	0.00256607	0.975706	23154.5	28243.4	24252.4	22483.6	25863.3	22323.3	24399.9	24403.1	22491.3	24982.9	21988.8	22777.8	21803.7	25062	28137.4	24460.7	28820	26438.5	28529	27862.8	28167.9	26218.7	28341.3	24590.8	27463.1	25849.3	30859.4	26063.1	28744.4	24193.1	24519.4	23942.4	22198.2	29292	20613.7	23096.8
ENSSSCG00000036584	HAUS8	106.799	-0.352644	0.115568	-3.0514	0.00227774	0.975706	103.326	97.4641	163.064	71.6648	96.6003	97.7762	99.6744	85.1806	94.1649	75.0722	68.0032	113.484	135.953	116.712	115.682	107.502	127.557	91.5117	125.341	137.318	93.9667	79.0926	122.879	115.875	115.92	100.257	103.108	84.9166	121.459	101.156	102.839	115.585	143.252	152.398	76.4453	92.569
ENSSSCG00000014368	Novel gene	195.966	-0.545909	0.182598	-2.98967	0.00279278	0.975706	182.34	215.268	239.501	117.052	179.99	145.821	122.899	143.886	115.812	163.448	82.4538	157.256	199.33	188.452	236.143	213.05	131.925	205.692	278.443	221.891	239.26	127.479	207.469	151.181	168.43	179.183	241.423	189.707	336.828	184.565	113.313	281.225	168.763	566.46	146.775	212.067
ENSSSCG00000051166	Novel gene	0.859628	-3.57103	1.17994	-3.02645	0.00247442	0.975706	0	0	0	0	0	0	0	1.15109	0	0	0	2.43179	1.02221	0	6.69232	0	1.74736	0	0	2.72817	0	0	0	0	5.9446	0	0	0	0	4.43666	0	0	0	4.79239	0	0
ENSSSCG00000015592	TATDN3	77.2961	-0.298081	0.098981	-3.0115	0.0025996	0.975706	74.9621	68.6486	107.011	56.1374	83.39	75.8608	58.0627	69.0653	71.4354	88.3762	68.0032	85.9234	77.6877	81.3771	79.3518	74.2743	86.4941	86.4744	69.821	100.033	85.2807	64.2046	80.1382	86.001	83.2244	89.5917	98.0782	66.8493	61.3553	78.9726	70.4634	74.6294	74.5698	85.3045	45.8672	75.7383
ENSSSCG00000008701	LRPAP1	649.464	-0.421643	0.141296	-2.98411	0.00284401	0.975706	507.851	485.625	1054.82	495.681	577.125	710.563	539.984	547.918	448.095	417.174	408.869	603.896	529.503	724.899	639.595	690.946	1139.28	629.668	536.696	1089.45	677.508	523.872	615.283	470.742	767.844	635.675	819.833	585.383	712.473	696.556	498.957	644.361	633.843	899.052	745.086	676.596
ENSSSCG00000048627	NPW	2.87253	1.85571	0.6216	2.98538	0.00283224	0.975706	2.026	0.847514	16.9859	2.38883	2.47693	3.37159	4.83856	1.15109	10.8235	1.90056	2.55012	2.43179	0	1.07075	0	3.90917	0	1.67911	2.52365	0	0	4.65251	1.78085	3.62109	1.98153	1.06657	0	2.7101	1.25215	0.887332	10.4743	0	3.92473	0.958478	4.07708	5.04922
ENSSSCG00000008111	NPHP1	22.3268	-0.540625	0.177796	-3.0407	0.00236031	0.975706	19.5847	21.1878	18.6844	11.9441	19.8154	19.3867	25.1605	13.8131	19.4824	16.1548	26.3512	34.8557	33.7328	11.7783	31.5495	23.455	14.8525	17.6307	24.3953	34.5569	22.8994	23.2625	16.0276	26.2529	25.7599	20.2648	20.1186	15.3573	23.7908	37.268	12.3787	30.9439	25.5107	26.8374	19.3661	19.3553
ENSSSCG00000008386	KIAA1841	11.378	0.874466	0.287878	3.03763	0.00238448	0.975706	15.5327	3.39005	6.79434	23.8883	6.60515	10.9577	17.4188	3.45327	30.3059	9.50281	14.4507	7.29538	8.17765	10.7075	4.78023	7.81835	8.73678	5.03734	3.36487	9.09391	15.0031	13.9575	10.6851	5.43164	9.90767	9.59911	2.51483	10.8404	3.75645	16.8593	39.9928	10.9214	9.81181	13.4187	15.2891	14.3061
ENSSSCG00000000288	HNRNPA1	2194.26	-0.24705	0.0824863	-2.99504	0.00274408	0.975706	2327.2	1946.74	3047.26	1995.86	2155.75	2277.51	1996.39	2128.36	1639.77	1913.87	2030.74	2228.33	2042.37	1935.92	2282.08	2220.41	3115.53	2155.14	1853.2	2563.57	1991.46	2176.44	2108.53	1926.42	2527.45	1791.83	2577.7	2151.82	2014.71	2486.31	1737.78	2320.79	2231.21	2632.94	2306.61	2155.18
ENSSSCG00000016874	PAIP1	973.735	-0.153398	0.0511457	-2.99924	0.00270652	0.975706	897.519	1003.46	1109.18	887.449	888.392	1003.05	860.296	892.094	832.331	995.895	826.238	891.658	910.786	934.766	1038.27	981.202	988.13	1067.08	1171.81	1059.44	1026.53	960.277	1085.43	869.062	1042.29	893.784	1222.21	989.188	1048.05	907.741	897.932	968.362	971.369	1098.42	898.996	935.789
ENSSSCG00000029494	RBBP9	676.251	-0.370972	0.123084	-3.01397	0.00257852	0.975706	631.437	826.326	507.877	456.266	514.376	612.787	529.339	590.508	503.295	630.037	432.67	612.002	808.565	597.48	994.288	681.173	558.28	898.326	994.318	849.372	827.538	599.243	926.042	671.713	807.475	723.133	777.081	685.657	911.565	734.711	595.13	744.474	461.155	676.685	440.325	534.376
ENSSSCG00000001021	Novel gene	119.986	0.613005	0.206047	2.97508	0.00292913	0.986639	139.119	115.262	30.5745	152.885	118.893	112.948	120.964	252.088	171.012	132.089	160.657	91.5976	110.398	162.754	96.5606	71.3424	70.7679	123.415	102.628	122.768	143.714	111.66	146.92	123.117	67.3721	113.056	12.5741	174.35	107.685	115.353	143.783	151.079	102.043	111.183	98.8692	138.012
ENSSSCG00000035007	RPL17-C18orf32	6662.47	-0.357816	0.120551	-2.96816	0.00299589	0.991105	5253.42	5463.92	12404.8	4834.98	6695.14	6500.43	5788.86	6256.17	4816.48	5959.22	5705.46	6745.8	5305.25	7391.4	6591.94	6287.9	9649.77	6869.26	7247.92	6375.74	6217.59	6041.74	6614.07	6340.53	7733.93	6239.42	10514.5	6115.8	6998.27	5947.79	5509.48	5119.39	8603	8553.46	5919.92	5236.04
ENSSSCG00000048769	Novel gene	52.4481	0.0555257	0.120865	0.459402	0.645945	0.999991	45.2474	49.1558	57.7519	52.5542	63.5745	58.16	69.6753	64.461	51.953	42.7627	38.2518	54.3101	45.9993	66.3866	62.143	58.6376	67.2732	47.8548	38.696	40.0132	41.0611	52.1081	55.2063	38.0215	46.566	46.929	62.8707	51.492	52.5903	44.3666	62.8458	52.7866	47.0967	44.09	67.2718	47.9676
ENSSSCG00000037372	Novel gene	29.0472	0.0179562	0.151333	0.118653	0.90555	0.999991	31.0654	32.2055	10.1915	28.6659	40.4565	22.7582	33.8699	34.5327	22.7295	38.9615	29.7514	23.5073	24.5329	27.8395	33.4616	15.6367	33.1998	24.3472	27.7601	30.0099	27.6373	40.9421	28.4936	27.1582	20.8061	26.6642	35.2076	39.7482	28.7994	27.5073	29.5185	33.6742	33.3602	24.9204	25.4818	30.2953
ENSSSCG00000027257	PSMB1	1409.83	-0.10897	0.131576	-0.828193	0.407561	0.999991	1248.69	1237.37	3254.49	1229.05	1441.57	1366.34	1347.06	1461.88	1074.78	1385.51	1280.16	1109.71	1053.89	1565.44	1421.64	1269.5	1445.06	1440.68	1301.36	1247.68	1433.19	1393.89	1351.66	1130.69	1490.11	1276.68	1662.3	1292.72	1570.2	1029.31	1173.12	1241.4	1754.35	1955.29	1388.25	1428.93
ENSSSCG00000029697	FAM120B	253.068	0.114777	0.1078	1.06473	0.286998	0.999991	293.095	235.609	166.461	250.827	259.252	257.927	255.476	278.563	241.365	241.371	264.362	252.907	346.528	239.848	306.891	272.665	206.188	250.188	231.335	236.442	239.26	248.444	250.209	324.088	229.858	219.713	113.167	307.145	247.926	299.918	283.758	271.214	215.86	212.782	309.858	249.936
ENSSSCG00000049216	Novel gene	1.85107	-0.296148	0.532256	-0.556402	0.577936	0.999991	2.026	0	0	3.58324	3.30257	5.05739	2.90314	1.15109	5.41177	0.950281	1.70008	4.05299	3.06662	1.07075	1.91209	2.93188	1.74736	2.51867	1.68243	2.72817	3.15854	0	1.78085	0.905273	0	2.13314	0	0.903368	2.5043	3.54933	0	0.910115	0	0.958478	2.03854	0
ENSSSCG00000027726	DLL1	49.5843	0.211728	0.156047	1.35682	0.174839	0.999991	44.5721	39.8331	33.9717	29.8603	38.8052	59.8458	56.1273	82.8784	50.8707	52.2655	51.0024	63.2267	61.3324	61.0329	40.1539	53.7511	61.1574	52.0525	28.6014	57.2917	30.7958	53.9691	43.6308	49.79	44.5845	45.8624	57.841	51.492	31.3037	37.268	62.8458	40.045	39.2473	35.4637	77.4645	64.7983
ENSSSCG00000041543	Novel gene	2.4313	0.00685243	0.639092	0.0107221	0.991445	0.999991	2.026	6.78011	0	1.19441	0	0	0.967712	0	2.16471	0	3.40016	5.67419	4.08882	1.07075	6.69232	1.95459	0.873678	1.67911	0.841217	0	0.789636	2.7915	6.23297	0	1.98153	0	0	2.7101	6.26075	4.43666	1.90442	1.82023	1.96236	2.87543	5.09635	9.2569
ENSSSCG00000041881	Novel gene	0.500194	0.281692	1.01251	0.278212	0.78085	0.999991	2.70134	0.847514	3.39717	0	0	0.842898	1.93542	0	0	0	0.850039	0.810598	1.02221	1.07075	0.956046	0	0.873678	0	0	0	0.789636	0	0.890425	0	0	0	0	0	0	0	0	0	0	0	1.01927	0
ENSSSCG00000043002	Novel gene	1.0808	-0.34933	0.886326	-0.394133	0.693483	0.999991	0.675334	0	1.69859	1.19441	0.825643	0	0.967712	1.15109	0	3.80113	0.850039	0	2.04441	0	0	0	4.36839	0	0	3.63757	0	0	0	0.905273	0	0	0	0.903368	7.5129	0.887332	0.952208	0.910115	1.96236	0.958478	1.01927	1.68307
ENSSSCG00000050193	Novel gene	1.19973	0.32536	0.70607	0.460805	0.644939	0.999991	1.35067	1.69503	0	3.58324	0.825643	0.842898	0	1.15109	1.08235	0	0	2.43179	4.08882	0	0	0	0	0.839557	1.68243	0	0	1.861	3.5617	0.905273	2.9723	0	0	0.903368	1.25215	0	2.85663	1.82023	1.96236	0.958478	2.03854	2.52461
ENSSSCG00000046031	Novel gene	0.329249	1.13081	1.30972	0.863398	0.387919	0.999991	0	0	0	0	0	0.842898	1.93542	0	2.16471	0	0.850039	0.810598	0	0	0	0.977293	0	1.67911	0.841217	0	0	0	0	0	0	0	0	0	0	0	0	0.910115	0	0	0	0.841537
ENSSSCG00000042397	Novel gene	0.714414	-0.379313	1.02118	-0.371446	0.710305	0.999991	0.675334	0	1.69859	0	0	0	0	1.15109	0	2.85084	0.850039	0	1.02221	0	0	0.977293	0.873678	1.67911	2.52365	0.909391	0	1.861	0.890425	4.52637	0	0	0	0	1.25215	0	0	0	0	0.958478	1.01927	0
ENSSSCG00000035944	Novel gene	1.41108	0.813687	0.667196	1.21956	0.222631	0.999991	2.70134	0.847514	0	0	0.825643	3.37159	0	1.15109	1.08235	0.950281	3.40016	2.43179	3.06662	1.07075	0	0.977293	0	4.19779	0.841217	0.909391	2.36891	0	0.890425	0	0.990767	2.13314	0	0	3.75645	0.887332	0.952208	0.910115	0	0.958478	4.07708	5.04922
ENSSSCG00000004010	ERMARD	156.724	-0.0768581	0.0870784	-0.882631	0.377436	0.999991	174.912	168.655	178.351	180.356	151.093	199.767	176.124	161.152	124.471	154.896	147.907	177.521	203.419	141.339	183.561	166.14	135.42	150.281	155.625	151.868	138.186	146.089	132.673	190.107	145.643	115.189	128.256	148.152	149.006	135.762	129.5	167.461	147.177	184.028	148.813	153.16
ENSSSCG00000004009	TCTE3	1.61463	-0.787663	0.600432	-1.31183	0.189578	0.999991	0.675334	2.54254	6.79434	1.19441	0.825643	0.842898	0.967712	2.30218	0	0.950281	1.70008	2.43179	1.02221	1.07075	5.73627	2.93188	1.74736	1.67911	0.841217	0	0.789636	0.930501	1.78085	1.81055	3.96307	2.13314	0	0	1.25215	2.662	0	0.910115	0	1.91696	2.03854	1.68307
ENSSSCG00000030155	PHF10	242.56	0.0118443	0.0795928	0.148812	0.881702	0.999991	321.459	236.456	273.472	194.689	212.19	242.755	217.735	261.297	221.883	202.41	260.112	285.331	280.084	241.99	249.528	280.483	210.556	266.14	242.27	246.445	219.519	201.919	241.305	279.729	268.498	228.246	233.879	246.62	221.631	244.904	226.626	233.899	202.123	238.661	250.74	246.57
ENSSSCG00000038931	C6orf120	336.46	-0.114201	0.126435	-0.903242	0.366397	0.999991	334.966	361.888	207.227	346.38	340.991	263.827	357.086	343.024	316.048	323.096	326.415	251.285	308.706	214.15	381.462	290.256	306.661	377.801	498	432.87	381.394	356.382	390.896	339.478	340.824	313.571	349.561	372.188	396.932	333.637	263.762	486.911	217.822	456.235	216.085	314.735
ENSSSCG00000004008	Novel gene	7.62785	-0.34107	0.35486	-0.961139	0.336482	0.999991	12.8313	7.62762	1.69859	5.97206	5.7795	9.27188	7.7417	4.60435	5.41177	0.950281	6.80032	8.10598	13.2887	19.2735	9.56046	1.95459	7.8631	12.5934	12.6182	16.369	3.15854	6.51351	4.45212	12.6738	3.96307	3.1997	12.5741	9.03368	2.5043	5.32399	2.85663	8.19103	9.81181	7.66782	8.15416	4.20768
ENSSSCG00000004012	THBS2	259.175	0.308646	0.226574	1.36223	0.173126	0.999991	209.354	166.96	164.763	142.135	126.323	292.486	188.704	307.341	467.577	204.311	406.319	509.866	143.109	269.829	185.473	288.302	213.177	197.296	195.162	147.321	257.421	187.961	239.524	212.739	304.165	459.691	201.186	240.296	88.9026	534.174	341.843	267.574	225.672	252.08	383.246	308.002
ENSSSCG00000035661	Novel gene	0.313552	-0.131428	1.30495	-0.100714	0.919777	0.999991	0	0.847514	0	0	0	0.842898	0	0	0	0	0	0	0	1.07075	0	0	0	0	1.68243	0	0	0	0	0	0.990767	0	0	0	1.25215	0.887332	0	0.910115	1.96236	0	0	0.841537
ENSSSCG00000004013	SMOC2	71.9118	-0.271874	0.230042	-1.18185	0.237267	0.999991	47.2734	50.0033	62.8477	21.4994	33.0257	81.7611	50.321	62.1588	79.0119	40.8621	83.3039	130.506	61.3324	84.5894	78.3958	100.661	55.0417	69.6832	42.902	49.1071	60.0123	52.1081	74.7957	70.6113	91.1505	97.0577	186.097	65.0425	47.5817	125.114	71.4156	43.6855	94.1934	69.0104	87.6572	69.006
ENSSSCG00000048580	Novel gene	0.81428	-0.463447	0.842161	-0.550307	0.582109	0.999991	2.026	0.847514	0	0	0	1.6858	0	1.15109	1.08235	3.80113	0.850039	0.810598	1.02221	1.07075	3.82418	0	0.873678	0	0	0	0	0.930501	0	0	0.990767	0	0	0	0	2.662	0.952208	0.910115	1.96236	0	1.01927	0.841537
ENSSSCG00000004017	Novel gene	449.188	-0.633148	0.328248	-1.92887	0.0537473	0.999991	582.813	429.689	241.199	189.912	88.3438	441.679	670.625	300.434	201.318	30.409	236.311	1111.33	399.683	138.127	567.891	385.054	574.006	669.967	240.588	651.124	791.215	666.239	797.82	196.444	640.035	344.501	920.427	534.794	181.562	382.44	212.342	496.923	364.999	526.204	482.115	482.201
ENSSSCG00000049642	Novel gene	1.71159	-0.529138	0.658851	-0.803123	0.421903	0.999991	0.675334	1.69503	0	1.19441	0.825643	2.52869	0.967712	0	2.16471	0	0	2.43179	3.06662	2.1415	4.78023	1.95459	0.873678	8.39557	0.841217	0	0	4.65251	0.890425	1.81055	1.98153	0	0	0.903368	2.5043	1.77466	1.90442	0	1.96236	1.91696	5.09635	1.68307
ENSSSCG00000004016	Novel gene	1.36931	-1.24945	0.739581	-1.6894	0.0911427	0.999991	0.675334	1.69503	1.69859	0	1.65129	0.842898	1.93542	2.30218	0	0	0	2.43179	1.02221	2.1415	0	2.93188	0	1.67911	3.36487	3.63757	0.789636	2.7915	0.890425	0	0	1.06657	7.54448	0.903368	0	4.43666	1.90442	0	0	0.958478	0	0
ENSSSCG00000004018	AFDN	1025.05	0.142901	0.0683992	2.08922	0.0366879	0.999991	1247.34	1031.42	849.293	1028.39	1051.87	1048.57	1174.8	1231.66	1041.23	1042.46	1156.9	934.62	969.051	1051.48	922.584	904.974	975.898	999.073	1003.57	1170.39	1084.17	1014.25	1075.63	1107.15	897.635	964.177	726.785	1035.26	1100.64	1092.31	1056	1144.92	822.23	924.931	958.114	1062.02
ENSSSCG00000047676	Novel gene	21.112	-0.0298715	0.230438	-0.129629	0.89686	0.999991	14.8574	18.6453	11.8901	19.1106	8.25643	33.7159	15.4834	16.1152	31.3883	24.7073	14.4507	29.9921	30.6662	29.9811	25.8132	26.3869	11.3578	25.1867	37.0135	23.6442	15.7927	10.2355	11.5755	23.5371	29.723	21.3314	17.6038	18.9707	15.0258	28.3946	20.9486	20.0225	15.6989	13.4187	30.5781	18.5138
ENSSSCG00000047753	Novel gene	27.8535	-0.0181415	0.239701	-0.0756838	0.939671	0.999991	10.8053	35.5956	35.6703	28.6659	18.1642	44.6736	21.2897	18.4174	35.7177	12.3537	31.4515	41.3405	51.1103	40.6886	43.0221	33.228	13.1052	27.7054	21.8716	29.1005	11.8445	17.6795	28.4936	47.0742	24.7692	25.5976	27.6631	24.3909	20.0344	26.62	33.3273	20.9326	17.6613	19.1696	40.7708	22.7215
ENSSSCG00000051018	Novel gene	2.78521	-0.790076	0.613579	-1.28765	0.197867	0.999991	4.72734	3.39005	5.09576	0	0.825643	1.6858	1.93542	0	2.16471	0	6.80032	4.05299	2.04441	0	9.56046	0.977293	1.74736	7.55601	4.20608	2.72817	0.789636	0.930501	5.34255	1.81055	2.9723	0	15.089	0.903368	0	4.43666	2.85663	0	0	1.91696	2.03854	1.68307
ENSSSCG00000049134	Novel gene	5.69768	-0.647435	0.541477	-1.19568	0.23182	0.999991	2.026	8.47514	6.79434	7.16648	0.825643	0	0.967712	3.45327	3.24706	5.70169	0.850039	4.86359	19.4219	3.21226	7.64837	17.5913	0.873678	3.35823	12.6182	4.54696	2.36891	2.7915	3.5617	6.33691	3.96307	2.13314	12.5741	12.6472	7.5129	14.1973	2.85663	0	11.7742	0.958478	6.11562	1.68307
ENSSSCG00000045280	Novel gene	3.80152	-0.415468	0.444648	-0.934374	0.350111	0.999991	7.42868	3.39005	6.79434	1.19441	0.825643	7.58608	0.967712	2.30218	2.16471	2.85084	0.850039	4.05299	8.17765	2.1415	9.56046	7.81835	0	5.03734	4.20608	6.36574	0.789636	4.65251	4.45212	6.33691	3.96307	2.13314	0	4.51684	1.25215	5.32399	1.90442	2.73034	3.92473	2.87543	4.07708	4.20768
ENSSSCG00000043317	Novel gene	4.72097	-0.369598	0.529733	-0.697706	0.485361	0.999991	2.70134	2.54254	3.39717	1.19441	1.65129	7.58608	1.93542	1.15109	5.41177	3.80113	9.35043	0	5.11103	2.1415	1.91209	2.93188	9.61045	3.35823	12.6182	14.5503	3.94818	1.861	5.34255	1.81055	5.9446	7.46598	15.089	0	0	3.54933	0	13.6517	1.96236	3.83391	9.17343	3.36615
ENSSSCG00000027404	UNC93A	170.51	-0.00811354	0.183029	-0.0443292	0.964642	0.999991	89.1441	202.556	336.32	155.274	108.159	160.994	119.029	139.282	158.024	237.57	111.355	102.946	275.996	203.443	185.473	205.232	153.767	201.494	259.095	210.069	111.339	107.938	206.579	274.298	152.578	186.649	75.4448	159.896	220.378	170.368	190.442	104.663	184.462	90.0969	112.12	175.881
ENSSSCG00000022580	Novel gene	0.430527	-0.128482	1.09259	-0.117595	0.906389	0.999991	0.675334	0.847514	0	2.38883	0	0.842898	0	0	1.08235	1.90056	0	0	2.04441	1.07075	0	0	0	0.839557	0	0.909391	0	0	0	0	0.990767	0	0	0	0	0.887332	0	0	0	0	1.01927	0
ENSSSCG00000032403	Novel gene	5.08643	-0.225306	0.346318	-0.650575	0.515321	0.999991	5.40267	7.62762	5.09576	3.58324	8.25643	8.42898	1.93542	5.75544	3.24706	2.85084	5.95028	11.3484	6.13324	4.28301	3.82418	7.81835	3.49471	6.71646	0.841217	2.72817	3.15854	5.58301	7.1234	4.52637	5.9446	2.13314	0	6.32358	3.75645	6.21133	5.71325	3.64046	7.84945	4.79239	10.1927	0.841537
ENSSSCG00000037137	Novel gene	47.8214	0.0872687	0.183108	0.476597	0.633649	0.999991	34.442	34.7481	64.5462	42.9989	48.713	45.5165	43.5471	52.9501	47.6236	46.5638	52.7024	67.2796	40.8882	53.5376	37.2858	48.8647	74.2626	38.6196	32.8074	33.6475	35.5336	26.054	39.1787	43.4531	85.2059	31.997	35.2076	44.265	50.086	46.1413	59.0369	49.1462	56.9085	33.5467	93.7729	50.4922
ENSSSCG00000024562	CCR6	1.32547	-0.0790799	0.814871	-0.0970459	0.92269	0.999991	0	5.08508	0	0	1.65129	2.52869	1.93542	0	0	0.950281	0	3.24239	4.08882	0	0.956046	0.977293	0	0	0.841217	0	1.57927	0	0	0.905273	1.98153	0	0	1.80674	0	0.887332	1.90442	0.910115	5.88709	0.958478	6.11562	2.52461
ENSSSCG00000004023	CEP43	76.0592	0.00414132	0.114329	0.0362229	0.971105	0.999991	89.1441	66.1061	59.4505	87.1921	75.9592	75.8608	59.0305	48.3457	92.0002	81.7242	90.1042	64.8479	73.5988	86.7309	80.3078	51.7965	60.2838	68.0041	72.3446	68.2044	90.8081	76.3011	73.0148	56.1269	83.2244	72.5266	115.682	93.9503	77.6333	72.7613	75.2245	80.0901	56.9085	105.433	77.4645	79.946
ENSSSCG00000043814	Novel gene	0.608841	-1.3355	1.24325	-1.0742	0.282732	0.999991	0.675334	0	0	0	0.825643	0	0	1.15109	1.08235	0	0	0	0	1.07075	0.956046	0	0	0	0.841217	0.909391	0	0	0	0	0.990767	0	12.5741	0	0	0	0	0	0	0	0	0.841537
ENSSSCG00000004024	Novel gene	580.712	0.113422	0.138317	0.820014	0.412208	0.999991	457.201	496.643	791.541	701.12	572.996	641.445	471.276	572.091	423.201	525.506	631.579	706.842	609.235	607.116	426.396	680.196	581.869	544.033	490.429	493.8	346.65	530.386	528.912	455.352	520.153	515.152	744.389	443.554	544.685	495.131	635.123	517.855	910.536	591.381	976.461	725.405
ENSSSCG00000048164	Novel gene	0.625634	0.193461	0.87057	0.222223	0.82414	0.999991	1.35067	0	0	1.19441	0	2.52869	0.967712	0	1.08235	0	2.55012	1.6212	1.02221	1.07075	0.956046	0	0	0.839557	0	0	1.57927	0.930501	0	0	0.990767	0	0	0	0	0	0	0	0	0.958478	2.03854	0.841537
ENSSSCG00000004022	RPS6KA2	476.237	-0.100437	0.138407	-0.725665	0.468044	0.999991	587.541	502.576	247.993	554.207	326.129	488.038	658.044	346.478	452.424	403.87	458.171	538.237	659.323	451.857	601.353	379.19	428.976	573.418	441.639	618.386	579.593	575.05	422.952	611.965	479.531	401.03	457.698	415.549	462.043	479.159	394.214	544.249	451.343	261.664	431.151	459.479
ENSSSCG00000048885	Novel gene	7.15641	0.148085	0.408388	0.362608	0.716898	0.999991	8.77934	10.1702	10.1915	7.16648	1.65129	5.05739	18.3865	11.5109	1.08235	2.85084	5.95028	3.24239	16.3553	0	12.4286	1.95459	0.873678	4.19779	13.4595	2.72817	7.89636	7.44401	8.90425	4.52637	3.96307	5.33284	15.089	9.93705	11.2693	7.98599	5.71325	6.3708	9.81181	6.70934	6.11562	2.52461
ENSSSCG00000032916	Novel gene	4362.4	-0.226851	0.134135	-1.69121	0.0907976	0.999991	3480	3697.7	7815.19	3328.83	3874.74	4527.21	4767.92	4156.58	2622.55	3425.76	3405.26	4523.14	3779.1	3968.21	4473.34	4024.49	4599.04	4416.07	4266.65	3339.29	5213.18	4823.72	3741.56	3206.48	5232.24	4667.3	6606.45	4857.41	4102.04	3353.23	3417.48	4491.42	5265.02	6566.53	4585.7	4425.64
ENSSSCG00000004020	SFT2D1	331.869	0.0639128	0.0964076	0.662943	0.507367	0.999991	318.758	289.85	446.728	372.657	338.514	370.032	316.442	364.895	318.212	313.593	342.566	401.246	354.706	372.622	265.781	412.418	318.019	313.155	252.365	284.639	263.738	299.621	271.58	287.877	325.962	290.107	414.946	280.948	298.012	306.13	338.986	283.956	315.94	357.512	477.018	367.752
ENSSSCG00000051382	Novel gene	12.4798	0.455079	0.302678	1.50351	0.132708	0.999991	8.77934	18.6453	18.6844	4.77765	5.7795	12.6435	21.2897	10.3598	15.153	9.50281	8.50039	7.29538	9.19986	12.849	3.82418	19.5459	24.463	17.6307	10.9358	18.1878	9.47563	14.888	23.151	9.05273	5.9446	15.9985	5.02965	11.7438	8.76505	8.87332	19.0442	6.3708	1.96236	9.58478	29.5588	11.7815
ENSSSCG00000004027	PDE10A	24.2317	0.118184	0.220266	0.536551	0.591578	0.999991	20.9354	28.8155	3.39717	14.333	18.9898	22.7582	19.3542	37.9859	37.8824	34.2101	32.3015	29.1815	16.3553	18.2028	21.9891	40.069	19.2209	17.6307	13.4595	20.916	35.5336	14.888	27.6032	25.3477	18.8246	24.5311	30.1779	23.4876	12.5215	39.0426	24.7574	30.9439	13.7365	27.7959	31.5974	23.563
ENSSSCG00000049643	Novel gene	0.784693	0.681326	1.04122	0.654357	0.512882	0.999991	0.675334	0	0	3.58324	0	0.842898	0	0	2.16471	0.950281	3.40016	0.810598	0	0	0	5.86376	0.873678	0.839557	0.841217	0	0	0.930501	0	0	0	0	0	0	0	3.54933	1.90442	0	0	0	1.01927	0
ENSSSCG00000046688	Novel gene	17.8351	-1.04742	0.595736	-1.75819	0.0787157	0.999991	12.156	25.4254	5.09576	13.1385	2.47693	50.5739	1.93542	2.30218	5.41177	11.4034	2.55012	8.10598	89.9541	3.21226	4.78023	39.0917	1.74736	21.8285	21.8716	45.4696	7.10672	6.51351	24.0415	74.2324	5.9446	27.7308	20.1186	5.42021	21.2865	12.4227	10.4743	3.64046	41.2096	1.91696	3.05781	8.41537
ENSSSCG00000004029	QKI	1187.67	0.117475	0.121624	0.96588	0.334104	0.999991	1169	1244.15	565.629	1383.13	1142.69	1274.46	1064.48	1368.64	1335.63	1193.55	1333.71	1286.42	1190.87	1118.94	1238.08	1414.14	1477.39	1334.9	1295.47	1363.18	1264.21	988.192	1210.09	1035.63	1138.39	1127.36	724.27	1261.1	1101.89	1421.51	1414.03	1245.95	769.246	726.526	1377.03	1156.27
ENSSSCG00000050646	Novel gene	8.71186	0.0352632	0.595372	0.0592288	0.95277	0.999991	4.72734	1.69503	5.09576	3.58324	3.30257	2.52869	3.87085	4.60435	4.32942	3.80113	9.35043	4.86359	10.2221	1.07075	4.78023	6.84105	0.873678	37.7801	12.6182	43.6508	6.31709	3.722	60.5489	10.8633	1.98153	22.3979	0	6.32358	1.25215	6.21133	6.66546	0.910115	1.96236	2.87543	6.11562	5.89076
ENSSSCG00000048046	Novel gene	0.281063	0.892245	1.41499	0.630565	0.528325	0.999991	0	0	0	2.38883	0	0	0	0	1.08235	0	0	0	0	0	0	0.977293	0.873678	0	0	0	0	0.930501	0	0	0.990767	0	0	0.903368	0	0	0.952208	0	0	0	1.01927	0
ENSSSCG00000038153	PACRG	0.820486	0.0850227	0.872091	0.097493	0.922335	0.999991	0	0	0	0	0	0	1.93542	0	2.16471	0	0	3.24239	1.02221	1.07075	0	0	0	0	0.841217	1.81878	0	0.930501	3.5617	0	0	1.06657	0	1.80674	0	1.77466	0.952208	2.73034	0	1.91696	1.01927	1.68307
ENSSSCG00000004032	PRKN	15.8289	-0.423875	0.294401	-1.43979	0.149928	0.999991	10.13	16.9503	1.69859	25.0827	11.559	10.9577	12.5803	21.8707	14.0706	29.4587	4.2502	20.265	16.3553	7.49526	24.8572	16.614	8.73678	11.7538	20.1892	14.5503	18.1616	11.166	17.8085	16.2949	15.8523	19.1982	47.7817	16.2606	11.2693	17.7466	9.52208	27.3034	13.7365	15.3356	2.03854	10.94
ENSSSCG00000050842	Novel gene	0.277169	0.649213	1.41172	0.459874	0.645607	0.999991	0	0	0	1.19441	0.825643	0	0	1.15109	0	0	0	0	0	0	0	0	0	0	0	0	0	0	0	0.905273	0	0	0	0.903368	1.25215	1.77466	0.952208	0	0	0	1.01927	0
ENSSSCG00000004033	AGPAT4	10.472	0.325294	0.250832	1.29686	0.194679	0.999991	8.10401	11.0177	13.5887	10.7497	5.7795	16.858	12.5803	10.3598	16.2353	6.65197	11.9006	12.159	8.17765	9.63677	2.86814	7.81835	9.61045	9.23513	10.9358	11.8221	11.0549	9.30501	3.5617	5.43164	8.9169	9.59911	17.6038	9.03368	5.0086	8.87332	12.3787	6.3708	19.6236	12.4602	22.4239	9.2569
ENSSSCG00000004037	MAP3K4	165.704	0.157203	0.14111	1.11405	0.265258	0.999991	167.483	164.418	134.188	170.801	153.57	141.607	197.413	389.068	178.589	140.642	155.557	145.097	154.353	237.707	183.561	103.593	141.536	151.12	153.101	148.231	173.72	175.865	169.181	161.139	127.809	178.117	181.068	170.737	149.006	151.734	145.688	180.203	151.102	190.737	131.486	116.132
ENSSSCG00000004038	PLG	44964.9	0.0277189	0.105953	0.261615	0.793618	0.999991	49413.5	50943.2	45873.7	50290.7	40729.8	39909.5	41410.4	46666.3	50586	42203.9	34377.3	29112.6	43350.7	41035.5	47384.5	44598.8	38585.1	41457.3	60494.4	56958.8	49312.8	44024.8	51772	56770.6	39542.5	47107.1	42430.2	50323	56667.3	46205.2	44130.1	48045.9	41464.7	41829.9	23825.4	39902.3
ENSSSCG00000004039	SLC22A3	34.2838	0.167862	0.203181	0.826169	0.408708	0.999991	24.9874	30.5105	30.5745	29.8603	47.0617	32.0301	45.4825	26.475	30.3059	42.7627	33.1515	25.9391	21.4663	27.8395	43.0221	32.2507	13.9788	31.9032	36.1723	35.4663	41.0611	47.4556	32.0553	24.4424	34.6768	23.4645	30.1779	39.7482	55.0946	12.4227	38.0883	19.1124	31.3978	47.9239	61.1562	54.6999
ENSSSCG00000004040	SLC22A2	0.264785	0.335469	1.565	0.214357	0.830269	0.999991	0	0	0	0	0	0	0.967712	1.15109	1.08235	0	0	0	0	0	0	0	0	0.839557	0	0.909391	0	0	1.78085	1.81055	0.990767	0	0	0	0	0	0	0	0	0	0	0
ENSSSCG00000004041	SLC22A1	3059.27	-0.21492	0.182141	-1.17997	0.238013	0.999991	2573.02	3901.95	2056.99	2834.34	2763.43	2210.92	2944.75	3002.04	2319.49	2927.82	1459.52	2946.52	4729.75	2536.61	4744.86	3667.78	1730.76	3904.78	4721.75	3576.64	2551.31	2926.43	4193.01	4157.92	3140.73	4120.15	2472.07	3371.37	5213.95	2876.73	1977.74	1812.04	3149.59	2294.6	1636.95	2685.34
ENSSSCG00000004044	IGF2R	804.622	0.176872	0.0874015	2.02367	0.0430039	0.999991	872.532	792.425	507.877	913.726	675.376	799.91	799.331	880.583	1069.37	958.834	941.844	816.272	788.121	725.97	687.397	711.469	776.699	837.878	734.382	809.358	925.453	797.44	831.657	944.2	697.5	826.59	568.351	764.25	863.983	858.938	842.704	962.901	767.284	690.104	743.048	782.629
ENSSSCG00000004046	PNLDC1	0.272787	-1.21206	1.32578	-0.914222	0.3606	0.999991	0	0	0	0	0.825643	0.842898	0.967712	0	0	0	0	0	0	1.07075	0	0	0.873678	0.839557	0	0	0.789636	0.930501	0	0.905273	0	0	0	0	0	1.77466	0	0	0	0	0	0
ENSSSCG00000004047	MRPL18	389.694	-0.0286062	0.121139	-0.236145	0.81332	0.999991	290.394	305.952	718.502	369.074	403.74	450.95	388.053	356.837	375.577	373.461	374.017	280.467	312.795	576.065	380.506	359.644	435.092	352.614	355.835	327.381	391.659	321.953	381.102	336.762	377.482	397.83	477.817	380.318	386.914	297.256	395.166	356.765	465.08	528.121	364.899	382.899
ENSSSCG00000004048	TCP1	426.756	0.0615885	0.167821	0.36699	0.713627	0.999991	328.888	397.484	371.99	568.54	601.894	253.712	484.824	607.775	479.483	465.638	649.43	201.028	272.929	443.291	474.199	254.096	636.037	329.106	387.801	411.045	591.437	525.733	390.896	386.552	334.879	429.827	389.798	472.462	443.261	326.538	531.332	396.81	294.354	605.758	250.74	373.642
ENSSSCG00000018530	Novel gene	1.94012	-1.50678	0.77072	-1.95503	0.0505801	0.999991	2.026	0.847514	0	0	0	2.52869	0	1.15109	0	2.85084	1.70008	0	1.02221	0	0.956046	0	4.36839	0.839557	2.52365	1.81878	1.57927	0.930501	0	2.71582	2.9723	0	27.6631	0	1.25215	1.77466	1.90442	0	0	2.87543	1.01927	2.52461
ENSSSCG00000004049	ACAT2	123.253	-0.464216	0.275198	-1.68684	0.0916336	0.999991	83.0661	155.943	217.419	69.2759	75.1335	99.462	156.769	107.051	133.13	131.139	92.6543	39.7193	163.553	65.3159	248.572	174.935	79.5047	171.27	206.939	182.788	90.0185	169.351	143.358	221.792	54.4922	98.1243	138.315	63.2358	123.963	34.606	61.8935	176.562	45.1343	218.533	73.3874	70.6891
ENSSSCG00000004050	WTAP	548.918	-0.0966884	0.0903107	-1.07062	0.284341	0.999991	439.643	527.153	618.285	513.597	678.679	500.681	504.178	827.633	523.86	523.605	481.972	498.518	459.993	690.635	508.616	539.466	663.995	499.537	519.031	545.635	572.486	599.243	555.625	468.932	546.903	471.423	681.518	570.929	532.164	458.751	537.046	545.159	512.177	626.844	514.731	502.397
ENSSSCG00000040317	SOD2	1943.54	-0.322303	0.19802	-1.62763	0.103603	0.999991	1261.52	1661.97	3595.91	2240.72	4200.05	1730.47	1109.97	2060.45	1521.79	2470.73	1735.78	1014.06	2280.54	2347.09	1453.19	1364.3	1757.84	1641.33	2146.78	1611.44	1941.71	1216.17	2356.06	1976.21	1622.88	1654.25	1795.59	1900.69	1665.36	1717.88	1523.53	2551.05	1371.69	4206.76	1292.43	1969.2
ENSSSCG00000004052	FNDC1	142.928	0.57361	0.240478	2.38529	0.0170657	0.999991	48.6241	68.6486	198.734	140.941	89.1695	167.737	123.867	113.958	271.671	88.3762	235.461	185.627	178.886	131.702	167.308	195.459	41.0629	175.467	130.389	73.6607	90.8081	114.452	169.181	133.98	117.901	139.72	108.138	233.069	143.997	109.142	257.096	100.113	52.9838	156.232	220.162	171.673
ENSSSCG00000035342	Novel gene	0.234702	0.577322	1.58109	0.365142	0.715006	0.999991	0	0.847514	0	0	0.825643	0	0.967712	0	0	0	0	0	0	0	0	0	0	0.839557	0	0	0	0	0	0.905273	0	1.06657	0	0	0	0	0	0	0	0.958478	2.03854	0
ENSSSCG00000004053	TAGAP	41.2831	0.0383074	0.199162	0.192343	0.847474	0.999991	28.364	42.3757	44.1632	59.7206	28.0719	42.1449	45.4825	40.2881	40.0471	32.3096	49.3023	72.1432	34.755	44.9716	35.3737	47.8874	34.9471	22.668	23.5541	29.1005	24.4787	33.498	33.8361	29.874	56.4737	25.5976	95.5634	37.9415	26.2951	44.3666	49.5148	27.3034	39.2473	46.0069	76.4453	42.0768
ENSSSCG00000004055	RSPH3	8.61269	0.163739	0.297107	0.55111	0.581558	0.999991	12.8313	8.47514	16.9859	5.97206	5.7795	9.27188	7.7417	4.60435	5.41177	6.65197	6.80032	2.43179	21.4663	4.28301	7.64837	7.81835	4.36839	4.19779	5.88852	10.9127	4.73781	8.37451	7.1234	10.8633	11.8892	11.7322	0	13.5505	6.26075	7.98599	6.66546	14.5618	9.81181	12.4602	10.1927	14.3061
ENSSSCG00000046349	Novel gene	0.491606	-0.560384	1.04896	-0.534229	0.593183	0.999991	0	0.847514	0	0	0	1.6858	1.93542	1.15109	1.08235	0	0.850039	0	2.04441	0	0	0	0	0	0	2.72817	0.789636	0	0	0.905273	0.990767	0	0	0	0	0.887332	0	0	0	0.958478	0	0.841537
ENSSSCG00000045141	Novel gene	0.283086	0.34788	1.58186	0.219919	0.825934	0.999991	0.675334	0	0	0	0.825643	0.842898	0	0	0	0	0	0	2.04441	0	0	0	0	0	0	0	0.789636	0	0	0	0	3.1997	0	0.903368	0	0	0	0.910115	0	0	0	0
ENSSSCG00000004058	EZR	488.431	0.0604049	0.099116	0.609436	0.542235	0.999991	454.5	560.207	518.069	434.766	425.206	542.826	458.696	667.631	410.213	434.279	468.372	604.706	592.88	448.645	416.836	430.986	387.039	417.26	547.632	435.598	397.976	478.278	523.57	512.385	475.568	459.691	475.302	451.684	400.688	516.427	435.159	422.293	533.763	575.087	681.892	587.393
ENSSSCG00000004057	SYTL3	132.746	-0.181892	0.167242	-1.0876	0.276773	0.999991	127.638	124.585	251.391	100.331	89.1695	151.722	96.7712	101.296	70.3531	100.73	75.6535	145.908	131.865	117.783	110.901	136.821	109.21	124.254	180.02	160.962	97.1252	104.216	149.591	132.17	136.726	119.456	253.997	140.022	125.215	134.875	95.2208	91.0115	235.484	125.561	193.661	137.17
ENSSSCG00000033107	DYNLT1	370.101	1.62371e-05	0.130802	0.000124135	0.999901	0.999991	351.174	304.257	565.629	386.99	328.606	480.452	372.569	402.881	336.612	421.925	294.114	294.247	286.218	424.018	265.781	297.097	429.849	320.711	377.706	301.009	328.488	364.756	294.731	252.571	425.039	334.902	460.213	366.768	318.046	316.778	313.277	397.72	569.085	545.374	398.535	395.522
ENSSSCG00000024876	TMEM181	1419.96	0.168914	0.123604	1.36657	0.17176	0.999991	1834.88	1386.53	1070.11	1673.37	1704.13	1465.8	1948.01	1803.76	1048.8	1518.55	1187.51	949.21	952.696	1441.23	1244.77	1076	1334.98	1496.93	1477.18	1089.45	1730.09	1888.92	1347.21	987.653	1177.03	1553.99	1473.69	1841.97	1263.42	1535.09	1225.49	1701	1465.88	1447.3	1239.43	1536.65
ENSSSCG00000031776	Novel gene	27.9659	-0.0136882	0.164392	-0.0832657	0.93364	0.999991	31.0654	40.6807	16.9859	27.4715	27.2462	18.5438	33.8699	23.0218	32.4706	30.409	33.1515	32.4239	35.7772	16.0613	18.1649	23.455	40.1892	30.2241	24.3953	26.3723	22.8994	22.332	27.6032	21.7266	38.6399	27.7308	55.3262	37.0381	26.2951	26.62	23.8052	27.3034	13.7365	20.128	27.5203	26.0876
ENSSSCG00000047460	Novel gene	0.409148	1.45372	1.25998	1.15376	0.248597	0.999991	0	0	0	2.38883	0	0	0.967712	0	1.08235	0	2.55012	0	0	0	0.956046	0	0	0	0	0	0	0	0	0.905273	0.990767	0	0	0	0	0.887332	0	0	1.96236	0	2.03854	0
ENSSSCG00000024019	Novel gene	250.71	-0.0975408	0.145125	-0.672114	0.501511	0.999991	207.328	188.148	563.93	236.494	216.319	277.313	213.864	184.174	203.483	234.72	197.209	213.998	224.885	249.485	247.616	238.46	248.124	260.263	230.493	195.519	229.784	215.876	200.346	216.36	279.396	265.575	392.313	243.909	232.9	212.96	209.486	233.899	416.021	291.377	288.453	265.084
ENSSSCG00000012314	SERAC1	80.5299	-0.00736817	0.131443	-0.056056	0.955297	0.999991	108.729	84.7514	47.5604	85.9977	80.913	55.6313	119.029	117.411	73.6001	71.2711	72.2534	90.787	86.8875	67.4574	88.9123	71.3424	70.7679	89.8326	63.9325	70.9325	103.442	103.286	81.0286	81.4746	65.3906	85.3254	85.5041	65.0425	87.6505	78.9726	64.7502	104.663	51.0214	85.3045	59.1177	79.1045
ENSSSCG00000012315	SYNJ2	162.058	0.299329	0.189195	1.58212	0.113623	0.999991	312.68	211.031	110.408	209.022	172.559	118.006	152.899	122.015	184	160.598	181.058	158.067	141.064	153.118	146.275	136.821	234.146	158.676	116.088	202.794	161.086	137.714	225.277	174.718	97.0951	221.846	32.6927	219.518	137.736	199.65	177.111	146.528	109.892	124.602	88.6765	198.603
ENSSSCG00000043711	Novel gene	0.486912	-1.21837	1.12999	-1.07821	0.280942	0.999991	2.026	0	0	0	1.65129	0	0	0	0	0	0.850039	1.6212	0	0	0	0.977293	0	0	0	2.72817	0.789636	0	0	0.905273	0.990767	0	0	0	1.25215	1.77466	0	0	1.96236	0	0	0
ENSSSCG00000030535	SNX9	824.528	-0.0670216	0.0955804	-0.701207	0.483174	0.999991	911.701	832.258	713.406	739.341	1003.98	774.623	942.552	981.879	727.343	801.087	776.086	744.94	719.633	793.427	817.419	709.515	906.877	863.065	817.663	813.905	806.218	924.918	895.767	747.756	694.528	614.343	1008.45	817.548	802.628	623.795	781.763	843.676	663.279	1302.57	914.285	850.794
ENSSSCG00000046713	Novel gene	0.480638	-0.345441	1.10946	-0.311359	0.755528	0.999991	0	0	1.69859	0	0	0.842898	0	0	0	0	0	0.810598	2.04441	0	0	1.95459	0.873678	0	0	0	0.789636	0	0	0	0.990767	1.06657	0	0	0	0.887332	0	0	0	0.958478	1.01927	3.36615
ENSSSCG00000045936	Novel gene	0.372685	-1.29606	1.41699	-0.914653	0.360374	0.999991	0	0	3.39717	0	0	0	0.967712	0	0	0	0	0	0	0	0	0.977293	0.873678	0	0.841217	0.909391	0	0	0	0	0.990767	0	0	0	0	3.54933	0	0.910115	0	0	0	0
ENSSSCG00000035027	ZDHHC14	184.405	-0.10839	0.113064	-0.95866	0.33773	0.999991	208.678	243.236	210.625	148.107	118.893	216.625	126.77	138.131	178.589	178.653	145.357	194.544	177.864	143.481	168.264	234.55	196.577	212.408	180.862	203.704	223.467	123.757	206.579	173.812	176.356	178.117	181.068	205.065	197.84	167.706	139.022	262.113	190.349	230.993	176.334	180.089
ENSSSCG00000038527	Novel gene	2.87348	-0.823333	0.517132	-1.59212	0.111359	0.999991	6.75334	2.54254	8.49293	0	4.12822	1.6858	0.967712	1.15109	2.16471	0.950281	1.70008	2.43179	12.2665	2.1415	1.91209	1.95459	1.74736	3.35823	2.52365	3.63757	0.789636	1.861	1.78085	5.43164	5.9446	1.06657	0	0.903368	1.25215	3.54933	0	3.64046	3.92473	3.83391	6.11562	0.841537
ENSSSCG00000004063	TMEM242	160.579	-0.164415	0.0999469	-1.64502	0.0999648	0.999991	174.236	136.45	144.38	143.33	153.57	170.265	171.285	96.6914	134.212	144.443	140.257	147.529	179.908	137.056	201.726	165.163	119.694	174.628	184.226	205.522	158.717	159.116	136.235	128.549	191.218	174.917	236.394	166.22	157.771	191.664	160.923	188.394	129.516	157.19	147.794	171.673
ENSSSCG00000050351	Novel gene	2.38087	0.439001	0.73229	0.599491	0.548845	0.999991	0	0	0	1.19441	0	4.21449	2.90314	5.75544	0	0	3.40016	1.6212	2.04441	1.07075	2.86814	0	0	3.35823	1.68243	3.63757	0.789636	3.722	0	0	15.8523	8.53254	0	0.903368	0	1.77466	0.952208	1.82023	3.92473	0	6.11562	7.57383
ENSSSCG00000004064	ARID1B	198.371	-0.10498	0.116137	-0.903939	0.366028	0.999991	220.834	276.289	129.092	180.356	202.283	160.994	161.608	188.779	201.318	196.708	209.11	207.513	234.085	169.179	202.682	193.504	193.083	203.173	196.003	236.442	236.891	141.436	216.373	216.36	181.31	181.317	251.483	169.833	239.161	254.664	174.254	235.72	170.726	114.059	207.931	186.821
ENSSSCG00000024361	TFB1M	119.758	-0.0990211	0.157141	-0.630141	0.528602	0.999991	104.677	83.9039	276.869	117.052	108.985	116.32	111.287	89.7849	99.5767	118.785	101.155	110.241	79.7321	125.278	100.385	122.162	136.294	150.281	110.199	126.405	128.711	101.425	125.55	79.6641	103.04	104.524	168.493	121.955	102.676	71.8739	109.504	118.315	186.424	167.734	119.255	112.766
ENSSSCG00000004065	TIAM2	6.09819	-0.2977	0.451287	-0.659669	0.509466	0.999991	3.37667	16.1028	0	1.19441	2.47693	4.21449	1.93542	3.45327	9.74119	7.60225	3.40016	14.5908	10.2221	3.21226	0	13.6821	4.36839	1.67911	5.88852	1.81878	3.94818	4.65251	16.9181	7.24219	6.93537	3.1997	0	9.93705	11.2693	8.87332	3.80883	9.10115	1.96236	10.5433	7.13489	5.04922
ENSSSCG00000004070	SCAF8	306.253	0.09459	0.0934487	1.01221	0.311436	0.999991	336.316	357.651	154.571	355.935	328.606	283.214	326.119	345.327	301.977	315.493	317.915	303.974	304.617	286.962	294.462	265.824	275.208	284.61	324.71	366.485	379.815	322.884	302.744	328.614	273.452	328.503	236.394	341.473	289.247	307.904	325.655	378.608	237.446	253.038	286.415	302.953
ENSSSCG00000004071	CNKSR3	122.218	-0.0584246	0.173621	-0.336506	0.736489	0.999991	116.157	164.418	64.5462	124.219	123.846	77.5466	98.7067	226.764	137.459	126.387	92.6543	120.779	128.798	107.075	85.0881	117.275	210.556	85.6348	105.993	116.402	153.979	108.869	153.153	154.802	89.169	114.123	133.286	161.703	135.232	140.199	95.2208	162.911	94.1934	102.557	87.6572	82.4706
ENSSSCG00000043123	Novel gene	4.27582	-0.340639	0.393386	-0.865917	0.386536	0.999991	3.37667	1.69503	0	5.97206	3.30257	7.58608	0.967712	11.5109	6.49413	3.80113	1.70008	3.24239	3.06662	7.49526	6.69232	0.977293	5.24207	1.67911	2.52365	6.36574	5.52745	2.7915	4.45212	5.43164	2.9723	1.06657	10.0593	4.51684	3.75645	7.98599	2.85663	7.28092	3.92473	2.87543	3.05781	1.68307
ENSSSCG00000046319	Novel gene	46.5269	0.0117857	0.192826	0.0611212	0.951263	0.999991	44.5721	48.3083	25.4788	70.4703	60.272	48.8881	34.8376	31.0794	45.4589	32.3096	52.7024	84.3022	44.9771	49.2546	50.6704	52.7738	43.6839	56.2503	31.125	41.832	37.1129	31.637	40.9595	36.2109	82.2336	36.2633	45.2669	37.9415	40.0688	44.3666	49.5148	31.854	54.9462	17.2526	79.5031	60.5906
ENSSSCG00000004075	RGS17	1.0836	0.225657	0.721809	0.312627	0.754564	0.999991	2.70134	1.69503	0	0	0	1.6858	3.87085	0	1.08235	0.950281	0.850039	2.43179	3.06662	1.07075	1.91209	4.88647	1.74736	0.839557	0.841217	0	0	1.861	0.890425	0.905273	0.990767	0	0	1.80674	0	0	1.90442	0	0	0	1.01927	0
ENSSSCG00000004076	MTRF1L	51.4715	-0.101388	0.151066	-0.67115	0.502125	0.999991	48.6241	36.4431	57.7519	46.5821	52.0155	42.9878	47.4179	59.8566	59.5295	54.166	50.1523	59.1737	47.0215	91.0139	64.0551	50.8192	72.5153	46.1756	46.2669	40.0132	48.1678	68.8571	40.0691	42.5478	58.4552	51.1953	7.54448	40.6516	56.3467	47.0286	44.7538	44.5956	49.0591	68.0519	69.3104	43.7599
ENSSSCG00000004077	FBXO5	10.7152	0.463542	0.233243	1.98738	0.0468805	0.999991	7.42868	16.9503	8.49293	7.16648	14.8616	9.27188	11.6125	18.4174	18.4	11.4034	14.4507	8.91658	12.2665	17.132	4.78023	9.77293	10.4841	12.5934	11.777	8.18452	11.0549	9.30501	8.01382	8.14746	8.9169	8.53254	0	10.8404	10.0172	7.98599	10.4743	10.0113	3.92473	8.6263	20.3854	15.1477
ENSSSCG00000031536	MYCT1	175.09	0.0978281	0.146757	0.666598	0.505029	0.999991	144.522	192.386	132.49	114.664	151.918	199.767	176.124	172.663	196.989	171.051	215.06	271.55	190.13	135.985	192.165	270.71	176.483	204.852	137.96	152.778	108.97	173.073	146.92	149.37	185.273	162.118	173.523	145.442	121.459	188.114	207.581	117.405	153.064	138.021	289.473	243.204
ENSSSCG00000004081	Novel gene	11.2639	-0.577012	0.404527	-1.42639	0.153757	0.999991	7.42868	4.23757	6.79434	27.4715	10.7334	7.58608	11.6125	8.05762	3.24706	14.2542	13.6006	28.3709	9.19986	4.28301	9.56046	9.77293	7.8631	6.71646	7.57095	6.36574	3.94818	6.51351	10.6851	7.24219	7.92613	9.59911	82.9893	4.51684	7.5129	11.5353	5.71325	9.10115	13.7365	2.87543	5.09635	11.7815
ENSSSCG00000049158	Novel gene	28.3543	0.277235	0.302517	0.916426	0.359444	0.999991	35.7927	30.5105	0	46.5821	18.9898	32.873	34.8376	27.6261	44.3766	40.8621	36.5517	76.1962	32.7106	7.49526	18.1649	48.8647	27.084	22.668	17.6655	23.6442	32.3751	17.6795	21.3702	24.4424	32.6953	20.2648	2.51483	23.4876	13.7736	42.592	32.3751	22.7529	23.5484	6.70934	42.8093	37.8692
ENSSSCG00000004082	Novel gene	193.101	0.172281	0.159153	1.08249	0.279036	0.999991	208.678	212.726	103.614	211.411	115.59	181.223	160.64	157.699	204.565	199.559	204.86	308.027	239.196	161.684	171.132	229.664	153.767	168.751	248.159	210.979	138.976	136.784	225.277	238.992	201.126	201.581	88.0189	152.669	175.301	263.538	210.438	215.697	215.86	123.644	251.76	260.035
ENSSSCG00000025777	ESR1	91.5341	-0.241773	0.270257	-0.894606	0.370998	0.999991	89.1441	146.62	32.2731	69.2759	22.2924	55.6313	55.1596	65.612	64.9413	77.9231	39.1018	54.3101	175.819	32.1226	90.8243	121.184	40.1892	115.859	154.784	142.774	113.708	53.9691	146.92	188.297	83.2244	105.59	105.623	110.211	146.502	169.48	70.4634	82.8204	66.7203	55.5917	50.9635	99.3013
ENSSSCG00000004087	CCDC170	12.9528	-0.0633485	0.248338	-0.25509	0.798653	0.999991	8.77934	15.2552	13.5887	15.5274	14.8616	11.8006	13.548	5.75544	4.32942	6.65197	14.4507	17.0226	16.3553	6.42451	17.2088	17.5913	12.2315	11.7538	5.88852	16.369	9.47563	13.9575	16.9181	9.05273	6.93537	14.932	0	15.3573	15.0258	15.0847	12.3787	10.0113	11.7742	25.8789	21.4047	22.7215
ENSSSCG00000004088	ARMT1	82.6099	-0.145104	0.114205	-1.27056	0.203886	0.999991	79.6894	81.3613	83.2307	68.0815	104.031	85.1327	102.578	72.5186	63.8589	68.4203	85.0039	79.4386	63.3768	73.8819	79.3518	80.138	81.252	106.624	82.4392	121.858	95.5459	79.0926	73.0148	56.1269	93.1321	75.7263	77.9596	79.4964	77.6333	72.7613	68.559	93.7418	70.6451	115.017	85.6187	97.6183
ENSSSCG00000004089	RMND1	162.017	-0.105315	0.121234	-0.868688	0.385018	0.999991	149.924	175.435	237.802	150.496	104.857	150.879	163.543	94.3893	164.518	192.907	112.205	115.916	168.664	131.702	167.308	134.866	126.683	194.777	218.716	199.157	151.61	153.533	183.427	204.592	155.55	169.584	163.464	187.901	204.1	178.354	151.401	155.63	160.914	217.574	98.8692	141.378
ENSSSCG00000050987	Novel gene	8.26276	-0.04623	0.294139	-0.157171	0.87511	0.999991	13.5067	11.0177	5.09576	8.36089	4.12822	5.90029	6.77399	6.90653	11.9059	3.80113	8.50039	9.72718	15.3331	11.7783	10.5165	9.77293	5.24207	12.5934	8.41217	15.4597	7.89636	6.51351	7.1234	15.3896	6.93537	6.39941	5.02965	8.13031	2.5043	13.31	4.76104	7.28092	3.92473	0.958478	8.15416	8.41537
ENSSSCG00000042025	Novel gene	0.947982	0.349223	0.75645	0.461661	0.644325	0.999991	0.675334	0.847514	0	0	0	0.842898	2.90314	1.15109	1.08235	0.950281	1.70008	1.6212	1.02221	3.21226	1.91209	0	0	0.839557	2.52365	2.72817	0.789636	0.930501	0	0	0	1.06657	0	1.80674	0	0.887332	1.90442	2.73034	0	0	0	0
ENSSSCG00000048821	Novel gene	6.93857	-0.252607	0.348154	-0.725561	0.468108	0.999991	13.5067	11.8652	0	3.58324	5.7795	5.90029	6.77399	6.90653	4.32942	4.75141	5.10024	14.5908	11.2443	5.35376	4.78023	11.7275	4.36839	10.0747	7.57095	13.6409	5.52745	7.44401	4.45212	16.2949	3.96307	6.39941	0	8.13031	8.76505	9.76066	1.90442	8.19103	5.88709	1.91696	5.09635	4.20768
ENSSSCG00000004090	ZBTB2	43.1963	0.062021	0.154926	0.400326	0.688917	0.999991	46.5981	33.053	45.8618	32.2491	42.1078	51.4168	33.8699	66.7631	42.2118	39.9118	46.7522	53.4995	31.6884	77.0941	39.1979	42.0236	58.5364	46.1756	42.0608	35.4663	43.43	48.3861	42.7404	39.832	45.5753	57.5947	20.1186	36.1347	46.3295	38.1553	30.4707	30.9439	45.1343	32.5882	59.1177	31.9784
ENSSSCG00000031733	AKAP12	269.283	0.430948	0.248201	1.73629	0.0825134	0.999991	222.185	271.204	67.9434	234.105	288.149	230.111	183.865	564.033	435.107	287.935	283.913	550.396	197.286	512.89	132.89	328.371	434.218	176.307	142.166	143.684	239.26	200.058	154.934	235.371	234.812	165.318	191.127	477.882	194.083	257.326	243.765	170.191	166.801	156.232	470.903	449.381
ENSSSCG00000004092	MTHFD1L	25.1795	0.280013	0.223827	1.25102	0.210927	0.999991	13.5067	16.1028	49.259	15.5274	15.6872	23.6011	21.2897	29.9283	30.3059	16.1548	33.1515	35.6663	15.3331	22.4858	22.9451	32.2507	9.61045	17.6307	15.9831	19.0972	17.372	16.749	20.4798	28.9687	27.7415	33.0636	45.2669	30.7145	10.0172	34.606	30.4707	21.8428	35.3225	27.7959	37.713	32.8199
ENSSSCG00000032778	PLEKHG1	90.7247	0.209984	0.158275	1.32671	0.184606	0.999991	97.9235	88.1414	28.876	95.553	99.0772	107.891	68.7076	110.504	129.883	95.9784	118.155	128.885	84.8431	99.5799	101.341	111.411	112.704	77.2393	47.1081	64.5668	67.119	83.7451	81.0286	88.7168	112.947	84.2589	42.7521	99.3705	60.1032	103.818	86.651	79.18	80.4569	66.135	133.524	127.914
ENSSSCG00000044264	Novel gene	0.634334	-0.190747	0.894304	-0.213291	0.8311	0.999991	0.675334	1.69503	0	0	0	0	0.967712	1.15109	1.08235	0	0	0.810598	0	0	0.956046	0.977293	0	0.839557	0.841217	0.909391	1.57927	0.930501	0.890425	0.905273	1.98153	0	0	0	0	0	0	1.82023	1.96236	0	1.01927	0.841537
ENSSSCG00000040966	Novel gene	0.631943	0.67207	0.888949	0.756027	0.449633	0.999991	0.675334	0.847514	0	0	0.825643	0.842898	2.90314	0	0	0.950281	0.850039	0	1.02221	1.07075	0	0	0.873678	2.51867	0	0	0	0.930501	0	0	1.98153	1.06657	0	2.7101	0	0.887332	0.952208	0	0	0	0	0.841537
ENSSSCG00000004093	IYD	1736.86	-0.198726	0.307885	-0.645456	0.518631	0.999991	4448.43	3492.6	2002.63	1164.55	1196.36	881.671	2148.32	1707.06	676.472	1440.63	644.33	656.585	1430.07	2500.21	2300.25	2370.91	1398.76	3741.07	1151.63	3450.23	2598.69	2232.27	2543.05	1101.72	1546.59	1189.22	1835.82	2323.46	1656.59	678.809	958.874	1217.73	474.892	1265.19	762.414	1338.88
ENSSSCG00000035574	Novel gene	0.312353	1.11421	1.55691	0.715653	0.474206	0.999991	0.675334	0.847514	0	0	0	0	1.93542	0	0	0	0	0.810598	0	0	0	0	1.74736	0	0	0	0	0	0	0	0	0	0	0	0	0	0.952208	0.910115	0	0	0	3.36615
ENSSSCG00000032525	Novel gene	8.60888	0.691863	0.321376	2.15282	0.0313332	0.999991	6.75334	4.23757	0	9.5553	15.6872	15.1722	7.7417	9.20871	7.57648	7.60225	17.0008	8.10598	7.15544	13.9198	7.64837	13.6821	11.3578	5.8769	2.52365	0.909391	8.68599	6.51351	5.34255	2.71582	6.93537	8.53254	0	16.2606	6.26075	7.98599	15.2353	5.46069	3.92473	7.66782	17.3276	19.3553
ENSSSCG00000033578	Novel gene	1.00801	-0.195075	0.861425	-0.226456	0.820847	0.999991	1.35067	2.54254	0	1.19441	0	0.842898	1.93542	0	1.08235	1.90056	0	0	1.02221	0	0	3.90917	2.62103	0.839557	0.841217	0	0.789636	0	4.45212	0	1.98153	0	0	0	1.25215	0.887332	0	0.910115	0	2.87543	3.05781	0
ENSSSCG00000004096	Novel gene	0.458116	1.28979	1.45037	0.889282	0.373851	0.999991	0	0	0	0	0	0	0	1.15109	0	2.85084	0	0	0	2.1415	0	0.977293	0	0	0	0	0	0	1.78085	0	0	0	0	0	0	0.887332	0	0	1.96236	0	3.05781	1.68307
ENSSSCG00000041378	Novel gene	0.853496	-0.827399	0.825137	-1.00274	0.315985	0.999991	3.37667	0.847514	0	0	0	0.842898	0.967712	0	0	1.90056	0	1.6212	3.06662	0	0.956046	0.977293	2.62103	0	1.68243	0	0.789636	0	1.78085	0.905273	0.990767	0	0	0	0	1.77466	0.952208	0.910115	1.96236	0.958478	0	0.841537
ENSSSCG00000026042	ULBP1	4.57431	0.178281	0.343396	0.51917	0.603642	0.999991	0.675334	4.23757	6.79434	4.77765	4.95386	4.21449	9.67712	6.90653	8.65884	2.85084	6.80032	8.91658	4.08882	3.21226	2.86814	4.88647	6.11574	5.8769	1.68243	2.72817	3.15854	1.861	1.78085	5.43164	5.9446	4.26627	0	3.61347	3.75645	3.54933	4.76104	6.3708	5.88709	5.75087	5.09635	2.52461
ENSSSCG00000004101	LRP11	200.124	0.141649	0.133113	1.06412	0.287274	0.999991	183.691	250.864	120.6	235.299	255.949	180.38	211.929	194.534	190.494	213.813	175.108	205.081	202.397	140.269	179.737	270.71	178.23	187.221	242.27	177.331	172.141	217.737	213.702	198.255	183.292	146.12	241.423	171.64	172.797	163.269	226.626	183.843	137.365	161.024	284.376	334.932
ENSSSCG00000004103	PCMT1	416.953	-0.0518551	0.0844885	-0.613753	0.539379	0.999991	361.304	402.569	640.367	392.962	456.581	406.277	351.28	392.521	421.036	404.82	411.419	389.087	356.75	486.121	378.594	419.259	426.355	399.629	460.146	398.313	424.034	398.255	382.883	353.962	442.873	408.496	465.243	439.94	424.479	364.694	402.784	333.102	390.51	548.249	440.325	435.074
ENSSSCG00000004105	NUP43	63.1678	0.155701	0.108297	1.43773	0.150511	0.999991	64.1567	69.4961	37.3689	75.248	87.5182	65.746	77.417	65.612	63.8589	50.3649	78.2036	64.8479	58.2658	37.4763	64.0551	68.4105	62.0311	58.769	55.5203	60.0198	48.9574	76.3011	65.001	50.6953	67.3721	69.3269	47.7817	69.5594	62.6075	55.0146	71.4156	57.3372	76.5321	54.6332	67.2718	69.8475
ENSSSCG00000004106	LATS1	244.486	0.19969	0.160595	1.24344	0.213705	0.999991	232.99	312.733	91.7236	311.742	324.478	252.027	261.282	314.247	323.624	260.377	260.112	239.937	245.329	188.452	243.792	234.55	274.335	235.916	295.267	212.798	253.473	243.791	309.868	248.95	181.31	238.911	88.0189	259.267	232.9	318.552	294.232	273.945	156.989	135.145	203.854	246.57
ENSSSCG00000004104	KATNA1	132.776	-0.0110784	0.0952181	-0.116348	0.907377	0.999991	127.638	130.517	180.05	127.802	139.534	110.42	174.188	171.512	119.059	121.636	128.356	105.378	124.709	150.976	129.066	112.389	165.999	128.452	131.23	140.046	139.766	147.019	124.659	142.128	114.929	135.454	123.227	138.215	105.181	129.551	101.886	121.955	119.704	157.19	116.197	143.903
ENSSSCG00000030067	GINM1	1062.68	-0.0964354	0.0667495	-1.44474	0.148532	0.999991	1126.46	1111.94	898.552	981.807	1163.33	984.505	1049.97	1129.22	1118.07	1131.79	1072.75	1042.43	1102.96	1120.01	1224.69	1303.71	1197.81	1220.72	1125.55	1138.56	1170.24	1009.59	1104.13	1070.03	1039.31	1006.84	777.081	1042.49	1090.62	1079.88	1058.86	1017.51	816.343	1028.45	822.551	877.723
ENSSSCG00000028867	PPIL4	113.223	-0.00862291	0.119384	-0.0722285	0.94242	0.999991	116.833	121.194	88.3264	151.69	114.764	122.22	149.995	113.958	110.4	109.282	98.6046	115.105	141.064	104.934	132.89	122.162	145.031	104.105	125.341	122.768	126.342	122.826	122.879	118.591	94.1228	103.457	20.1186	112.921	111.441	118.903	122.835	113.764	86.344	98.7232	97.8499	94.2521
ENSSSCG00000004109	ZC3H12D	24.6453	-0.0196854	0.209104	-0.0941416	0.924997	0.999991	24.9874	24.5779	30.5745	32.2491	30.5488	26.9727	14.5157	9.20871	20.5647	19.9559	23.8011	22.6967	23.5107	25.698	35.3737	32.2507	13.1052	21.8285	24.3953	17.2784	18.1616	27.915	21.3702	25.3477	21.7969	17.0651	40.2372	18.9707	11.2693	24.8453	20.9486	24.5731	23.5484	29.7128	57.0791	30.2953
ENSSSCG00000004110	TAB2	521.163	-0.0366097	0.0986712	-0.371027	0.710617	0.999991	537.566	627.16	278.568	568.54	619.232	478.766	535.145	517.99	532.519	535.008	490.473	493.654	560.169	416.522	549.726	530.67	591.48	516.328	609.882	588.376	512.474	596.451	560.077	582.996	545.912	473.556	352.076	475.172	543.433	607.823	544.663	498.743	431.72	390.1	526.963	541.95
ENSSSCG00000028974	UST	88.6993	-0.0496392	0.197287	-0.251609	0.801343	0.999991	59.4294	94.074	27.1774	100.331	67.7027	108.734	55.1596	98.9936	113.647	72.2214	113.055	159.688	78.7099	64.2451	91.7804	112.389	97.8519	83.1162	63.0912	58.201	77.3843	82.8146	88.152	75.1377	94.1228	74.6598	165.979	59.6223	41.3209	120.677	91.412	76.4496	102.043	66.135	126.389	131.28
ENSSSCG00000033175	SASH1	382.004	0.165203	0.141037	1.17134	0.24146	0.999991	352.524	352.566	139.284	370.268	353.375	419.763	374.505	643.458	569.319	272.731	398.669	517.162	383.327	390.824	478.979	391.895	304.04	330.786	270.031	406.498	394.818	334.05	406.924	377.499	409.187	402.096	334.472	330.633	330.568	444.554	435.159	390.439	347.338	225.242	477.018	392.156
ENSSSCG00000045381	Novel gene	0.226605	-0.0122965	1.5684	-0.00784014	0.993745	0.999991	0	0.847514	1.69859	0	0	0.842898	0	0	0	0	0	0	0	0	0.956046	0	0	0.839557	0	0	0	0	0	0	0	1.06657	0	0	0	0.887332	0	0	0	0	1.01927	0
ENSSSCG00000048240	SAMD5	13.3514	-0.177513	0.263615	-0.673379	0.500706	0.999991	14.8574	14.4077	5.09576	15.5274	11.559	17.7009	10.6448	10.3598	12.9883	11.4034	15.3007	29.1815	11.2443	7.49526	26.7693	20.5232	6.11574	20.9889	10.0946	13.6409	14.2134	8.37451	9.79467	12.6738	26.7507	10.6657	0	6.32358	5.0086	13.31	19.0442	12.7416	13.7365	11.5017	16.3083	14.3061
ENSSSCG00000004113	STXBP5	96.1342	0.0742737	0.133631	0.555813	0.578339	0.999991	145.197	105.939	49.259	103.914	104.031	100.305	84.191	65.612	115.812	100.73	113.905	87.5446	96.0874	79.2356	91.7804	85.0245	132.799	99.0677	85.8041	111.855	120.025	60.4826	97.0563	100.485	93.1321	101.324	60.3558	84.9166	95.1634	103.818	88.5554	114.674	54.9462	99.6817	116.197	111.924
ENSSSCG00000043354	Novel gene	0.925784	-0.28253	0.711632	-0.397017	0.691355	0.999991	0	0	1.69859	1.19441	1.65129	0.842898	0.967712	0	0	0	1.70008	1.6212	1.02221	1.07075	0	0	0.873678	0	0	1.81878	3.15854	0.930501	2.67127	0	0.990767	0	0	1.80674	0	2.662	2.85663	0.910115	0	0	2.03854	0.841537
ENSSSCG00000004114	RAB32	611.877	-0.0801548	0.0738707	-1.08507	0.277891	0.999991	521.358	596.65	791.541	579.29	632.443	552.941	535.145	734.394	532.519	645.241	535.525	523.646	585.724	723.828	562.155	562.921	722.531	668.288	730.176	633.846	558.273	527.594	604.598	605.628	731.186	633.541	661.399	564.605	671.152	528.85	542.759	599.766	620.107	647.931	586.08	573.928
ENSSSCG00000004120	SHPRH	143.741	0.00566489	0.17521	0.032332	0.974207	0.999991	150.6	164.418	61.1491	182.745	168.431	108.734	181.93	146.188	156.941	171.051	168.308	140.233	160.486	80.3064	154.879	119.23	130.178	130.131	161.514	187.335	209.253	176.795	160.276	130.359	141.68	142.92	47.7817	146.346	154.014	185.452	162.828	200.225	72.6074	95.8478	89.6958	133.804
ENSSSCG00000047176	Novel gene	3.41823	-0.181565	0.496065	-0.36601	0.714358	0.999991	4.72734	1.69503	16.9859	5.97206	3.30257	2.52869	1.93542	1.15109	0	0	1.70008	4.86359	5.11103	0	2.86814	4.88647	1.74736	2.51867	6.72973	2.72817	0.789636	1.861	4.45212	6.33691	4.95383	6.39941	0	1.80674	5.0086	5.32399	0.952208	3.64046	0	3.83391	2.03854	4.20768
ENSSSCG00000048523	Novel gene	0.833945	0.435166	0.798816	0.544764	0.585916	0.999991	1.35067	1.69503	1.69859	0	0	0.842898	0.967712	0	1.08235	0	2.55012	0.810598	0	0	0.956046	0	0.873678	0	0.841217	2.72817	0	0	0.890425	1.81055	0	0	0	0.903368	0	4.43666	0.952208	0.910115	0	0	2.03854	1.68307
ENSSSCG00000004121	FBXO30	143.647	-0.14733	0.123482	-1.19313	0.232817	0.999991	170.86	186.453	91.7236	131.385	160.175	138.235	145.157	122.015	130.965	125.437	141.957	137.802	142.087	91.0139	177.825	164.185	180.851	180.505	146.372	196.429	157.138	160.046	180.756	136.696	127.809	134.388	85.5041	132.795	181.562	165.931	138.07	138.337	88.3063	117.893	132.505	132.121
ENSSSCG00000051757	Novel gene	0.337716	1.09701	1.20193	0.912705	0.361398	0.999991	0.675334	0	0	1.19441	0	0	1.93542	0	0	0.950281	1.70008	0	0	1.07075	0	0.977293	0	0	0	0.909391	0	0	0	0.905273	0	0	0	0	0	0.887332	0.952208	0	0	0	0	0
ENSSSCG00000004123	UTRN	417.669	0.0819232	0.20678	0.396186	0.691968	0.999991	484.89	411.892	73.0392	520.764	378.145	361.603	410.31	394.823	568.236	497.947	630.729	714.948	469.193	218.433	415.88	479.851	364.324	408.864	341.534	458.333	486.416	369.409	419.39	419.142	414.141	497.021	238.909	348.7	329.315	758.669	403.736	385.889	335.564	157.19	460.71	408.145
ENSSSCG00000004125	STX11	91.8862	0.517462	0.186496	2.77466	0.00552603	0.999991	83.7414	122.042	64.5462	131.385	110.636	93.5617	92.9004	142.735	85.506	94.0779	125.806	110.241	80.7543	118.853	54.4946	105.548	94.3572	43.657	53.8379	60.9292	70.2776	107.008	48.0829	66.085	68.3629	65.0606	100.593	109.308	50.086	65.6626	158.067	67.3485	94.1934	62.3011	204.873	100.984
ENSSSCG00000046537	Novel gene	0.323788	1.32969	1.15378	1.15246	0.249133	0.999991	0.675334	0	0	1.19441	0	0	0.967712	0	1.08235	0.950281	0	0	0	0	0	0	0	0.839557	0	0	0	0	0.890425	0.905273	0.990767	1.06657	0	0	1.25215	0	0	0	0	0	0	0.841537
ENSSSCG00000004127	PLAGL1	14.3403	0.055388	0.260479	0.212639	0.831609	0.999991	9.45468	11.8652	1.69859	9.5553	10.7334	18.5438	12.5803	16.1152	22.7295	20.9062	22.101	37.2875	9.19986	11.7783	10.5165	24.4323	13.1052	11.7538	10.9358	17.2784	14.2134	12.0965	8.01382	14.4844	19.8153	15.9985	7.54448	10.8404	5.0086	12.4227	21.9008	10.0113	17.6613	11.5017	20.3854	11.7815
ENSSSCG00000040918	Novel gene	128.455	-0.00319094	0.171431	-0.0186136	0.985149	0.999991	126.287	94.074	220.816	142.135	184.118	119.692	113.222	246.333	117.977	116.885	130.056	102.946	111.42	180.957	109.945	73.297	132.799	109.982	95.0575	83.664	115.287	111.66	119.317	124.928	117.901	102.391	198.671	136.409	117.702	95.8319	95.2208	112.854	90.2687	216.616	126.389	131.28
ENSSSCG00000004132	PHACTR2	446.787	0.161643	0.118131	1.36833	0.171208	0.999991	505.825	558.511	256.486	541.069	603.545	388.576	581.595	382.161	563.907	537.859	527.875	369.633	398.66	394.037	342.264	434.895	431.597	410.543	413.879	414.682	487.995	603.895	406.924	387.457	407.205	398.896	465.243	525.76	413.209	410.835	513.24	527.866	339.489	289.46	415.862	433.391
ENSSSCG00000046507	Novel gene	0.602094	-0.150933	1.34491	-0.112226	0.910645	0.999991	0	0.847514	0	3.58324	0.825643	0	0	0	0	0	0	0	1.02221	0	0	1.95459	0	0	0	0	0	0	1.78085	2.71582	0	0	0	0	6.26075	1.77466	0	0.910115	0	0	0	0
ENSSSCG00000004133	FUCA2	501.968	-0.00211375	0.0865142	-0.0244325	0.980508	0.999991	353.875	416.129	455.221	377.434	461.535	470.337	569.015	535.256	526.024	377.262	469.222	531.752	496.792	493.617	505.748	549.239	544.301	554.108	446.686	546.544	469.044	571.328	556.515	451.731	622.202	582.346	510.51	495.046	375.645	471.173	602.748	509.664	488.628	512.786	631.947	539.425
ENSSSCG00000004134	PEX3	780.541	-0.121124	0.127261	-0.951777	0.34121	0.999991	805.674	943.283	494.288	640.205	576.299	623.745	857.393	610.077	639.672	770.678	445.421	680.902	911.808	520.385	781.089	988.043	727.774	866.423	1216.4	1024.88	889.13	867.227	1048.92	820.178	805.493	732.732	676.488	923.242	1100.64	854.501	711.3	887.362	710.375	573.17	622.774	751.492
ENSSSCG00000039598	ADAT2	34.2353	-0.0499391	0.155731	-0.320676	0.748456	0.999991	28.364	33.053	71.3406	27.4715	37.1539	42.9878	39.6762	32.2305	24.8942	38.9615	25.5012	29.1815	33.7328	39.6178	23.9011	30.2961	34.9471	28.5449	31.9662	18.1878	35.5336	30.7065	40.0691	26.2529	31.7045	34.1302	40.2372	27.101	25.043	28.3946	34.2795	46.4158	52.9838	42.173	32.6166	32.8199
ENSSSCG00000004136	AIG1	1037.93	-0.161153	0.154812	-1.04096	0.297893	0.999991	775.284	1110.24	1155.04	661.705	622.535	1251.7	1067.39	1065.91	715.437	816.292	546.575	1306.68	1066.16	911.21	1165.42	1547.06	939.204	1012.51	1366.14	853.918	1167.87	1106.37	1369.47	1030.2	1148.3	717.8	1571.77	1445.39	1369.85	551.921	862.701	823.654	1087.15	919.18	1172.16	1065.39
ENSSSCG00000047221	U2	0.332195	1.32552	1.41032	0.939873	0.347283	0.999991	0	0	1.69859	0	0	1.6858	0.967712	0	0	0	0	0	0	0	0	0	0	0	0.841217	0	0	0	0	0.905273	0	0	0	0	1.25215	0	2.85663	0.910115	0	0	0	0.841537
ENSSSCG00000043315	Novel gene	0.515175	0.166659	0.995381	0.167432	0.86703	0.999991	2.026	0.847514	0	0	0.825643	1.6858	0.967712	0	1.08235	0	0	0.810598	0	0	0	1.95459	0.873678	0	0.841217	0	0	0	0	0.905273	0.990767	1.06657	0	0	0	0	0	0.910115	0	1.91696	0	0.841537
ENSSSCG00000004138	HIVEP2	82.4591	0.271968	0.200938	1.35349	0.175898	0.999991	71.5854	101.702	11.8901	95.553	80.913	75.8608	77.417	126.62	146.118	72.2214	83.3039	139.423	85.8653	69.5989	64.0551	85.0245	111.831	61.2877	68.1385	60.9292	86.0703	75.3706	84.5903	79.6641	90.1598	74.6598	25.1483	87.6267	48.8338	103.818	123.787	91.9216	58.8709	45.0485	106.004	97.6183
ENSSSCG00000004139	ADGRG6	835.668	0.137266	0.220298	0.623094	0.533223	0.999991	798.92	1000.07	229.309	1151.41	886.741	726.578	570.95	641.156	1078.03	918.922	890.841	645.236	1401.44	434.725	870.002	1137.57	420.239	826.964	1113.77	1163.11	754.102	537.83	951.864	1227.55	651.925	722.067	518.054	1041.58	1006.73	1239.6	1020.77	1008.41	427.795	435.149	658.448	976.183
ENSSSCG00000004140	VTA1	349.249	-0.131121	0.0741592	-1.7681	0.0770439	0.999991	330.914	391.551	382.182	343.991	419.427	386.89	346.441	300.434	283.577	384.864	288.163	337.209	347.55	284.82	348.001	338.143	385.292	358.491	402.943	369.213	378.236	356.382	379.321	309.603	344.787	329.57	226.334	357.734	393.175	354.933	312.324	383.158	329.677	393.934	300.685	392.998
ENSSSCG00000048057	Novel gene	0.525757	1.12754	1.05013	1.07371	0.282954	0.999991	0	0.847514	0	2.38883	0	0	0	1.15109	1.08235	2.85084	1.70008	0.810598	1.02221	0	0	0	0	0	0	0	0	0	0.890425	0	0	2.13314	0	0	1.25215	0.887332	0.952208	0	0	0.958478	0	0
ENSSSCG00000043068	Novel gene	0.242991	-0.904338	1.44844	-0.624354	0.532395	0.999991	0.675334	0	0	0	0.825643	0	0	0	0	0	0	0	0	0	0	0	0.873678	0.839557	0.841217	1.81878	0	0.930501	0	0	0.990767	0	0	0	0	0	0.952208	0	0	0	0	0
ENSSSCG00000004142	CITED2	295.139	-0.239411	0.178062	-1.34454	0.178774	0.999991	334.29	453.42	288.76	236.494	210.539	252.869	207.09	161.152	316.048	309.792	329.815	323.429	292.351	173.462	226.583	306.87	658.753	288.808	320.504	529.266	266.107	228.903	292.95	306.888	241.747	329.57	221.305	245.716	398.184	371.792	297.089	218.428	251.182	230.035	259.914	244.887
ENSSSCG00000004143	TXLNB	2.76718	0.8801	0.418902	2.10097	0.0356439	0.999991	2.026	2.54254	0	8.36089	1.65129	0.842898	1.93542	2.30218	5.41177	1.90056	4.2502	3.24239	2.04441	0	2.86814	2.93188	0.873678	3.35823	3.36487	0.909391	3.94818	1.861	3.5617	1.81055	2.9723	4.26627	5.02965	3.61347	3.75645	0.887332	2.85663	1.82023	0	1.91696	7.13489	3.36615
ENSSSCG00000004144	HECA	262.852	0.0741278	0.146685	0.505355	0.61331	0.999991	268.108	322.055	149.476	235.299	233.657	289.114	223.542	293.528	279.248	229.968	272.013	388.277	259.64	323.367	302.11	389.94	326.755	293.845	227.128	239.17	215.571	239.139	255.552	260.719	291.285	265.575	100.593	230.359	246.674	322.102	286.615	215.697	208.01	144.73	377.13	256.669
ENSSSCG00000004145	ABRACL	30.1455	0.170333	0.210676	0.808507	0.418799	0.999991	21.6107	27.968	49.259	26.2771	28.8975	38.7733	29.0314	26.475	32.4706	22.8068	52.7024	48.6359	18.3997	34.2641	21.9891	35.1826	22.7156	19.3098	31.125	21.8254	26.8476	20.471	28.4936	12.6738	44.5845	18.1317	17.6038	25.2943	26.2951	35.4933	29.5185	25.4832	45.1343	28.7543	57.0791	33.6615
ENSSSCG00000004146	REPS1	147.402	-0.0158486	0.0907228	-0.174693	0.861321	0.999991	163.431	123.737	135.887	158.857	147.79	147.507	168.382	173.814	150.447	125.437	132.606	172.657	147.198	165.967	125.242	143.662	162.504	123.415	132.071	150.959	130.29	138.645	176.304	152.991	159.513	115.189	211.245	137.312	146.502	126.889	116.169	122.865	166.801	139.938	146.775	167.466
ENSSSCG00000004147	ECT2L	0.201287	-0.359976	1.77358	-0.202965	0.839162	0.999991	0	0	0	0	0	0	0	0	0	0	0.850039	0	0	0	0	0.977293	0	0	0	0.909391	1.57927	0	0	0.905273	0	1.06657	0	0	0	0	0	0	0	0.958478	0	0
ENSSSCG00000004148	CCDC28A	193.567	-0.0667664	0.117339	-0.569006	0.569352	0.999991	198.548	207.641	227.61	152.885	156.047	208.196	188.704	162.303	181.836	123.537	124.956	215.619	204.441	183.099	223.715	197.413	163.378	251.867	238.906	258.267	161.875	165.629	207.469	189.202	264.535	234.645	143.345	234.876	225.387	186.34	195.203	162.911	204.086	175.401	160.025	188.504
ENSSSCG00000004149	NHSL1	232.154	0.399659	0.200168	1.99662	0.0458669	0.999991	311.329	310.19	93.4222	225.744	136.231	171.951	315.474	581.3	240.283	179.603	187.009	245.611	198.308	216.292	234.231	235.528	251.619	240.113	191.797	290.096	220.308	261.471	295.621	234.466	191.218	295.439	67.9003	292.691	254.186	244.904	197.107	269.394	188.387	116.934	175.314	196.078
ENSSSCG00000004150	Novel gene	76.7047	-0.320684	0.268909	-1.19254	0.23305	0.999991	59.4294	103.397	95.1208	60.915	37.9796	48.8881	83.2233	40.2881	67.106	87.4259	34.0016	53.4995	59.288	72.8111	97.5167	108.48	32.3261	80.5975	35.3311	43.6508	103.442	80.9536	56.9872	33.4951	64.3998	87.4586	284.175	106.597	105.181	64.7753	55.2281	90.1013	45.1343	138.979	68.2911	74.8968
ENSSSCG00000022968	ARFGEF3	2.93938	-0.0748582	0.46015	-0.162682	0.870769	0.999991	4.052	1.69503	0	2.38883	3.30257	1.6858	2.90314	1.15109	3.24706	2.85084	5.95028	7.29538	3.06662	1.07075	3.82418	3.90917	4.36839	4.19779	4.20608	1.81878	8.68599	1.861	3.5617	0	0.990767	3.1997	0	0.903368	0	1.77466	1.90442	3.64046	7.84945	0	5.09635	3.36615
ENSSSCG00000038420	PERP	1696.14	-0.0571301	0.112777	-0.506574	0.612453	0.999991	1732.91	1717.06	1876.94	2111.72	2000.53	1582.12	1547.37	1831.38	1334.54	1674.4	1210.46	1158.34	1269.58	1706.78	1908.27	2372.87	1774.44	2067.83	1477.18	1645.09	1899.86	1773.54	1823.59	1070.03	1864.62	1444.13	1994.26	1920.56	1583.97	1336.32	1606.38	1640.03	1728.84	1939	1497.31	1938.9
ENSSSCG00000004154	TNFAIP3	128.666	0.113474	0.167412	0.677813	0.49789	0.999991	161.405	144.925	74.7378	102.719	94.1233	104.519	119.029	212.951	139.624	131.139	113.905	145.908	97.1096	173.462	87.0002	145.617	228.904	120.896	90.8514	139.137	143.714	115.382	202.126	131.265	156.541	111.99	82.9893	108.404	101.424	105.593	154.258	146.528	107.93	78.5952	138.621	118.657
ENSSSCG00000043500	Novel gene	0.605741	-0.0972738	0.897452	-0.108389	0.913687	0.999991	1.35067	0	0	0	0.825643	1.6858	0	0	1.08235	0.950281	0.850039	0.810598	1.02221	0	0.956046	0	0	0	0.841217	0.909391	0	0.930501	0	1.81055	1.98153	1.06657	0	0	0	0	0	0.910115	1.96236	0	1.01927	0.841537
ENSSSCG00000046825	Novel gene	0.304619	0.0118971	1.33439	0.00891581	0.992886	0.999991	0.675334	0	0	1.19441	0	1.6858	0	0	0	0.950281	0	0	0	0	1.91209	0	0	0	0.841217	0	0	0	0.890425	0	0	0	0	0	0	0.887332	0	0.910115	0	0	1.01927	0
ENSSSCG00000004156	IFNGR1	367.123	-0.0959906	0.113553	-0.845338	0.397922	0.999991	341.044	377.144	472.207	332.047	550.704	324.516	326.119	427.054	350.683	305.991	396.968	464.473	292.351	562.145	345.133	425.123	435.092	332.465	237.223	339.203	383.763	313.579	317.882	248.045	396.307	279.441	306.809	370.381	355.611	335.412	342.795	390.439	331.639	400.644	399.554	406.462
ENSSSCG00000050929	Novel gene	0.925732	-0.890365	0.897031	-0.992568	0.32092	0.999991	0.675334	0	0	3.58324	2.47693	0.842898	0.967712	0	1.08235	0	0	1.6212	0	0	0	0	0	1.67911	1.68243	2.72817	0	0	1.78085	0	0.990767	1.06657	7.54448	0	0	0.887332	0	0	0	2.87543	0	0.841537
ENSSSCG00000004158	IL22RA2	1.37635	-1.30509	0.852447	-1.53099	0.125772	0.999991	0	3.39005	0	2.38883	1.65129	0.842898	0.967712	0	0	0.950281	1.70008	1.6212	3.06662	0	0	0.977293	3.49471	0	0	0	0	0	1.78085	0	2.9723	0	12.5741	0	0	0.887332	0	3.64046	1.96236	0.958478	2.03854	1.68307
ENSSSCG00000004157	IL20RA	26.7263	-0.833316	0.362286	-2.30016	0.0214392	0.999991	17.5587	37.2906	40.766	2.38883	24.7693	27.8156	9.67712	33.3816	20.5647	15.2045	19.5509	43.7723	26.5774	22.4858	17.2088	33.228	14.8525	16.7911	26.9189	24.5536	61.5916	13.027	40.9595	17.2002	16.843	20.2648	47.7817	28.0044	35.0602	23.0706	17.1398	85.5508	3.92473	60.3841	0	15.9892
ENSSSCG00000004159	SLC35D3	0.385929	0.163697	1.19305	0.137209	0.890866	0.999991	1.35067	0.847514	0	0	0	0.842898	0	0	0	0.950281	0.850039	0	0	0	0	0	0.873678	0	0	0.909391	1.57927	0.930501	0	1.81055	0	0	0	0	0	0	0	0.910115	0	0	2.03854	0
ENSSSCG00000004160	PEX7	149.568	-0.221898	0.126667	-1.75182	0.0798054	0.999991	135.742	155.095	231.008	142.135	161	113.791	141.286	131.224	120.141	162.498	130.056	114.294	133.909	117.783	174.956	146.594	131.925	146.083	195.162	170.056	181.616	165.629	168.29	131.265	158.523	174.917	173.523	157.186	195.335	110.029	137.118	145.618	125.591	210.865	71.3489	122.864
ENSSSCG00000050757	Novel gene	10.2348	-0.123447	0.254837	-0.484414	0.628092	0.999991	12.156	9.32265	6.79434	10.7497	15.6872	11.8006	13.548	2.30218	14.0706	10.4531	11.0505	7.29538	16.3553	6.42451	8.60441	7.81835	17.4736	8.39557	16.8243	10.9127	7.10672	4.65251	7.1234	9.05273	9.90767	13.8654	25.1483	6.32358	6.26075	6.21133	9.52208	8.19103	1.96236	13.4187	13.2505	8.41537
ENSSSCG00000026041	MAP3K5	47.2515	0.0154407	0.160178	0.0963977	0.923205	0.999991	47.9487	46.6133	25.4788	48.9709	40.4565	49.731	31.9345	48.3457	55.2001	46.5638	62.9029	79.4386	32.7106	43.9008	56.4067	64.5014	48.926	38.6196	42.0608	68.2044	48.1678	54.8996	47.1925	47.9795	38.6399	45.8624	22.6334	47.8785	35.0602	61.2259	47.6104	58.2473	27.4731	27.7959	60.1369	51.3337
ENSSSCG00000039049	MAP7	369.742	-0.0544938	0.107118	-0.508728	0.610943	0.999991	364.005	327.988	373.689	382.212	435.94	392.79	416.116	519.141	316.048	342.101	343.416	379.36	342.439	437.938	329.836	314.688	506.733	394.592	433.227	355.572	401.925	424.309	472.815	351.246	351.722	287.973	301.779	391.158	380.654	299.918	330.416	394.99	211.935	347.927	281.319	372.801
ENSSSCG00000046259	Novel gene	12.6202	-0.374123	0.289759	-1.29115	0.196651	0.999991	16.8834	15.2552	13.5887	17.9162	6.60515	5.90029	5.80627	8.05762	8.65884	13.3039	5.10024	12.159	34.755	7.49526	6.69232	10.7502	12.2315	13.4329	15.9831	18.1878	8.68599	8.37451	11.5755	20.8213	12.88	15.9985	32.6927	6.32358	12.5215	16.8593	16.1875	10.0113	7.84945	6.70934	7.13489	10.94
ENSSSCG00000004163	BCLAF1	868.464	0.0599805	0.128684	0.466107	0.641139	0.999991	900.22	905.145	446.728	1008.08	1139.39	839.526	814.814	1318	956.802	857.154	796.487	834.916	889.319	867.309	882.43	1018.34	1170.73	849.632	850.47	808.449	855.176	855.131	915.357	870.873	832.244	862.854	452.669	875.364	790.107	1113.6	961.73	938.328	474.892	653.682	738.971	919.8
ENSSSCG00000004164	MTFR2	4.99776	-0.505141	0.361409	-1.3977	0.162203	0.999991	2.026	5.9326	6.79434	3.58324	10.7334	4.21449	2.90314	2.30218	5.41177	3.80113	5.95028	5.67419	3.06662	8.56602	1.91209	2.93188	10.4841	1.67911	7.57095	5.45635	6.31709	4.65251	5.34255	1.81055	1.98153	3.1997	15.089	3.61347	2.5043	2.662	4.76104	3.64046	3.92473	6.70934	10.1927	2.52461
ENSSSCG00000004165	PDE7B	133.602	0.0801313	0.156318	0.512619	0.608218	0.999991	112.105	116.109	79.8335	119.441	127.975	151.722	124.835	162.303	153.694	107.382	147.057	224.536	139.02	129.561	152.967	144.639	169.493	124.254	100.105	113.674	120.025	103.286	144.249	138.507	187.255	141.854	52.8114	139.119	108.937	176.579	129.5	119.225	102.043	70.9274	218.124	156.526
ENSSSCG00000004166	AHI1	29.1881	0.158103	0.246967	0.640177	0.522057	0.999991	23.6367	27.968	15.2873	26.2771	30.5488	33.7159	35.8054	27.6261	42.2118	26.6079	54.4025	38.9087	16.3553	33.1933	24.8572	36.1599	32.3261	22.668	27.7601	30.0099	66.3294	38.1505	20.4798	14.4844	19.8153	21.3314	0	26.1977	13.7736	31.0566	33.3273	50.9664	15.6989	17.2526	37.713	37.8692
ENSSSCG00000004167	MYB	3.25292	0.149216	0.467995	0.318841	0.749847	0.999991	2.70134	2.54254	0	1.19441	1.65129	2.52869	1.93542	1.15109	9.74119	2.85084	4.2502	8.91658	3.06662	1.07075	2.86814	4.88647	1.74736	2.51867	3.36487	1.81878	3.15854	3.722	1.78085	7.24219	1.98153	8.53254	0	0.903368	0	4.43666	3.80883	5.46069	9.81181	1.91696	1.01927	2.52461
ENSSSCG00000004169	HBS1L	415.11	-0.0806997	0.114248	-0.706356	0.479967	0.999991	368.732	431.384	208.926	401.323	602.72	367.504	419.02	436.263	386.401	454.235	405.469	308.027	347.55	353.348	488.539	401.668	434.218	464.275	491.271	461.061	523.529	435.475	425.623	383.836	407.205	490.621	352.076	429.1	484.582	456.976	477.056	477.81	298.279	387.225	324.128	358.495
ENSSSCG00000028115	ALDH8A1	1961.83	-0.147753	0.199126	-0.742009	0.458082	0.999991	1714.67	1888.26	779.651	1467.93	1864.3	2105.56	2547.99	3311.68	1762.07	1204.96	1516.47	1987.59	1721.4	2078.33	3225.7	1780.63	1798.9	1888.16	2365.5	2714.53	2167.55	2660.3	2559.08	2333.79	2040.98	2061.68	1282.56	2319.85	2560.65	2195.26	1474.02	2270.74	1876.02	977.647	670.68	1450.81
ENSSSCG00000004170	Novel gene	590.307	-0.00179024	0.562228	-0.00318419	0.997459	0.999991	254.601	20.3403	61.1491	1315.05	2367.12	813.397	1069.32	1266.2	817.178	674.7	1115.25	509.866	121.643	1171.4	794.474	129.003	687.584	97.3886	52.9966	39.1038	645.132	1191.04	182.537	344.004	437.919	716.734	246.453	255.653	91.4069	653.077	470.391	1221.37	443.494	289.46	45.8672	638.726
ENSSSCG00000047392	Novel gene	3.053	1.15606	0.709779	1.62876	0.103363	0.999991	4.052	0	3.39717	15.5274	0.825643	5.05739	2.90314	3.45327	6.49413	2.85084	0.850039	0.810598	8.17765	4.28301	2.86814	0.977293	0.873678	0	7.57095	0	0	0	1.78085	12.6738	1.98153	7.46598	0	0	2.5043	2.662	0.952208	0	1.96236	2.87543	4.07708	0
ENSSSCG00000049766	Novel gene	0.258672	0.495851	1.6949	0.292555	0.769862	0.999991	0	0	3.39717	0	0	0	0	1.15109	0	0.950281	0	0	0	1.07075	0	0	0	0	0	0	0	0	0	0	0	0	0	0.903368	0	0.887332	0.952208	0	0	0	0	0
ENSSSCG00000021443	SGK1	561.924	-0.135495	0.193919	-0.698721	0.484727	0.999991	553.774	439.86	309.143	883.865	1672.75	471.18	689.979	748.208	547.672	882.811	688.532	340.451	590.835	519.315	475.155	469.101	606.332	423.137	356.676	389.22	538.532	692.293	385.554	623.733	463.679	504.487	593.499	374.898	331.82	539.498	520.858	749.934	453.306	505.118	402.612	491.457
ENSSSCG00000004172	SLC2A12	1.76344	-0.180524	0.601916	-0.299916	0.764241	0.999991	1.35067	0	0	2.38883	0.825643	3.37159	5.80627	0	0	0	0.850039	4.05299	3.06662	1.07075	2.86814	1.95459	0	2.51867	0.841217	3.63757	0.789636	1.861	1.78085	2.71582	1.98153	1.06657	0	0.903368	3.75645	2.662	0	3.64046	1.96236	0	4.07708	1.68307
ENSSSCG00000022387	TBPL1	25.9408	-0.390381	0.202702	-1.92589	0.0541182	0.999991	14.182	33.9005	20.383	14.333	31.3744	26.1298	24.1928	25.3239	23.8118	22.8068	31.4515	22.6967	16.3553	24.6273	18.1649	23.455	49.7996	26.0263	23.5541	19.0972	22.1098	33.498	27.6032	24.4424	34.6768	15.9985	72.93	25.2943	15.0258	25.7326	29.5185	12.7416	27.4731	27.7959	25.4818	21.88
ENSSSCG00000051738	Novel gene	0.453297	-0.39536	1.21687	-0.324898	0.745258	0.999991	0	0	0	1.19441	0	0	0	0	2.16471	0	0	0	3.06662	0	0	0	1.74736	0.839557	0	0.909391	0.789636	0	0.890425	0	0	0	0	0.903368	0	1.77466	0	0	0	0	2.03854	0
ENSSSCG00000033258	TCF21	62.0951	-0.0798396	0.24326	-0.328206	0.742756	0.999991	43.2214	42.3757	47.5604	32.2491	28.8975	58.16	35.8054	43.7414	100.659	61.7683	73.1034	148.339	52.1325	35.3348	61.1869	96.752	51.547	68.8437	39.5372	49.1071	49.7471	43.7336	52.5351	66.085	91.1505	98.1243	67.9003	32.5213	32.5559	95.8319	56.1803	51.8765	98.1181	55.5917	104.985	68.1645
ENSSSCG00000004177	RPS12	6734.67	-0.125275	0.148385	-0.844254	0.398527	0.999991	4540.95	4674.89	14755.6	5135.97	5545.85	6305.72	5709.5	5635.73	5699.68	8048.88	5759.87	6915.21	4696.02	6892.43	4870.1	8365.63	8839	7509.84	5450.24	5318.12	5665.64	5488.1	7317.51	5361.03	6601.48	7627.03	9825.43	6864.7	7472.83	6721.54	6539.77	6158.75	9413.45	8300.42	6506	5915.16
ENSSSCG00000018972	Novel gene	4.32338	0.253796	0.423032	0.599946	0.548542	0.999991	9.45468	5.9326	16.9859	1.19441	2.47693	5.05739	7.7417	8.05762	1.08235	2.85084	4.2502	1.6212	5.11103	6.42451	2.86814	5.86376	1.74736	4.19779	1.68243	9.09391	3.94818	4.65251	2.67127	4.52637	2.9723	2.13314	0	7.22695	1.25215	0.887332	2.85663	4.55057	0	7.66782	4.07708	2.52461
ENSSSCG00000018450	Novel gene	0.488089	0.0220969	1.1254	0.0196347	0.984335	0.999991	1.35067	0	1.69859	0	0	0	0	0	1.08235	0	0	0.810598	2.04441	0	0	1.95459	0.873678	0	0	1.81878	0	0	0	1.81055	0	0	0	0.903368	1.25215	0	0.952208	0	0	0	1.01927	0
ENSSSCG00000018352	Novel gene	0.196158	-0.157048	1.61088	-0.0974916	0.922336	0.999991	0.675334	0.847514	0	0	0	0	0	0	0	0	0	0	0	0	0.956046	0	0	0	0	0.909391	0	0.930501	0	0	0	0	0	0.903368	0	0.887332	0.952208	0	0	0	0	0
ENSSSCG00000004178	SLC18B1	91.5736	0.09836	0.133373	0.737478	0.460832	0.999991	93.1961	82.2088	64.5462	138.552	105.682	69.1176	103.545	69.0653	98.4943	99.7796	79.0537	72.1432	90.9764	69.5989	87.0002	86.0018	62.0311	92.3513	90.0102	72.7513	116.076	93.9806	76.5765	96.8642	73.3167	89.5917	165.979	107.501	88.9026	112.691	118.074	109.214	47.0967	86.263	81.5416	106.875
ENSSSCG00000004179	Novel gene	16.071	0.240236	0.309064	0.777302	0.436981	0.999991	6.07801	23.7304	22.0816	13.1385	26.4206	8.42898	14.5157	8.05762	20.5647	16.1548	17.8508	12.9696	20.4441	19.2735	10.5165	15.6367	29.705	4.19779	10.9358	8.18452	13.4238	9.30501	7.1234	12.6738	20.8061	17.0651	2.51483	15.3573	15.0258	7.98599	17.1398	20.0225	41.2096	9.58478	37.713	22.7215
ENSSSCG00000004180	Novel gene	638.101	0.0785917	0.209244	0.375598	0.707216	0.999991	410.603	756.83	394.072	639.011	826.469	751.022	401.601	1077.42	836.66	554.014	541.475	623.35	1102.96	663.866	795.43	629.377	338.113	652.336	1181.07	524.719	315.854	382.436	655.353	993.99	506.282	519.419	711.696	652.232	856.471	479.159	706.539	327.641	896.8	318.215	462.749	486.408
ENSSSCG00000004181	VNN1	1593.85	-0.218027	0.253881	-0.858774	0.390465	0.999991	1859.19	2510.34	835.704	960.308	671.248	836.998	2352.51	570.94	1074.78	2001.29	810.938	862.476	2129.26	534.305	1535.41	1905.72	1201.31	2309.62	1305.57	2446.26	2207.82	2517.01	2022.15	1919.18	1857.69	1786.5	2082.28	2534.85	2067.3	1599.86	1197.88	2573.8	622.069	1403.21	926.517	1346.46
ENSSSCG00000035807	Novel gene	0.506412	-0.891668	1.13211	-0.787618	0.43092	0.999991	0	0.847514	1.69859	0	2.47693	2.52869	0	0	0	2.85084	0.850039	0	0	0	0	0	0.873678	0	0.841217	0	0.789636	0	0	0.905273	0	0	0	0	0	1.77466	0.952208	0	0	0	0	0.841537
ENSSSCG00000004190	STX7	149.556	0.098306	0.107432	0.915051	0.360165	0.999991	136.417	150.01	59.4505	145.718	160.175	148.35	146.125	174.965	173.177	154.896	184.459	154.824	143.109	109.217	156.792	165.163	131.925	154.479	154.784	170.056	157.138	161.907	138.016	126.738	191.218	121.589	113.167	180.674	127.719	140.199	165.684	156.54	145.215	131.311	203.854	148.952
ENSSSCG00000004191	MOXD1	362.93	-0.254328	0.292367	-0.869891	0.38436	0.999991	272.16	711.064	202.132	412.072	146.139	256.241	304.829	195.685	421.036	637.639	212.51	178.332	859.675	322.296	600.397	243.346	271.714	381.999	578.757	583.829	341.123	326.606	130.002	359.394	375.501	562.081	100.593	412.839	316.794	328.313	298.993	515.125	535.725	334.509	83.5802	252.461
ENSSSCG00000004192	CCN2	321.034	0.117842	0.287467	0.409933	0.681855	0.999991	168.158	130.517	229.309	257.993	138.708	493.938	239.025	551.371	334.448	189.106	323.865	765.205	171.731	387.612	250.484	574.648	747.868	324.909	142.166	94.5767	227.415	256.818	172.742	187.392	607.34	430.893	246.453	414.646	227.891	329.2	302.802	160.18	260.994	230.035	562.637	424.135
ENSSSCG00000004193	ENPP1	1033.95	0.141526	0.127193	1.11269	0.265843	0.999991	1046.77	1151.77	1014.06	773.979	619.232	847.113	1155.45	1281.16	1216.57	855.253	844.089	868.961	891.364	1048.27	949.353	997.816	1279.94	1050.29	877.389	1033.07	1317.9	1181.74	1340.09	785.777	1061.11	1357.74	955.634	1673.04	1135.7	1052.38	1037.91	1255.05	777.096	836.751	809.3	843.22
ENSSSCG00000025992	ENPP3	225.391	0.149631	0.382001	0.391703	0.695278	0.999991	106.027	260.187	494.288	328.463	227.052	298.386	109.352	79.4251	362.589	235.67	121.556	47.0147	231.019	217.363	459.858	336.189	91.7362	306.438	301.997	199.157	138.186	94.9111	117.536	136.696	308.128	578.08	389.798	143.636	83.894	322.102	312.324	65.5283	70.6451	63.2595	285.396	190.187
ENSSSCG00000004196	MED23	332.257	-0.0842156	0.130381	-0.645917	0.518333	0.999991	351.849	366.973	139.284	369.074	402.914	295.857	308.7	383.312	333.365	382.013	334.916	333.966	342.439	250.556	388.155	319.575	345.103	295.524	323.868	368.304	386.132	322.884	376.65	383.836	291.285	358.367	276.631	281.851	379.401	423.258	302.802	489.642	215.86	269.332	224.239	343.347
ENSSSCG00000004195	ARG1	12321.4	0.0507844	0.274566	0.184962	0.853258	0.999991	12266.8	7946.29	10837	13924.5	23899.1	10294.3	17387.9	33282.6	12433	13962.5	13426.4	6226.2	3852.7	24504.2	9761.23	4549.3	16847.1	6571.21	6634.68	6328.45	19018.4	18603.5	5755.7	6349.59	12145.8	13627.5	10886.7	10106	9654.08	9634.66	10208.6	14764.8	15345.7	16046.8	4916.96	11570.3
ENSSSCG00000043973	Novel gene	27.8594	0.191217	0.356943	0.535709	0.59216	0.999991	33.7667	27.968	5.09576	29.8603	33.0257	10.9577	64.8367	39.137	18.4	32.3096	29.7514	16.212	13.2887	18.2028	16.2528	9.77293	33.1998	14.2725	14.3007	3.63757	33.9543	74.4401	24.9319	30.7793	9.90767	12.7988	67.9003	55.1055	46.3295	33.7186	26.6618	43.6855	21.586	23.0035	6.11562	27.7707
ENSSSCG00000036790	AKAP7	161.061	-0.0395451	0.224186	-0.176394	0.859984	0.999991	145.872	160.18	96.8194	211.411	165.954	160.151	134.512	94.3893	227.295	195.758	144.507	106.999	235.107	225.929	268.649	147.571	86.4941	116.698	259.936	203.704	164.244	129.34	146.92	185.581	167.44	190.916	72.93	124.665	112.693	337.186	194.251	112.854	92.231	57.5087	169.199	152.318
ENSSSCG00000004199	EPB41L2	696.706	0.0964251	0.146168	0.659688	0.509454	0.999991	667.23	630.55	366.894	751.286	625.012	828.569	566.112	682.596	869.131	631.937	878.091	1116.19	691.011	656.371	688.353	927.451	906.877	651.496	479.493	564.732	554.324	540.621	580.557	655.418	822.336	563.148	673.974	538.408	484.582	855.388	846.513	597.945	688.789	472.53	1227.2	800.301
ENSSSCG00000033538	SMLR1	691.252	-0.183485	0.190181	-0.964789	0.334651	0.999991	669.931	792.425	1571.19	603.178	628.315	905.273	435.471	531.803	463.248	415.273	538.925	541.48	642.968	897.29	911.112	824.836	691.079	739.65	736.065	923.032	597.754	433.614	675.832	309.603	942.219	898.05	917.912	499.563	458.287	663.725	553.233	566.091	643.655	590.422	1011.12	661.448
ENSSSCG00000004201	TMEM200A	0.772977	0.691816	0.785636	0.880581	0.378545	0.999991	0	0.847514	0	1.19441	0	0	0.967712	2.30218	0	0	1.70008	2.43179	0	0	0	0	0	0.839557	2.52365	0.909391	0	1.861	0.890425	1.81055	0.990767	1.06657	0	0.903368	0	0.887332	0.952208	0.910115	0	0.958478	2.03854	0.841537
ENSSSCG00000004202	SAMD3	10.8306	-0.704019	0.317262	-2.21905	0.0264834	0.999991	6.75334	6.78011	6.79434	7.16648	13.2103	14.3293	5.80627	6.90653	8.65884	2.85084	11.9006	20.265	15.3331	9.63677	10.5165	11.7275	5.24207	10.0747	19.348	7.27513	10.2653	13.027	15.1372	17.2002	15.8523	4.26627	32.6927	4.51684	8.76505	3.54933	7.61767	5.46069	29.4354	4.79239	9.17343	7.57383
ENSSSCG00000004203	L3MBTL3	252.133	-0.022818	0.142612	-0.16	0.872881	0.999991	281.614	339.005	134.188	279.493	223.749	247.812	211.929	155.397	233.789	320.245	249.912	189.68	340.395	146.693	215.11	285.37	170.367	346.737	352.47	317.378	234.522	223.32	343.704	297.835	242.738	222.913	243.938	262.88	328.063	267.974	219.008	235.72	184.462	247.287	244.625	236.472
ENSSSCG00000004205	ARHGAP18	149.077	0.156267	0.139677	1.11877	0.263237	0.999991	152.626	121.194	130.791	124.219	161.826	155.936	168.382	173.814	152.612	162.498	172.558	223.725	127.776	126.349	113.769	223.8	131.925	116.698	114.405	101.852	123.973	177.726	141.578	151.181	155.55	150.386	88.0189	162.606	101.424	180.128	122.835	129.236	206.048	129.394	233.413	156.526
ENSSSCG00000004207	Novel gene	102.541	0.0292239	0.254717	0.114731	0.908658	0.999991	100.625	79.6663	73.0392	72.8592	76.7848	108.734	85.1587	101.296	146.118	112.133	153.857	205.892	91.9986	98.5092	97.5167	134.866	76.8836	94.87	83.2804	98.2143	78.1739	97.7026	105.961	140.317	110.966	110.923	0	73.1728	71.3725	250.228	108.552	58.2473	88.3063	68.0519	134.544	102.667
ENSSSCG00000004209	PTPRK	741.929	0.0902194	0.11483	0.785678	0.432056	0.999991	751.647	868.701	472.207	802.645	591.986	652.403	712.236	623.89	900.519	852.402	651.98	696.304	771.766	560.003	803.078	765.221	546.049	875.658	988.43	858.465	741.468	638.324	939.398	876.305	690.564	891.651	653.855	913.305	868.992	931.699	689.399	776.328	622.069	515.661	582.003	632.836
ENSSSCG00000047303	Novel gene	0.432208	-1.63108	1.32926	-1.22706	0.2198	0.999991	0	1.69503	0	0	0.825643	0	0	0	1.08235	0	0	0.810598	2.04441	0	0	2.93188	0	0	0.841217	2.72817	0.789636	0	0	1.81055	0	0	0	0	0	0	0	0	0	0	0	0
ENSSSCG00000024392	THEMIS	3.59933	-0.419731	0.425294	-0.986919	0.323682	0.999991	0	5.9326	6.79434	4.77765	3.30257	8.42898	4.83856	2.30218	1.08235	0.950281	2.55012	3.24239	6.13324	4.28301	3.82418	2.93188	3.49471	6.71646	8.41217	3.63757	1.57927	1.861	2.67127	4.52637	5.9446	2.13314	0	2.7101	3.75645	0.887332	2.85663	2.73034	5.88709	3.83391	2.03854	2.52461
ENSSSCG00000038602	Novel gene	0.224939	0.0102486	1.77674	0.00576818	0.995398	0.999991	0	2.54254	0	0	0	0	0	0	0	0	0.850039	0	0	0	0	0	0	0.839557	0	0	0	0.930501	0	0	0	1.06657	0	0	0	0	0	0.910115	0	0.958478	0	0
ENSSSCG00000004216	ECHDC1	894.212	-0.0574077	0.170405	-0.33689	0.7362	0.999991	827.284	1220.42	854.388	682.01	496.212	836.155	670.625	654.969	878.872	889.463	527.024	713.326	1032.43	667.078	1541.15	1155.16	647.395	856.348	1443.53	1225.86	783.319	600.173	1186.94	998.516	1138.39	1285.21	555.777	1050.62	1120.67	1035.52	943.639	628.889	765.321	656.557	810.32	812.083
ENSSSCG00000004217	RNF146	354.537	-0.0124172	0.0802699	-0.154693	0.877063	0.999991	356.576	403.416	305.745	321.297	441.719	381.833	367.731	397.126	390.73	329.748	368.067	314.512	301.551	389.754	367.122	368.44	412.376	377.801	336.487	407.407	371.129	397.324	334.8	325.898	351.722	337.035	188.612	355.927	399.436	344.285	353.269	345.844	292.392	349.844	322.089	354.287
ENSSSCG00000004218	RSPO3	65.4092	-0.0960922	0.187477	-0.512555	0.608263	0.999991	81.7154	61.8685	57.7519	53.7486	46.236	82.604	46.4502	61.0077	72.5178	65.5694	55.2526	108.62	86.8875	53.5376	84.132	83.0699	77.7573	80.5975	57.2027	83.664	52.9056	54.8996	47.1925	66.085	92.1413	46.929	5.02965	39.7482	55.0946	64.7753	70.4634	72.8092	49.0591	55.5917	77.4645	104.351
ENSSSCG00000045632	CENPW	9.24991	0.13612	0.25944	0.524669	0.599814	0.999991	4.72734	5.9326	16.9859	3.58324	8.25643	16.0151	11.6125	6.90653	9.74119	8.55253	9.35043	8.91658	7.15544	9.63677	6.69232	16.614	11.3578	8.39557	8.41217	9.09391	6.31709	8.37451	8.90425	5.43164	10.8984	9.59911	0	13.5505	8.76505	10.648	8.56988	10.0113	3.92473	12.4602	18.3469	9.2569
ENSSSCG00000004220	TRMT11	49.8749	-0.0144681	0.119423	-0.12115	0.903573	0.999991	62.1307	52.5458	59.4505	56.1374	61.0976	53.1026	49.3533	44.8925	36.8001	52.2655	47.6022	36.4769	35.7772	55.6791	43.9781	55.7057	60.2838	46.1756	50.473	55.4729	43.43	51.1776	47.1925	46.1689	57.4645	41.5962	72.93	55.1055	55.0946	45.254	38.0883	40.9552	47.0967	36.4222	49.9442	52.1753
ENSSSCG00000004221	HINT3	118.292	-0.168482	0.195137	-0.863405	0.387915	0.999991	140.47	157.638	98.5179	78.8312	97.4259	100.305	118.061	162.303	93.0825	172.951	87.5541	104.567	160.486	110.287	152.011	115.321	117.073	111.661	168.243	159.143	158.717	113.521	95.2754	141.223	81.2429	136.521	42.7521	150.863	147.754	91.3952	108.552	152.899	56.9085	161.983	59.1177	53.8584
ENSSSCG00000004222	NCOA7	97.8889	-0.0315533	0.162261	-0.19446	0.845815	0.999991	89.8194	101.702	23.7802	70.4703	115.59	118.006	96.7712	96.6914	99.5767	107.382	126.656	147.529	115.509	63.1744	106.121	125.094	104.841	94.87	79.0744	78.2077	93.177	101.425	94.385	106.822	99.0767	95.9911	77.9596	78.593	72.6247	141.086	111.408	102.843	58.8709	68.0519	139.64	121.181
ENSSSCG00000050451	Novel gene	2.46018	-0.00953121	0.462965	-0.0205873	0.983575	0.999991	2.70134	5.9326	0	1.19441	4.12822	0.842898	1.93542	2.30218	0	0.950281	3.40016	2.43179	3.06662	0	2.86814	1.95459	0	2.51867	2.52365	6.36574	3.94818	2.7915	2.67127	3.62109	0.990767	2.13314	0	2.7101	1.25215	3.54933	4.76104	0.910115	5.88709	0.958478	3.05781	4.20768
ENSSSCG00000004223	HEY2	8.26245	-0.148935	0.351644	-0.42354	0.671902	0.999991	6.07801	6.78011	5.09576	3.58324	7.43079	6.74318	8.70941	4.60435	7.57648	8.55253	15.3007	20.265	13.2887	2.1415	8.60441	13.6821	2.62103	10.0747	1.68243	10.9127	3.15854	7.44401	7.1234	12.6738	7.92613	7.46598	0	12.6472	2.5043	19.5213	4.76104	3.64046	15.6989	7.66782	12.2312	9.2569
ENSSSCG00000004224	HDDC2	103.343	-0.354996	0.199551	-1.77897	0.0752441	0.999991	47.2734	53.3934	81.5321	50.1653	56.9694	118.006	128.706	120.864	48.706	76.9728	65.453	138.612	59.288	87.8017	87.0002	95.7747	137.167	83.9557	148.054	113.674	101.073	135.853	132.673	83.2851	113.938	77.8595	201.186	143.636	147.754	67.4373	61.8935	141.978	174.65	152.398	97.8499	87.5198
ENSSSCG00000004225	TPD52L1	51.0911	0.378493	0.357413	1.05898	0.28961	0.999991	21.6107	28.8155	5.09576	77.6368	149.441	48.0452	35.8054	93.2382	53.0354	48.4644	179.358	98.893	25.5552	79.2356	27.7253	36.1599	40.1892	52.8921	63.9325	29.1005	41.8507	38.1505	7.1234	16.2949	15.8523	38.3964	25.1483	46.0718	52.5903	35.4933	79.0333	43.6855	52.9838	58.4671	17.3276	76.5798
ENSSSCG00000021149	RNF217	226.121	-0.152519	0.171661	-0.888488	0.374278	0.999991	268.108	321.208	163.064	214.994	227.878	142.45	293.217	287.772	225.13	225.217	183.609	202.65	269.862	252.697	225.627	202.3	240.261	212.408	303.679	219.163	267.687	331.258	281.374	209.118	195.181	210.114	193.642	167.123	255.439	326.538	201.868	320.36	119.704	95.8478	131.486	152.318
ENSSSCG00000048747	Novel gene	1.88615	-0.77323	0.558636	-1.38414	0.166316	0.999991	3.37667	1.69503	3.39717	4.77765	1.65129	0	0.967712	0	2.16471	0	1.70008	2.43179	4.08882	2.1415	4.78023	2.93188	1.74736	3.35823	0	2.72817	1.57927	3.722	0.890425	3.62109	1.98153	2.13314	0	0	0	3.54933	0.952208	2.73034	1.96236	0	0	0.841537
ENSSSCG00000004233	SMPDL3A	277.76	-0.0250065	0.203568	-0.122841	0.902233	0.999991	336.992	301.715	332.923	398.934	358.329	348.117	157.737	262.448	259.765	307.891	275.413	226.967	328.128	292.315	163.484	288.302	652.637	268.658	194.321	200.066	236.891	174.934	196.784	219.981	375.501	165.318	326.927	180.674	125.215	139.311	242.813	294.877	233.521	272.208	497.404	361.861
ENSSSCG00000004234	FABP7	0.257077	-1.23094	1.43598	-0.857209	0.391329	0.999991	0	0	0	0	0	0	0	0	0	0	0	0	2.04441	0	0	0.977293	0.873678	0.839557	0	0.909391	0.789636	0	0	0	0	0	0	0	0	0	0.952208	0.910115	0	0.958478	0	0
ENSSSCG00000004236	PKIB	12.5712	0.269562	0.279884	0.963118	0.335488	0.999991	12.156	12.7127	10.1915	11.9441	6.60515	11.8006	11.6125	5.75544	22.7295	16.1548	12.7506	5.67419	5.11103	11.7783	13.3846	27.3642	12.2315	13.4329	8.41217	12.7315	15.7927	6.51351	5.34255	13.5791	15.8523	23.4645	30.1779	11.7438	7.5129	14.1973	19.0442	9.10115	11.7742	4.79239	13.2505	5.89076
ENSSSCG00000004237	SERINC1	2592.51	-0.105957	0.0733925	-1.4437	0.148824	0.999991	2471.72	3205.3	2070.58	2564.4	2501.7	2574.21	2190.9	2671.68	2714.55	2721.61	2163.35	2557.44	2928.62	2532.33	3107.15	3075.54	2820.23	2953.56	2970.34	2908.23	2732.93	2345.79	2840.45	2470.49	2816.75	2485.1	2245.74	2772.44	2653.31	2321.26	2438.61	2631.14	2089.92	2241.88	2130.27	2411
ENSSSCG00000004238	HSF2	90.9645	0.0908117	0.130917	0.693658	0.487897	0.999991	88.4688	102.549	47.5604	93.1642	107.334	94.4046	106.448	123.166	88.7531	122.586	88.4041	68.9008	65.4212	87.8017	92.7364	97.7293	117.946	118.378	106.835	109.127	87.6496	96.7721	87.2616	84.1904	77.2798	114.123	45.2669	85.82	78.8854	86.0712	81.8899	119.225	74.5698	71.8858	65.2333	90.886
ENSSSCG00000048922	Novel gene	0.357221	-1.01115	1.66523	-0.607214	0.543709	0.999991	0	0	3.39717	0	0	0	0	2.30218	0	0	0	1.6212	0	1.07075	1.91209	0.977293	0	0	0	0	1.57927	0	0	0	0	0	0	0	0	0	0	0	0	0	0	0
ENSSSCG00000004241	GJA1	163.902	0.138766	0.213431	0.650171	0.515582	0.999991	126.963	181.368	64.5462	154.079	287.324	213.253	101.61	197.987	263.012	150.144	232.911	241.558	137.998	343.711	140.539	227.709	195.704	183.863	105.993	101.852	118.445	115.382	113.974	94.1484	167.44	175.984	183.582	130.988	92.6591	200.537	244.718	103.753	88.3063	59.4256	200.796	158.209
ENSSSCG00000004242	TBC1D32	35.4445	-0.185558	0.220219	-0.842608	0.399448	0.999991	41.8707	46.6133	23.7802	33.4436	25.5949	16.858	46.4502	39.137	30.3059	37.061	22.9511	36.4769	45.9993	22.4858	58.3188	41.0463	39.3155	37.7801	39.5372	38.1944	36.3232	53.0386	42.7404	40.7373	30.7138	43.7293	2.51483	27.101	43.8252	59.4513	39.0405	42.7754	27.4731	20.128	11.212	31.9784
ENSSSCG00000004244	MAN1A1	1192.74	0.0612439	0.170613	0.358964	0.719622	0.999991	1404.02	1413.65	470.508	1416.57	1619.91	1186.8	1073.19	945.044	1425.46	1541.36	1100.8	898.143	1226.65	795.569	1361.41	1427.83	1018.71	1185.45	1713.56	1308.61	1276.84	1041.23	1503.93	1455.68	883.764	1024.97	837.437	1308.98	1650.33	1525.32	1422.6	1215.91	794.757	585.63	788.915	1088.95
ENSSSCG00000044089	Novel gene	0.397783	2.04125	1.31512	1.55215	0.120627	0.999991	0.675334	0.847514	0	3.58324	0	0	0.967712	0	0	0	0	0	0	1.07075	0	0.977293	0	0	0.841217	0	0	0	0	0.905273	0	3.1997	0	0	1.25215	0	0	0	0	0	0	0
ENSSSCG00000004245	FAM184A	3.25926	0.00833344	0.516692	0.0161284	0.987132	0.999991	0.675334	2.54254	6.79434	2.38883	1.65129	0	1.93542	12.662	6.49413	6.65197	3.40016	12.9696	1.02221	1.07075	2.86814	3.90917	1.74736	2.51867	1.68243	3.63757	1.57927	2.7915	3.5617	2.71582	1.98153	5.33284	0	0	2.5043	7.09866	3.80883	0.910115	3.92473	0.958478	1.01927	2.52461
ENSSSCG00000004246	Novel gene	12.5874	0.0419631	0.231403	0.181342	0.856099	0.999991	20.26	22.0354	3.39717	16.7218	16.5129	16.0151	17.4188	13.8131	11.9059	12.3537	8.50039	13.7802	14.3109	5.35376	21.033	25.4096	14.8525	11.7538	13.4595	10.9127	13.4238	12.0965	11.5755	10.8633	7.92613	8.53254	0	11.7438	11.2693	8.87332	10.4743	18.2023	3.92473	9.58478	12.2312	12.6231
ENSSSCG00000004247	ASF1A	103.017	0.0191736	0.0941059	0.203745	0.838553	0.999991	111.43	80.5138	135.887	89.581	104.857	106.205	105.481	142.735	106.071	95.0281	96.9045	98.893	104.265	133.844	109.945	81.1153	117.946	115.859	105.152	84.5734	101.073	84.6756	107.741	100.485	107.994	95.9911	103.108	112.921	91.4069	88.7332	84.7465	101.933	117.742	99.6817	85.6187	98.4598
ENSSSCG00000004249	CEP85L	37.2402	0.173196	0.193388	0.895592	0.370471	0.999991	37.8187	45.7657	10.1915	41.8044	47.0617	32.873	40.6439	32.2305	57.3648	46.5638	53.5525	55.9313	29.644	27.8395	38.2418	43.9782	36.6945	36.9405	40.3784	23.6442	26.8476	36.2895	40.0691	36.2109	36.6584	33.0636	30.1779	21.6808	18.7822	59.4513	47.6104	40.045	25.5107	15.3356	55.0406	38.7107
ENSSSCG00000004250	SLC35F1	1.16612	-0.121179	0.758935	-0.15967	0.873141	0.999991	0	0	0	0	1.65129	1.6858	3.87085	0	0	1.90056	0	3.24239	2.04441	3.21226	0	0.977293	0	1.67911	0.841217	0	1.57927	3.722	0	0.905273	0.990767	1.06657	0	0	2.5043	0.887332	2.85663	0	0	0.958478	2.03854	3.36615
ENSSSCG00000045405	Novel gene	2.24017	0.273525	0.515474	0.530627	0.595677	0.999991	2.026	3.39005	0	3.58324	1.65129	0.842898	5.80627	1.15109	2.16471	0.950281	3.40016	3.24239	5.11103	5.35376	1.91209	4.88647	4.36839	0	1.68243	0.909391	2.36891	0	3.5617	2.71582	2.9723	3.1997	0	0.903368	3.75645	0.887332	0.952208	0	0	0.958478	5.09635	0.841537
ENSSSCG00000020885	NUS1	603.036	0.0547692	0.109905	0.498332	0.61825	0.999991	647.645	651.738	631.874	659.316	678.679	576.542	555.467	916.266	588.801	706.059	580.577	469.336	549.947	600.692	612.825	571.717	666.616	587.69	667.085	620.205	760.419	579.702	617.064	584.807	526.097	599.411	336.987	634.165	674.909	647.753	697.017	564.271	406.209	608.633	383.246	549.523
ENSSSCG00000004252	Novel gene	0.204903	0.0466283	1.59794	0.0291803	0.976721	0.999991	0	0	0	0	0	0	0	1.15109	0	0.950281	0.850039	0	1.02221	0	0	0	0	0	0.841217	0	0.789636	0.930501	0	0	0	0	0	0	0	0	0	0	0	0	0	0.841537
ENSSSCG00000004253	Novel gene	212.784	-0.00927988	0.101317	-0.0915923	0.927022	0.999991	202.6	230.524	185.146	252.021	274.114	230.954	211.929	239.426	213.224	197.659	232.911	207.513	170.708	184.169	221.803	175.913	200.072	214.927	227.128	237.351	296.903	216.807	243.976	179.244	175.366	204.781	123.227	216.808	249.178	263.538	226.626	211.147	182.5	188.82	174.295	196.92
ENSSSCG00000004254	DCBLD1	238.996	-0.0426592	0.104833	-0.406924	0.684064	0.999991	238.393	267.814	242.898	257.993	312.093	171.108	257.412	299.283	215.389	211.913	248.212	226.967	169.686	247.344	264.825	223.8	290.935	272.856	158.99	202.794	256.632	248.444	178.975	207.308	198.153	238.911	377.224	218.615	242.917	252.002	244.718	219.338	168.763	258.789	240.548	271.816
ENSSSCG00000026978	ROS1	6.11012	0.154454	0.365849	0.42218	0.672894	0.999991	2.70134	5.08508	1.69859	3.58324	5.7795	10.9577	12.5803	10.3598	6.49413	10.4531	3.40016	10.5378	2.04441	3.21226	6.69232	7.81835	7.8631	6.71646	5.0473	3.63757	2.36891	13.9575	8.01382	4.52637	1.98153	6.39941	0	2.7101	3.75645	6.21133	5.71325	9.10115	13.7365	0.958478	7.13489	6.73229
ENSSSCG00000039333	RFX6	6.33096	0.522217	0.522856	0.998779	0.317902	0.999991	9.45468	5.9326	1.69859	14.333	1.65129	4.21449	0.967712	49.4968	9.74119	3.80113	5.10024	0	13.2887	5.35376	7.64837	5.86376	5.24207	2.51867	1.68243	9.09391	10.2653	4.65251	4.45212	9.05273	5.9446	5.33284	0	1.80674	7.5129	4.43666	0.952208	9.10115	0	1.91696	2.03854	3.36615
ENSSSCG00000038522	FAM162B	7.60426	-0.462944	0.347303	-1.33297	0.182542	0.999991	6.07801	2.54254	6.79434	8.36089	8.25643	2.52869	3.87085	5.75544	8.65884	13.3039	11.9006	20.265	12.2665	5.35376	5.73627	11.7275	2.62103	4.19779	5.0473	5.45635	3.94818	5.58301	9.79467	11.7686	5.9446	7.46598	12.5741	9.03368	6.26075	20.4086	1.90442	3.64046	7.84945	6.70934	5.09635	5.04922
ENSSSCG00000004261	Novel gene	9.69807	0.0211719	0.328152	0.0645187	0.948557	0.999991	6.07801	6.78011	20.383	14.333	9.90772	7.58608	3.87085	13.8131	8.65884	15.2045	1.70008	13.7802	4.08882	17.132	6.69232	12.7048	14.8525	20.1494	3.36487	11.8221	6.31709	7.44401	7.1234	6.33691	7.92613	4.26627	0	12.6472	17.5301	5.32399	7.61767	7.28092	17.6613	7.66782	5.09635	15.9892
ENSSSCG00000004262	KPNA5	111.954	-0.171475	0.248434	-0.690221	0.490055	0.999991	140.47	120.347	47.5604	102.719	118.893	101.148	69.6753	107.051	88.7531	191.957	87.5541	75.3856	95.0652	41.7593	119.506	102.616	116.199	112.501	194.321	219.163	127.131	68.8571	275.141	123.117	78.2706	114.123	75.4448	88.5301	167.788	192.551	77.1289	113.764	51.0214	44.09	71.3489	109.4
ENSSSCG00000004263	ZUP1	81.4144	-0.163879	0.135141	-1.21265	0.225263	0.999991	73.6114	62.716	50.9576	83.6089	88.3438	92.7188	65.8044	69.0653	66.0237	95.9784	98.6046	84.3022	66.4434	85.6602	81.2639	68.4105	113.578	91.5117	89.169	140.046	83.7014	66.0656	101.508	80.5693	81.2429	95.9911	52.8114	62.3324	83.894	110.917	74.2723	65.5283	80.4569	63.2595	71.3489	89.2029
ENSSSCG00000023834	RSPH4A	1.9001	-0.0262326	0.650483	-0.0403279	0.967832	0.999991	1.35067	7.62762	1.69859	0	0	1.6858	0.967712	1.15109	2.16471	1.90056	2.55012	0	2.04441	2.1415	3.82418	3.90917	0	2.51867	2.52365	8.18452	0	0.930501	0.890425	4.52637	0	2.13314	0	0	2.5043	2.662	1.90442	0.910115	0	0.958478	3.05781	1.68307
ENSSSCG00000032533	Novel gene	3.70784	-2.76471	1.21284	-2.27953	0.0226356	0.999991	2.70134	1.69503	0	0	0	0.842898	0	0	0	5.70169	0	0	1.02221	0	0.956046	0.977293	37.5681	10.9142	4.20608	25.463	0.789636	0	24.0415	2.71582	0.990767	3.1997	0	0	0	2.662	0	0.910115	0	1.91696	0	4.20768
ENSSSCG00000046094	Novel gene	62.1566	-0.144194	0.325343	-0.443205	0.657617	0.999991	118.859	99.1591	33.9717	44.1933	23.9437	37.0875	44.5148	59.8566	33.553	42.7627	32.3015	37.2875	178.886	34.2641	43.0221	63.5241	51.547	53.7317	111.882	54.5635	26.8476	37.22	31.1649	72.4219	173.384	84.2589	88.0189	68.656	126.467	41.7046	39.9928	31.854	82.4192	24.9204	72.3682	37.0276
ENSSSCG00000025941	PTP4A1	4544.85	-0.118639	0.139698	-0.849256	0.395739	0.999991	5058.93	5464.77	3135.59	3859.15	5024.86	4410.04	3806.98	5951.13	4238.5	4383.65	4123.54	3394.79	4219.67	4259.45	5113.89	5040.88	7093.39	5714.87	5215.54	6405.75	4571.99	3857.86	6005.02	3570.4	4470.34	5580.28	2753.74	4544.85	5399.27	5032.06	3948.81	4486.87	2878.79	4044.78	2906.96	3647.22
ENSSSCG00000035259	PHF3	519.814	0.0917854	0.132581	0.692297	0.488751	0.999991	601.723	656.823	225.912	636.622	520.155	417.235	545.79	473.097	556.33	576.821	495.573	500.139	562.213	368.339	474.199	466.169	497.123	481.066	645.213	634.755	570.117	602.965	627.749	582.996	495.383	609.01	352.076	536.601	593.519	629.119	539.902	586.114	417.983	290.419	457.652	486.408
ENSSSCG00000047872	Novel gene	0.431323	1.62446	1.58173	1.02702	0.304413	0.999991	0	0	0	7.16648	0.825643	0.842898	0	0	0	0	0	0	0	0	0	0	0	0	0	0.909391	0	0	0	1.81055	0	2.13314	0	0	0	0.887332	0.952208	0	0	0	0	0
ENSSSCG00000004272	LMBRD1	497.429	-0.104875	0.079584	-1.31779	0.187575	0.999991	485.565	563.597	504.48	488.515	559.786	446.736	379.343	410.939	408.048	518.854	379.968	458.799	512.125	359.773	499.056	621.559	463.049	515.488	587.169	481.977	502.998	446.641	526.241	481.605	581.58	521.552	515.539	495.046	641.101	457.864	568.468	571.552	463.118	538.665	442.363	508.288
ENSSSCG00000050146	Novel gene	0.562249	0.717695	1.11613	0.643019	0.520212	0.999991	0	0.847514	1.69859	5.97206	0.825643	0	0	0	0	0.950281	0	0	1.02221	2.1415	0	0.977293	0	0	0	0	0.789636	0	0	0.905273	0	0	0	0	1.25215	0.887332	0.952208	0	0	0	1.01927	0
ENSSSCG00000044472	COL19A1	5.50171	-0.367655	0.33118	-1.11014	0.26694	0.999991	4.052	5.9326	1.69859	5.97206	8.25643	8.42898	5.80627	5.75544	5.41177	1.90056	6.80032	17.8332	7.15544	2.1415	4.78023	5.86376	6.11574	1.67911	2.52365	10.9127	3.94818	4.65251	1.78085	4.52637	4.95383	3.1997	0	3.61347	5.0086	7.98599	7.61767	10.0113	3.92473	4.79239	7.13489	5.89076
ENSSSCG00000004274	COL9A1	0.3621	0.102517	1.55734	0.065828	0.947515	0.999991	2.70134	0	1.69859	1.19441	0	0	0	0	0	2.85084	0	0.810598	0	0	1.91209	0.977293	0	0	0	0	0	0	0.890425	0	0	0	0	0	0	0	0	0	0	0	0	0
ENSSSCG00000004275	FAM135A	132.372	0.0299114	0.182014	0.164335	0.869467	0.999991	167.483	159.333	28.876	168.412	182.467	96.0904	168.382	103.598	147.2	152.045	140.257	119.158	123.687	79.2356	138.627	114.343	160.757	130.971	149.737	139.137	161.875	163.768	138.016	168.381	122.855	100.257	47.7817	126.472	176.553	149.959	126.644	159.27	92.231	97.7647	132.505	131.28
ENSSSCG00000004276	SMAP1	166.86	-0.0925853	0.0740257	-1.25072	0.211037	0.999991	176.938	154.247	193.639	168.412	184.118	158.465	149.995	166.908	151.53	178.653	135.156	151.582	164.575	134.915	187.385	168.094	137.167	139.366	185.068	190.063	186.354	163.768	178.085	175.623	181.31	153.586	155.919	163.51	182.814	165.931	173.302	192.944	129.516	200.322	166.141	161.575
ENSSSCG00000047243	Novel gene	0.249636	1.11623	1.42746	0.781969	0.434233	0.999991	0.675334	0	0	1.19441	0.825643	0	0	0	0	0	0	0	0	0	0	0	0	0	0.841217	0	0	0	1.78085	0.905273	0	0	0	0.903368	0	0	0	0	0	0	1.01927	0.841537
ENSSSCG00000026246	B3GAT2	3.75598	-0.462332	0.415266	-1.11334	0.265562	0.999991	7.42868	6.78011	0	7.16648	4.95386	5.05739	1.93542	3.45327	2.16471	2.85084	7.65036	9.72718	4.08882	3.21226	4.78023	1.95459	4.36839	7.55601	6.72973	8.18452	4.73781	1.861	3.5617	2.71582	0.990767	1.06657	0	1.80674	1.25215	6.21133	0.952208	0.910115	1.96236	1.91696	1.01927	4.20768
ENSSSCG00000004279	OGFRL1	354.504	0.0378645	0.105077	0.360351	0.718585	0.999991	322.81	343.243	298.951	476.571	435.114	339.688	351.28	425.903	306.306	338.3	415.669	384.224	366.972	322.296	413.012	337.166	319.766	444.126	437.433	390.129	345.071	331.258	422.952	362.109	293.267	422.361	238.909	297.208	399.436	386.877	351.365	338.563	251.182	253.997	305.781	292.855
ENSSSCG00000048869	Novel gene	0.759687	-0.221908	0.814298	-0.272514	0.785227	0.999991	0.675334	2.54254	1.69859	1.19441	0	1.6858	0	0	1.08235	0.950281	1.70008	0	2.04441	1.07075	0.956046	0.977293	1.74736	1.67911	0	0.909391	0	0.930501	0.890425	0	0	0	0	0.903368	0	0	0.952208	0	0	1.91696	0	0.841537
ENSSSCG00000047571	Novel gene	64.9256	0.0251855	0.178944	0.140745	0.888071	0.999991	100.625	84.7514	40.766	71.6648	26.4206	53.9455	64.8367	37.9859	76.8472	59.8677	53.5525	55.9313	87.9097	57.8206	65.0111	79.1608	62.9048	65.4855	65.6149	77.2983	72.6465	83.7451	34.7266	95.0537	88.1782	57.5947	75.4448	78.593	65.1118	37.268	66.6546	76.4496	41.2096	57.5087	63.1947	55.5414
ENSSSCG00000042663	Novel gene	15.4801	-0.00474918	0.241874	-0.0196349	0.984335	0.999991	20.9354	12.7127	13.5887	15.5274	10.7334	13.4864	8.70941	21.8707	10.8235	19.0056	22.101	17.8332	17.3775	27.8395	17.2088	24.4323	31.4524	24.3472	15.1419	22.7348	9.47563	7.44401	10.6851	25.3477	11.8892	15.9985	0	12.6472	12.5215	9.76066	9.52208	18.2023	17.6613	7.66782	7.13489	13.4646
ENSSSCG00000004280	RIMS1	20.4422	-0.433055	0.322385	-1.34328	0.17918	0.999991	23.6367	32.2055	13.5887	19.1106	27.2462	19.3867	29.9991	3.45327	4.32942	41.8124	25.5012	18.6438	15.3331	11.7783	21.9891	11.7275	27.084	15.112	32.8074	44.5602	26.058	21.4015	20.4798	19.0107	10.8984	28.7973	0	12.6472	41.3209	34.606	15.2353	18.2023	17.6613	13.4187	5.09635	11.7815
ENSSSCG00000004281	KCNQ5	48.3333	0.549374	0.232514	2.36275	0.0181397	0.999991	42.5461	61.021	33.9717	84.8033	61.9232	42.1449	90.965	40.2881	43.2942	47.5141	52.7024	40.5299	43.9549	53.5376	23.9011	44.9555	46.3049	51.213	24.3953	24.5536	48.9574	93.0501	38.2883	41.6426	29.723	62.9275	0	66.8493	22.5387	46.1413	69.5112	67.3485	25.5107	40.2561	66.2526	66.4814
ENSSSCG00000049177	Novel gene	0.982005	0.366281	0.830082	0.441259	0.659025	0.999991	3.37667	0	0	2.38883	0	0.842898	3.87085	0	1.08235	1.90056	0.850039	0.810598	4.08882	0	0	2.93188	0	0.839557	0	1.81878	1.57927	0	0	2.71582	0.990767	0	0	1.80674	0	1.77466	0	0	0	0	0	1.68307
ENSSSCG00000050380	Novel gene	4.68213	-0.507236	0.41119	-1.23358	0.21736	0.999991	2.70134	11.0177	5.09576	1.19441	4.95386	0.842898	5.80627	1.15109	4.32942	4.75141	2.55012	4.86359	3.06662	4.28301	7.64837	5.86376	13.9788	5.03734	3.36487	6.36574	4.73781	7.44401	1.78085	4.52637	3.96307	4.26627	0	13.5505	6.26075	2.662	3.80883	8.19103	1.96236	3.83391	1.01927	1.68307
ENSSSCG00000004283	DPPA5	0.552674	0.604521	1.0147	0.595765	0.551333	0.999991	0.675334	1.69503	0	0	0	1.6858	0	0	1.08235	0	4.2502	0.810598	1.02221	0	0.956046	1.95459	0	0	0.841217	0	0.789636	0	0	0	0	0	0	0.903368	1.25215	0	0	0	0	0.958478	1.01927	0
ENSSSCG00000004284	Novel gene	2.18881	0.185228	0.598834	0.309314	0.757083	0.999991	2.026	5.08508	0	1.19441	0	1.6858	4.83856	0	3.24706	0.950281	2.55012	0.810598	12.2665	2.1415	1.91209	0.977293	0.873678	5.8769	2.52365	0.909391	1.57927	2.7915	1.78085	1.81055	2.9723	0	0	1.80674	0	0.887332	0.952208	0.910115	0	1.91696	8.15416	3.36615
ENSSSCG00000022994	CYB5R4	71.6547	-0.133723	0.113991	-1.1731	0.240755	0.999991	66.1827	78.8188	66.2448	59.7206	94.949	64.9032	78.3847	55.2522	62.7766	86.4756	75.6535	84.3022	79.7321	52.4668	82.2199	83.0699	77.7573	73.0415	71.5034	79.117	69.4879	54.8996	73.0148	55.2217	91.1505	65.0606	32.6927	68.656	70.1204	85.1839	62.8458	65.5283	92.231	57.5087	87.6572	75.7383
ENSSSCG00000004289	CEP162	55.8542	-0.275182	0.18162	-1.51515	0.129734	0.999991	72.2608	45.7657	27.1774	46.5821	36.3283	64.0603	55.1596	36.8348	54.1177	51.3152	52.7024	56.7419	79.7321	33.1933	101.341	50.8192	56.7891	56.2503	63.9325	85.4828	49.7471	59.5521	76.5765	69.706	56.4737	71.4601	32.6927	46.9752	35.0602	95.8319	50.467	66.4384	25.5107	54.6332	50.9635	42.0768
ENSSSCG00000004290	TBX18	6.05289	0.0363446	0.337555	0.10767	0.914257	0.999991	6.75334	5.9326	1.69859	3.58324	5.7795	5.90029	0.967712	8.05762	10.8235	4.75141	7.65036	4.05299	6.13324	5.35376	10.5165	13.6821	6.11574	6.71646	10.9358	5.45635	7.89636	6.51351	3.5617	4.52637	0.990767	3.1997	0	3.61347	5.0086	12.4227	10.4743	3.64046	7.84945	3.83391	5.09635	8.41537
ENSSSCG00000035731	Novel gene	0.40606	0.852415	1.11426	0.765004	0.444269	0.999991	0.675334	0.847514	0	1.19441	0.825643	0	0.967712	1.15109	0	0	1.70008	2.43179	0	0	0	0	0	0	0	0	0	0	0	0	0.990767	0	0	0	0	0	1.90442	0.910115	0	0	1.01927	0
ENSSSCG00000044215	Novel gene	0.227301	-0.131482	1.44906	-0.0907361	0.927702	0.999991	0	0	0	1.19441	0.825643	0	0	0	0	0	0	0	0	0	0	0	0.873678	0	0.841217	0	0.789636	0	0	0	0	0	0	0	0	0.887332	0	0.910115	0	0	1.01927	0.841537
ENSSSCG00000004291	NT5E	88.1132	0.210496	0.209351	1.00547	0.314672	0.999991	43.2214	50.8508	59.4505	84.8033	87.5182	139.921	83.2233	96.6914	80.0943	141.592	83.3039	125.643	120.62	69.5989	74.5716	83.0699	37.5681	54.5712	102.628	52.7447	48.9574	73.5096	61.4393	73.3271	95.1136	122.655	98.0782	97.5638	100.172	96.7192	108.552	84.6407	172.688	49.8408	111.1	106.034
ENSSSCG00000004293	SNX14	396.264	-0.0883468	0.110675	-0.798252	0.424724	0.999991	297.147	411.044	309.143	370.268	429.334	401.219	417.084	439.716	301.977	488.445	444.571	447.45	378.216	278.395	425.44	489.624	275.208	353.454	419.767	379.216	330.857	437.336	388.225	353.057	312.092	376.499	518.054	458.008	533.416	507.554	332.321	402.271	427.795	415.021	396.496	319.784
ENSSSCG00000004294	SYNCRIP	765.165	0.00593801	0.0995782	0.0596317	0.952449	0.999991	719.906	785.645	703.214	788.312	1018.84	670.104	823.523	1209.79	782.543	834.347	758.235	658.206	622.524	707.767	813.595	670.423	957.551	704.388	817.663	719.329	834.645	843.965	786.245	686.197	679.666	686.87	550.747	816.645	817.654	822.557	821.756	750.845	525.913	841.543	595.254	719.514
ENSSSCG00000044841	Novel gene	198.424	-0.229433	0.124047	-1.84956	0.0643772	0.999991	215.432	181.368	229.309	125.413	191.549	194.709	219.671	272.808	136.377	138.741	184.459	239.126	214.663	303.023	254.308	220.868	267.345	225.001	237.223	161.872	146.872	234.486	186.099	198.255	191.218	187.716	246.453	158.993	182.814	147.297	147.592	170.191	170.726	218.533	189.584	153.16
ENSSSCG00000037982	Novel gene	0.479822	0.0196966	1.06569	0.0184824	0.985254	0.999991	0	2.54254	0	0	0.825643	0.842898	0.967712	0	0	0.950281	0.850039	0	0	0	2.86814	0	0.873678	0.839557	0	0	0	0	0.890425	0	0	1.06657	0	0	0	0	0.952208	0	1.96236	0	0	0.841537
ENSSSCG00000046117	Novel gene	1.60055	-0.735279	0.645859	-1.13845	0.254932	0.999991	1.35067	3.39005	0	5.97206	0.825643	1.6858	0.967712	0	0	3.80113	1.70008	1.6212	0	2.1415	2.86814	0	1.74736	3.35823	1.68243	3.63757	3.94818	0	0.890425	1.81055	0.990767	0	0	0.903368	0	0.887332	0	1.82023	3.92473	3.83391	1.01927	0.841537
ENSSSCG00000025434	CGA	0.238579	0.0623052	1.7646	0.0353084	0.971834	0.999991	0.675334	0	0	0	0	0	0	0	0	0	1.70008	0.810598	0	0	0.956046	0	0	0	1.68243	0	0	1.861	0	0	0	0	0	0.903368	0	0	0	0	0	0	0	0
ENSSSCG00000035281	ZNF292	149.564	0.0693534	0.173598	0.399506	0.68952	0.999991	147.898	161.875	44.1632	192.3	167.606	147.507	163.543	180.721	202.4	172.001	159.807	199.407	186.042	104.934	188.341	158.322	161.63	141.046	160.672	152.778	175.299	152.602	148.701	190.107	118.892	175.984	62.8707	136.409	137.736	177.466	128.548	164.731	84.3816	58.4671	152.891	126.231
ENSSSCG00000004300	SMIM8	77.5259	-0.0982896	0.11281	-0.871287	0.383598	0.999991	69.5594	58.4784	122.298	75.248	75.9592	82.604	75.4816	61.0077	50.8707	88.3762	85.854	55.1207	65.4212	79.2356	90.8243	72.3197	78.631	64.6459	79.0744	91.8485	75.805	58.6216	78.3574	67.8955	76.289	67.1938	95.5634	76.7863	98.9198	80.7472	72.3678	77.3597	88.3063	96.8063	75.426	81.6291
ENSSSCG00000004304	SLC35A1	269.505	-0.063956	0.0754296	-0.84789	0.396499	0.999991	324.836	300.867	319.334	242.466	261.729	243.598	256.444	263.599	228.377	285.084	247.361	241.558	268.84	236.636	247.616	316.643	263.851	311.476	252.365	298.28	260.58	240.069	265.347	279.729	317.045	247.444	246.453	292.691	294.255	264.425	213.295	280.315	249.22	323.965	239.528	276.866
ENSSSCG00000004303	RARS2	94.1919	-0.140259	0.122569	-1.14433	0.252486	0.999991	108.729	82.2088	115.504	97.9418	75.1335	81.7611	99.6744	105.9	82.259	76.9728	76.5036	93.2188	108.354	92.0847	86.0441	99.6839	128.431	90.6722	89.169	105.489	103.442	96.7721	102.399	95.0537	126.818	67.1938	52.8114	99.3705	77.6333	97.6066	82.8421	130.146	47.0967	127.478	91.7343	96.7767
ENSSSCG00000004306	ORC3	135.958	-0.0985549	0.111993	-0.88001	0.378854	0.999991	144.522	144.077	91.7236	143.33	122.195	135.707	149.995	125.469	139.624	152.995	125.806	112.673	162.531	82.4479	165.396	135.844	145.904	129.292	180.02	192.791	121.604	138.645	138.906	153.896	120.874	95.9911	188.612	138.215	132.728	134.875	123.787	128.326	115.779	112.142	126.389	141.378
ENSSSCG00000004307	Novel gene	279.675	-0.0527359	0.102837	-0.51281	0.608084	0.999991	259.328	264.424	422.948	242.466	288.149	255.398	288.378	316.549	247.859	253.725	306.014	299.111	283.151	343.711	202.682	236.505	376.555	304.759	288.537	316.468	279.531	281.942	243.086	224.508	273.452	226.112	226.334	267.397	250.43	220.946	277.093	235.72	306.129	353.678	290.492	314.735
ENSSSCG00000044113	Novel gene	1.91869	-0.649358	0.699598	-0.928188	0.35331	0.999991	2.026	3.39005	0	2.38883	0	0.842898	0	0	3.24706	0	0.850039	0.810598	7.15544	1.07075	0.956046	0	0.873678	2.51867	4.20608	5.45635	3.94818	0	2.67127	7.24219	1.98153	0	0	3.61347	0	5.32399	0.952208	4.55057	0	0.958478	2.03854	0
ENSSSCG00000051577	Novel gene	0.245711	0.0170972	1.57082	0.0108842	0.991316	0.999991	0	0	0	0	0	0	0.967712	0	1.08235	0	0.850039	0	2.04441	1.07075	0	0	0	0	0	0	0	0	0	0	0.990767	0	0	0	0	0.887332	0.952208	0	0	0	0	0
ENSSSCG00000038663	Novel gene	300.062	-0.349489	0.284548	-1.22822	0.219363	0.999991	260.004	310.19	183.447	287.853	137.882	349.803	120.964	146.188	253.271	382.013	122.406	158.877	662.39	103.863	416.836	425.123	169.493	361.849	891.69	477.43	194.25	107.008	424.733	553.122	251.655	333.836	241.423	233.069	558.459	355.82	153.306	221.158	384.623	122.685	146.775	298.746
ENSSSCG00000042883	Novel gene	0.419007	0.207702	1.19811	0.173357	0.862371	0.999991	0	3.39005	0	1.19441	0	0.842898	0.967712	0	1.08235	0	0	0.810598	0	0	1.91209	0.977293	0	0	0.841217	0	0	0	0	0	0	0	0	0.903368	1.25215	0	0	0.910115	0	0	0	0
ENSSSCG00000004308	SPACA1	3.64668	-0.572824	0.556037	-1.03019	0.302921	0.999991	1.35067	16.1028	5.09576	2.38883	1.65129	3.37159	2.90314	3.45327	2.16471	0	0	2.43179	10.2221	1.07075	1.91209	7.81835	0.873678	6.71646	8.41217	7.27513	0.789636	0.930501	5.34255	7.24219	3.96307	7.46598	0	2.7101	3.75645	4.43666	0	2.73034	1.96236	2.87543	1.01927	0.841537
ENSSSCG00000029003	Novel gene	42.3143	-0.116168	0.284035	-0.408993	0.682545	0.999991	27.6887	41.5282	173.256	35.8324	34.677	45.5165	31.9345	18.4174	28.1412	65.5694	26.3512	30.8027	36.7994	93.1554	52.5825	51.7965	34.0734	47.0152	19.348	27.2817	22.1098	36.2895	21.3702	26.2529	65.3906	28.7973	20.1186	46.0718	21.2865	21.296	36.1839	30.9439	70.6451	58.4671	60.1369	36.1861
ENSSSCG00000004311	RNGTT	187.373	0.0342098	0.10975	0.311706	0.755264	0.999991	192.47	222.049	154.571	243.66	226.226	161.836	205.155	151.944	201.318	200.509	194.659	157.256	171.731	148.835	167.308	169.072	222.788	205.692	220.399	193.7	206.095	224.251	154.043	188.297	178.338	189.849	135.801	186.997	236.656	215.622	228.53	201.135	115.779	145.689	143.717	183.455
ENSSSCG00000039953	PNRC1	624.319	-0.210405	0.133647	-1.57434	0.115408	0.999991	508.527	625.465	458.618	557.791	605.196	751.865	603.853	413.241	575.813	521.705	604.378	697.114	610.257	619.965	734.243	741.766	1362.06	608.679	711.669	594.742	472.992	655.073	591.242	585.712	705.426	739.132	545.717	523.05	607.293	710.753	647.502	654.372	437.607	423.647	617.678	651.349
ENSSSCG00000046419	Novel gene	14.4957	0.00854601	0.289105	0.0295602	0.976418	0.999991	17.5587	18.6453	0	16.7218	12.3846	29.5014	14.5157	18.4174	11.9059	12.3537	10.2005	21.8862	22.4885	19.2735	26.7693	31.2734	10.4841	12.5934	14.3007	20.916	7.10672	17.6795	11.5755	21.7266	4.95383	20.2648	0	11.7438	13.7736	13.31	10.4743	13.6517	3.92473	4.79239	11.212	13.4646
ENSSSCG00000032781	SRSF12	5.91283	0.141372	0.31018	0.455774	0.648553	0.999991	6.07801	5.08508	5.09576	7.16648	4.12822	3.37159	6.77399	2.30218	9.74119	6.65197	6.80032	10.5378	5.11103	4.28301	5.73627	2.93188	9.61045	9.23513	2.52365	1.81878	7.10672	3.722	6.23297	8.14746	9.90767	9.59911	0	5.42021	7.5129	1.77466	4.76104	5.46069	1.96236	10.5433	8.15416	7.57383
ENSSSCG00000004314	PM20D2	371.414	0.0314347	0.190849	0.16471	0.869172	0.999991	405.2	679.706	217.419	329.658	386.401	380.99	262.25	369.499	415.624	660.446	419.919	235.884	344.483	249.485	409.188	590.285	311.903	441.607	499.683	431.961	387.711	249.374	405.143	372.067	242.738	398.896	238.909	372.188	568.476	565.231	363.744	242.09	211.935	215.657	219.143	276.024
ENSSSCG00000024249	GABRR2	8.53021	-0.568581	0.358141	-1.58759	0.11238	0.999991	6.75334	9.32265	6.79434	4.77765	4.12822	9.27188	6.77399	3.45327	5.41177	21.8565	5.10024	0.810598	19.4219	2.1415	13.3846	13.6821	6.98942	8.39557	17.6655	14.5503	10.2653	2.7915	15.1372	12.6738	6.93537	10.6657	0	6.32358	11.2693	11.5353	5.71325	3.64046	5.88709	13.4187	5.09635	5.04922
ENSSSCG00000004317	UBE2J1	559.857	0.0425808	0.0789654	0.539234	0.589725	0.999991	495.02	634.788	570.725	618.706	739.776	543.669	666.754	646.912	581.225	589.175	603.528	479.064	422.171	535.376	566.935	538.489	616.816	563.343	612.406	445.602	587.489	638.324	544.049	459.879	488.448	552.482	618.647	533.891	530.912	550.146	612.27	571.552	476.854	496.491	504.539	518.387
ENSSSCG00000004318	RRAGD	16.7081	-0.241037	0.351678	-0.68539	0.493098	0.999991	20.9354	13.5602	13.5887	8.36089	4.12822	8.42898	18.3865	10.3598	12.9883	8.55253	7.65036	10.5378	25.5552	4.28301	14.3407	10.7502	13.9788	17.6307	22.7128	36.3757	8.68599	11.166	39.1787	15.3896	12.88	7.46598	77.9596	39.7482	3.75645	17.7466	9.52208	14.5618	7.84945	17.2526	23.4432	11.7815
ENSSSCG00000004322	ANKRD6	12.8353	0.232735	0.292757	0.794976	0.426628	0.999991	8.77934	4.23757	6.79434	13.1385	4.95386	16.0151	18.3865	14.9642	15.153	11.4034	24.6511	38.9087	9.19986	21.415	7.64837	12.7048	8.73678	15.9516	10.9358	9.09391	11.8445	13.9575	16.9181	9.95801	6.93537	14.932	5.02965	12.6472	3.75645	22.1833	18.092	7.28092	7.84945	10.5433	15.2891	11.7815
ENSSSCG00000004324	Novel gene	255.024	-0.275504	0.106931	-2.57648	0.00998129	0.999991	246.497	227.134	382.182	224.55	194.026	247.812	226.445	141.584	207.812	219.515	204.009	257.77	313.817	235.565	297.33	224.777	304.04	302.241	307.885	264.633	295.324	227.042	300.964	204.592	300.202	235.712	301.779	261.073	242.917	224.495	208.534	289.416	227.634	313.422	244.625	273.499
ENSSSCG00000004328	MDN1	342.518	0.394864	0.1525	2.58926	0.00961815	0.999991	454.5	383.076	164.763	461.043	472.268	311.872	377.408	659.574	377.742	472.29	413.969	307.217	318.928	336.216	229.451	345.962	289.187	294.685	270.872	335.565	294.534	313.579	400.691	424.573	246.701	275.175	143.345	320.696	410.705	373.567	384.692	304.888	274.731	222.367	327.186	336.615
ENSSSCG00000004331	CASP8AP2	98.5788	0.118612	0.184202	0.643925	0.519624	0.999991	112.105	138.145	27.1774	149.302	90.8208	88.5043	89.9973	96.6914	124.471	147.294	98.6046	81.8704	117.554	54.6083	88.9123	112.389	87.3678	83.9557	103.47	130.043	121.604	101.425	130.002	89.6221	79.2613	81.0592	75.4448	134.602	133.98	99.3812	82.8421	121.045	45.1343	63.2595	83.5802	83.3121
ENSSSCG00000004330	GJA10	0.767884	0.639747	0.90029	0.710601	0.477332	0.999991	2.026	0.847514	0	1.19441	0	0.842898	0.967712	0	0	0	0.850039	1.6212	0	2.1415	0	0.977293	0.873678	0.839557	0	0.909391	0	0	0.890425	2.71582	0	0	0	0	1.25215	0.887332	1.90442	0	3.92473	0.958478	1.01927	0
ENSSSCG00000004332	BACH2	62.6653	0.130254	0.307417	0.423705	0.671781	0.999991	33.7667	59.326	13.5887	160.051	107.334	21.9153	119.996	113.958	66.0237	114.984	33.1515	53.4995	30.6662	40.6886	43.9781	41.0463	65.5258	52.0525	41.2196	44.5602	71.0672	109.799	40.0691	85.0957	71.3352	29.8639	148.375	93.0469	36.3123	31.0566	84.7465	45.5057	25.5107	34.5052	46.8864	45.443
ENSSSCG00000004334	MAP3K7	310.392	-0.0858943	0.0884618	-0.970976	0.33156	0.999991	312.68	312.733	205.529	364.296	432.637	279.842	346.441	307.341	276.001	332.599	341.716	261.823	318.928	243.061	332.704	283.415	292.682	323.23	353.311	327.381	352.967	365.687	300.964	300.551	307.138	267.709	314.353	316.179	309.281	340.736	318.99	363.136	237.446	283.709	265.01	281.915
ENSSSCG00000004336	EPHA7	19.6829	-0.0584417	0.34268	-0.170543	0.864583	0.999991	14.8574	12.7127	8.49293	8.36089	9.90772	20.2296	8.70941	4.60435	35.7177	13.3039	21.251	55.9313	10.2221	10.7075	21.9891	39.0917	13.1052	16.7911	26.9189	12.7315	22.8994	14.888	24.9319	23.5371	25.7599	41.5962	10.0593	12.6472	7.5129	47.9159	32.3751	9.10115	5.88709	13.4187	28.5396	21.88
ENSSSCG00000035648	MANEA	661.388	-0.158707	0.189183	-0.838908	0.401521	0.999991	547.696	844.971	227.61	676.038	726.566	536.926	627.078	536.407	691.625	797.286	546.575	585.252	696.122	350.136	847.057	757.402	602.838	669.967	1096.95	748.429	859.124	714.625	847.684	732.366	589.506	784.994	389.798	643.198	845.201	1056.81	706.539	874.62	439.569	345.052	344.513	523.436
ENSSSCG00000004339	UFL1	444.538	0.0265924	0.166763	0.159462	0.873305	0.999991	468.682	537.324	202.132	541.069	507.771	373.404	518.694	519.141	444.848	540.71	427.57	351.8	458.971	296.598	630.034	403.622	405.386	402.148	625.024	504.712	523.529	502.471	552.063	483.416	395.316	379.698	193.642	459.814	514.634	502.23	498.957	565.181	211.935	341.218	304.762	414.878
ENSSSCG00000004340	FHL5	5.49666	0.121801	0.384001	0.317188	0.751101	0.999991	2.026	5.08508	5.09576	8.36089	3.30257	1.6858	6.77399	4.60435	9.74119	5.70169	13.6006	8.91658	7.15544	6.42451	3.82418	9.77293	3.49471	3.35823	0.841217	1.81878	3.94818	6.51351	2.67127	5.43164	5.9446	7.46598	0	5.42021	2.5043	21.296	3.80883	1.82023	3.92473	2.87543	5.09635	7.57383
ENSSSCG00000035240	GPR63	3.87378	-0.0155968	0.378369	-0.0412211	0.96712	0.999991	3.37667	4.23757	0	2.38883	1.65129	5.05739	3.87085	3.45327	4.32942	5.70169	5.10024	3.24239	6.13324	1.07075	5.73627	5.86376	5.24207	4.19779	5.0473	0	1.57927	6.51351	2.67127	4.52637	1.98153	5.33284	10.0593	3.61347	3.75645	1.77466	3.80883	5.46069	3.92473	3.83391	4.07708	0.841537
ENSSSCG00000004342	NDUFAF4	52.5328	0.325156	0.202466	1.60597	0.108279	0.999991	49.9747	37.2906	67.9434	72.8592	81.7387	54.7884	52.2565	132.375	51.953	52.2655	64.603	26.7497	32.7106	87.8017	45.8902	40.069	81.252	54.5712	40.3784	38.1944	53.6952	46.5251	52.5351	39.832	33.6861	37.3299	17.6038	65.9459	37.5645	29.282	50.467	47.326	33.3602	75.7197	49.9442	54.6999
ENSSSCG00000027002	KLHL32	4.16467	0.563531	0.401758	1.40266	0.160717	0.999991	9.45468	6.78011	3.39717	2.38883	2.47693	2.52869	8.70941	1.15109	1.08235	1.90056	4.2502	3.24239	5.11103	2.1415	2.86814	1.95459	6.11574	1.67911	7.57095	5.45635	2.36891	4.65251	8.01382	4.52637	2.9723	1.06657	0	2.7101	7.5129	2.662	6.66546	7.28092	3.92473	0.958478	5.09635	9.2569
ENSSSCG00000004344	MMS22L	30.8433	-0.309337	0.236137	-1.30999	0.1902	0.999991	23.6367	34.7481	13.5887	33.4436	25.5949	21.0725	48.3856	8.05762	21.6471	34.2101	26.3512	23.5073	24.5329	10.7075	32.5056	43.0009	55.9154	31.0636	43.7433	18.1878	29.2165	51.1776	31.1649	28.0635	52.5106	18.1317	55.3262	28.0044	38.8166	37.268	29.5185	25.4832	17.6613	23.0035	45.8672	25.2461
ENSSSCG00000004347	FBXL4	179.875	-0.121125	0.150126	-0.806824	0.419768	0.999991	208.678	198.318	88.3264	150.496	132.103	164.365	188.704	102.447	212.142	188.156	91.8043	168.604	223.863	95.2969	222.759	207.186	152.894	225.841	238.064	206.432	168.192	169.351	211.921	233.561	173.384	200.515	251.483	195.128	215.37	184.565	175.206	205.686	139.328	170.609	144.736	169.99
ENSSSCG00000004349	FAXC	13.4957	0.143722	0.211036	0.681032	0.495851	0.999991	8.10401	10.1702	16.9859	16.7218	7.43079	13.4864	13.548	9.20871	18.4	12.3537	17.8508	18.6438	16.3553	9.63677	15.2967	15.6367	16.5999	15.112	15.9831	10.9127	11.0549	7.44401	15.1372	10.8633	14.8615	21.3314	0	11.7438	17.5301	19.5213	18.092	11.8315	5.88709	14.3772	14.2698	13.4646
ENSSSCG00000037594	PNISR	478.298	-0.113911	0.124086	-0.918004	0.358617	0.999991	634.139	488.168	288.76	385.795	400.437	533.554	449.019	372.953	481.648	398.168	531.275	526.078	629.679	449.716	605.177	525.784	522.459	544.873	515.666	657.49	450.092	401.977	406.924	697.06	390.362	378.632	500.45	500.466	421.975	510.216	402.784	569.732	392.473	343.135	498.423	413.195
ENSSSCG00000004351	USP45	49.9884	-0.061985	0.123023	-0.503851	0.614366	0.999991	53.3514	49.1558	32.2731	59.7206	75.9592	49.731	59.0305	36.8348	53.0354	56.0666	52.7024	50.2571	52.1325	26.7688	53.5386	46.9101	56.7891	43.657	44.5845	48.1977	62.3812	57.6911	41.85	44.3584	40.6214	51.1953	57.841	65.0425	56.3467	55.9019	48.5626	52.7866	37.2849	36.4222	41.7901	48.8091
ENSSSCG00000038757	Novel gene	184.32	-0.320855	0.143086	-2.24239	0.0249361	0.999991	211.38	169.503	183.447	220.966	180.816	184.595	150.963	134.677	150.447	206.211	176.808	144.286	215.686	132.773	277.253	144.639	218.419	182.184	213.669	292.824	259.001	185.17	201.236	194.634	161.495	187.716	110.652	178.867	202.848	242.242	122.835	229.349	107.93	178.277	104.985	176.723
ENSSSCG00000004353	CCNC	708.717	-0.0738974	0.0867756	-0.851593	0.39444	0.999991	632.788	682.248	730.392	748.897	878.484	788.953	614.497	688.351	680.801	770.678	709.783	565.798	605.146	758.092	733.287	777.925	1006.48	846.274	854.676	564.732	801.48	721.138	762.203	624.639	680.657	652.74	618.647	742.569	795.115	581.203	738.914	749.024	561.236	661.35	572.83	611.797
ENSSSCG00000046110	Novel gene	0.488652	-0.0309889	1.29097	-0.0240043	0.980849	0.999991	0	0	0	0	0	2.52869	0.967712	0	1.08235	0	0.850039	0	0	0	0	0.977293	2.62103	1.67911	0	0	0	0	0	0	0	0	5.02965	0.903368	0	0	0.952208	0	0	0	0	0
ENSSSCG00000004355	Novel gene	1.43897	1.59453	0.880222	1.8115	0.070063	0.999991	4.72734	0	0	4.77765	0	0	1.93542	2.30218	4.32942	0	2.55012	0.810598	0	2.1415	4.78023	0	0	0	0	3.63757	0	0.930501	0.890425	0	0	0	0	0.903368	3.75645	0	0	0	5.88709	0	4.07708	3.36615
ENSSSCG00000031854	Novel gene	0.189977	-0.196647	1.7764	-0.1107	0.911854	0.999991	0.675334	0	1.69859	0	0.825643	0	0	0	0	0	0	0	0	0	0	0	0	0	0	0	0	0	0.890425	0	0	0	0	0.903368	0	0.887332	0	0	0	0.958478	0	0
ENSSSCG00000004358	ASCC3	324.138	-0.0184321	0.148793	-0.123877	0.901413	0.999991	322.134	348.328	217.419	444.322	438.417	256.241	365.795	269.355	321.459	484.644	359.567	221.293	288.262	187.382	323.143	233.573	349.471	287.129	362.564	277.364	440.617	413.143	327.676	308.698	254.627	332.769	289.205	257.46	433.244	347.834	296.137	503.293	319.865	250.163	252.779	283.598
ENSSSCG00000004361	GRIK2	0.300054	-0.0205404	1.24333	-0.0165204	0.986819	0.999991	0.675334	0	0	1.19441	0.825643	1.6858	0	0	0	0.950281	0.850039	0.810598	0	0	0	0	0	0	0	0.909391	0	0	0.890425	0	0.990767	0	0	0	0	0	0	0	0	0	1.01927	0
ENSSSCG00000004364	HACE1	109.523	-0.0108239	0.108824	-0.0994626	0.920771	0.999991	141.145	111.024	86.6279	113.469	128.8	101.148	125.803	98.9936	128.8	97.879	103.705	111.052	121.643	74.9526	129.066	104.57	82.9994	93.1908	116.929	140.046	120.814	122.826	128.221	107.728	108.984	130.121	90.5338	111.114	98.9198	89.6206	120.93	132.877	68.6827	124.602	86.638	88.3614
ENSSSCG00000004366	BVES	3.18763	-0.655822	0.482822	-1.35831	0.174365	0.999991	2.026	6.78011	1.69859	2.38883	0.825643	0.842898	0.967712	1.15109	1.08235	0.950281	1.70008	1.6212	11.2443	5.35376	0.956046	5.86376	4.36839	6.71646	1.68243	4.54696	3.15854	3.722	4.45212	4.52637	2.9723	2.13314	0	0.903368	7.5129	4.43666	2.85663	1.82023	0	3.83391	7.13489	2.52461
ENSSSCG00000004367	POPDC3	4.09702	0.147224	0.529076	0.278267	0.780808	0.999991	2.026	7.62762	22.0816	1.19441	1.65129	2.52869	2.90314	1.15109	4.32942	0	3.40016	5.67419	2.04441	6.42451	2.86814	0.977293	6.11574	10.9142	1.68243	3.63757	4.73781	4.65251	3.5617	3.62109	0	3.1997	0	0.903368	3.75645	2.662	4.76104	0.910115	0	6.70934	11.212	7.57383
ENSSSCG00000004368	PREP	482.397	0.164617	0.133342	1.23455	0.216999	0.999991	480.163	525.458	405.962	578.096	618.407	397.005	493.533	702.164	429.695	496.047	340.016	295.868	397.638	490.404	365.209	439.782	578.375	530.6	499.683	364.666	464.306	556.44	708.778	487.037	460.707	510.886	372.194	508.596	713.725	380.666	553.233	435.035	472.929	463.903	289.473	559.622
ENSSSCG00000045922	Novel gene	0.442035	-1.73663	1.18478	-1.46577	0.14271	0.999991	0	0	0	0	0.825643	0	0	0	1.08235	0	0	0	2.04441	0	0.956046	0	0.873678	0	0	1.81878	0.789636	0	0.890425	0	0	0	0	0	0	0.887332	0	1.82023	3.92473	0	0	0
ENSSSCG00000004370	ATG5	217.464	-0.0900796	0.0711184	-1.26661	0.205293	0.999991	203.951	222.049	203.83	211.411	240.262	193.024	211.929	229.067	207.812	233.769	215.06	201.028	202.397	200.231	216.066	228.687	253.367	209.05	220.399	206.432	238.47	234.486	247.538	184.676	212.024	188.783	231.364	203.258	255.439	211.185	216.151	223.888	145.215	274.125	224.239	228.056
ENSSSCG00000004369	PRDM1	42.9906	0.154612	0.193708	0.798168	0.424773	0.999991	35.7927	44.0707	50.9576	46.5821	49.5386	54.7884	38.7085	39.137	40.0471	28.5084	66.3031	81.0598	47.0215	43.9008	41.11	65.4786	47.1786	29.3845	26.0777	35.4663	28.4269	42.8031	30.2744	24.4424	41.6122	26.6642	15.089	43.3617	23.7908	39.0426	49.5148	42.7754	39.2473	44.09	90.715	54.6999
ENSSSCG00000004371	CRYBG1	208.493	0.0295171	0.177581	0.166218	0.867986	0.999991	254.601	249.169	91.7236	242.466	297.232	182.909	178.059	103.598	233.789	281.283	230.361	115.916	238.174	112.429	217.022	175.913	141.536	199.815	268.348	270.089	211.622	189.822	219.935	325.898	173.384	247.444	168.493	223.132	229.143	264.425	241.861	258.473	141.29	193.613	132.505	200.286
ENSSSCG00000041504	Novel gene	1.55638	0.0242759	0.617795	0.0392945	0.968656	0.999991	3.37667	2.54254	1.69859	4.77765	2.47693	1.6858	0	0	3.24706	1.90056	0.850039	1.6212	3.06662	0	0.956046	0.977293	0.873678	0.839557	0.841217	0	2.36891	0.930501	1.78085	0.905273	0	2.13314	0	0.903368	1.25215	5.32399	0.952208	0	5.88709	0	1.01927	0.841537
ENSSSCG00000004373	RTN4IP1	130.152	0.00623566	0.168225	0.0370675	0.970431	0.999991	84.4168	127.975	219.118	146.913	123.846	86.8185	140.318	92.0871	129.883	171.051	101.155	49.4465	81.7765	79.2356	104.209	84.0472	173.862	128.452	174.973	112.765	148.452	160.046	154.043	147.56	123.846	169.584	140.83	139.119	171.545	119.79	123.787	142.888	133.441	174.443	81.5416	142.22
ENSSSCG00000004374	QRSL1	164.347	-0.16456	0.111857	-1.47116	0.141247	0.999991	148.574	162.723	220.816	155.274	179.99	134.021	163.543	166.908	161.271	190.056	156.407	104.567	124.709	117.783	152.011	126.071	204.441	179.665	188.433	173.694	203.726	180.517	194.113	157.518	189.236	137.587	178.553	165.316	171.545	141.973	140.927	164.731	192.312	222.367	111.1	154.001
ENSSSCG00000049906	Novel gene	1.66456	-0.446943	0.5957	-0.750281	0.453085	0.999991	0.675334	3.39005	1.69859	3.58324	1.65129	3.37159	2.90314	0	2.16471	0.950281	0.850039	0.810598	1.02221	3.21226	4.78023	1.95459	0	1.67911	1.68243	1.81878	0	3.722	1.78085	0.905273	1.98153	0	0	0.903368	1.25215	1.77466	0	1.82023	3.92473	0.958478	1.01927	1.68307
ENSSSCG00000031023	Novel gene	68.8279	0.167129	0.178795	0.934753	0.349916	0.999991	42.5461	43.2232	52.6561	78.8312	80.913	101.148	94.8358	79.4251	92.0002	45.6135	66.3031	111.052	56.2213	76.0234	60.2309	80.138	88.2415	83.9557	47.1081	54.5635	52.9056	75.3706	75.6861	58.8428	58.4552	107.723	30.1779	43.3617	31.3037	73.6486	73.32	54.6069	76.5321	62.3011	97.8499	70.6891
ENSSSCG00000037071	Novel gene	292.588	-0.352558	0.159954	-2.20413	0.0275155	0.999991	184.366	244.084	643.764	206.633	284.021	302.6	262.25	265.901	192.659	184.355	199.759	287.762	195.241	290.174	373.814	265.824	253.367	328.267	296.108	326.471	295.324	258.679	236.853	242.613	323.981	253.843	430.035	284.561	328.063	246.678	238.052	268.484	547.499	447.609	274.184	269.292
ENSSSCG00000037985	MTRES1	237.699	-0.0806637	0.14926	-0.540426	0.588904	0.999991	165.457	184.758	489.193	179.162	303.837	203.138	203.22	287.772	232.706	273.681	250.762	184.816	196.264	303.023	205.55	149.526	272.587	234.236	243.112	204.613	265.318	215.876	225.277	194.634	222.923	273.041	186.097	243.909	242.917	193.438	205.677	241.18	262.957	387.225	227.297	201.969
ENSSSCG00000031159	BEND3	25.6094	0.178371	0.255302	0.698666	0.484761	0.999991	29.7147	15.2552	32.2731	32.2491	46.236	30.3443	25.1605	84.0295	28.1412	33.2599	30.6014	21.8862	19.4219	31.0518	11.4725	14.6594	22.7156	26.8658	16.8243	29.1005	26.8476	17.6795	26.7127	19.0107	15.8523	19.1982	5.02965	15.3573	27.5473	15.0847	19.0442	17.2922	29.4354	48.8824	18.3469	19.3553
ENSSSCG00000036168	PDSS2	124.124	-0.150285	0.124059	-1.21141	0.225739	0.999991	112.781	139.84	183.447	146.913	109.811	110.42	111.287	74.8208	92.0002	171.051	134.306	82.681	123.687	99.5799	116.638	131.935	118.82	120.057	143.848	117.311	139.766	92.1196	114.865	145.749	133.754	135.454	128.256	93.0469	162.779	141.973	83.7943	132.877	125.591	173.484	95.8114	127.914
ENSSSCG00000043730	Novel gene	0.395959	1.06599	1.69919	0.627356	0.530426	0.999991	0	0	3.39717	4.77765	0	0	0	0	0	0	0	0	0	1.07075	0	0	0	0	0	0.909391	0	0	1.78085	0	0	1.06657	0	0	1.25215	0	0	0	0	0	0	0
ENSSSCG00000051670	Novel gene	4.53019	0.522599	0.417723	1.25107	0.210911	0.999991	4.72734	5.08508	0	3.58324	2.47693	5.05739	4.83856	12.662	1.08235	7.60225	3.40016	6.48479	3.06662	0	0.956046	2.93188	1.74736	7.55601	6.72973	4.54696	4.73781	7.44401	4.45212	9.05273	0	3.1997	0	5.42021	3.75645	7.98599	12.3787	3.64046	1.96236	5.75087	2.03854	6.73229
ENSSSCG00000004379	SOBP	6.1091	-0.0463756	0.386501	-0.119988	0.904492	0.999991	4.72734	7.62762	5.09576	5.97206	4.12822	10.1148	0.967712	10.3598	6.49413	7.60225	8.50039	16.212	5.11103	5.35376	5.73627	12.7048	2.62103	0.839557	5.0473	3.63757	4.73781	4.65251	5.34255	6.33691	6.93537	8.53254	2.51483	0.903368	0	15.0847	4.76104	4.55057	3.92473	3.83391	12.2312	6.73229
ENSSSCG00000033392	SCML4	60.6775	-0.20137	0.184564	-1.09106	0.275245	0.999991	64.8321	81.3613	49.259	51.3597	39.6309	71.6463	46.4502	44.8925	57.3648	76.9728	47.6022	66.469	87.9097	33.1933	72.6595	81.1153	103.094	74.7206	63.9325	73.6607	43.43	40.9421	79.2478	110.443	63.4091	50.1287	57.841	55.1055	45.0774	63.8879	56.1803	52.7866	33.3602	26.8374	66.2526	51.3337
ENSSSCG00000004382	SEC63	1480.04	0.0544179	0.118408	0.459578	0.645819	0.999991	1493.16	1704.35	1226.38	1737.87	1735.5	1296.38	1491.24	1650.66	1545.6	2025.05	1385.56	1087.82	1133.63	1250.64	1678.82	1598.85	1625.04	1381.07	1554.57	1649.64	1724.56	1419.94	1590.3	1514.52	1366.27	1549.72	779.596	1497.78	1944.59	1620.27	1802.53	1377.91	1081.26	1421.42	1020.29	1318.69
ENSSSCG00000004383	OSTM1	306.512	-0.0485506	0.129398	-0.375203	0.707509	0.999991	277.562	344.091	195.337	299.798	374.842	353.174	321.281	313.096	257.6	309.792	283.913	294.247	275.996	206.655	391.979	304.915	318.019	424.816	403.784	344.659	350.598	321.023	353.499	278.824	257.599	303.972	193.642	299.918	409.453	299.918	399.928	275.765	164.838	285.626	269.087	275.183
ENSSSCG00000004384	NR2E1	1.79193	0.593368	0.572687	1.03611	0.300149	0.999991	1.35067	0.847514	0	1.19441	2.47693	5.05739	4.83856	2.30218	0	0	2.55012	2.43179	1.02221	1.07075	1.91209	2.93188	1.74736	1.67911	4.20608	1.81878	0	1.861	1.78085	1.81055	0	2.13314	0	0.903368	2.5043	0.887332	1.90442	3.64046	3.92473	0	2.03854	1.68307
ENSSSCG00000004385	SNX3	1105.23	-0.00262426	0.101249	-0.0259188	0.979322	0.999991	840.116	920.4	1404.73	981.807	1335.89	1316.61	969.648	1347.92	1123.48	1002.55	1197.71	1134.84	995.629	1640.39	1066.95	1165.91	1496.61	1112.41	992.636	877.563	1151.29	1056.12	991.933	841.904	1162.17	1130.56	885.219	1069.59	915.322	866.036	1227.4	975.643	1026.32	1216.31	1221.09	1127.66
ENSSSCG00000043831	Novel gene	3.1198	-0.313222	0.599884	-0.522137	0.601575	0.999991	0.675334	1.69503	0	0	3.30257	2.52869	0	12.662	2.16471	0	0	4.05299	8.17765	6.42451	2.86814	0.977293	15.7262	5.8769	1.68243	3.63757	1.57927	0.930501	2.67127	4.52637	0.990767	5.33284	0	3.61347	3.75645	3.54933	0.952208	2.73034	1.96236	0	3.05781	4.20768
ENSSSCG00000040199	AFG1L	81.5972	-0.172268	0.148104	-1.16316	0.244764	0.999991	75.6374	106.787	52.6561	76.4424	75.1335	60.6887	57.095	66.7631	82.259	95.0281	70.5533	48.6359	100.176	50.3253	77.4397	82.0926	104.841	94.0304	90.0102	73.6607	88.4392	87.4671	112.194	76.043	89.169	83.1923	135.801	89.4335	113.946	86.0712	58.0847	101.023	37.2849	73.8028	74.4067	90.886
ENSSSCG00000004387	Novel gene	586.771	0.369805	0.200912	1.84063	0.0656753	0.999991	719.231	1008.54	310.841	691.565	275.765	325.359	606.756	1564.33	466.495	595.826	464.122	624.161	632.746	975.455	448.385	655.764	823.004	583.492	506.412	553.819	550.376	577.841	488.843	624.639	366.584	620.743	352.076	640.488	647.361	546.597	576.086	625.249	351.263	290.419	514.731	518.387
ENSSSCG00000050057	Novel gene	3.11586	-0.0783928	0.471458	-0.166278	0.867939	0.999991	2.70134	4.23757	5.09576	2.38883	1.65129	1.6858	0.967712	2.30218	3.24706	2.85084	0.850039	1.6212	7.15544	5.35376	6.69232	8.79564	2.62103	2.51867	3.36487	2.72817	1.57927	0	4.45212	8.14746	0.990767	2.13314	0	4.51684	7.5129	1.77466	0.952208	1.82023	1.96236	1.91696	3.05781	2.52461
ENSSSCG00000049152	Novel gene	0.527627	-0.77853	1.08074	-0.720368	0.471299	0.999991	0	2.54254	0	0	0	0	0.967712	1.15109	0	0	0	0.810598	3.06662	0	0	1.95459	1.74736	1.67911	0	0.909391	0	0	0	0	0.990767	0	0	0.903368	1.25215	0	0	0	0	0	1.01927	0
ENSSSCG00000004388	ARMC2	23.1423	-0.173319	0.243139	-0.71284	0.475945	0.999991	14.182	19.4928	27.1774	23.8883	14.0359	32.0301	25.1605	18.4174	17.3177	23.757	15.3007	34.8557	42.9327	10.7075	27.7253	28.3415	24.463	25.1867	21.0304	20.916	13.4238	17.6795	22.2606	24.4424	18.8246	13.8654	57.841	11.7438	23.7908	15.0847	16.1875	21.8428	15.6989	13.4187	34.6552	45.443
ENSSSCG00000004390	SESN1	367.234	-0.138472	0.147953	-0.935921	0.349314	0.999991	424.11	520.373	176.653	345.185	246.042	319.458	290.314	408.636	321.459	308.841	263.512	373.686	386.394	338.358	482.803	523.829	443.828	426.495	377.706	570.188	393.239	304.274	455.897	356.678	367.574	421.294	354.591	350.507	431.992	380.666	346.604	400.45	243.333	246.329	263.991	355.129
ENSSSCG00000004389	Novel gene	0.287888	-0.23757	1.41468	-0.167932	0.866637	0.999991	0	0	1.69859	2.38883	0.825643	0	0.967712	0	0	0	0	0.810598	0	0	0	0	0	0	0.841217	0	0	0.930501	0	0	0.990767	0	0	0	0	0	0	0.910115	0	0	0	0
ENSSSCG00000004391	CEP57L1	14.7402	-0.311394	0.213928	-1.45561	0.145502	0.999991	14.182	12.7127	16.9859	8.36089	10.7334	17.7009	10.6448	13.8131	15.153	7.60225	13.6006	17.8332	20.4441	10.7075	19.1209	15.6367	22.7156	21.8285	14.3007	12.7315	21.3202	10.2355	11.5755	8.14746	16.843	23.4645	15.089	12.6472	11.2693	16.8593	7.61767	19.1124	1.96236	23.0035	20.3854	14.3061
ENSSSCG00000004415	Novel gene	7.07774	0.00965365	0.353643	0.0272977	0.978222	0.999991	8.10401	6.78011	16.9859	4.77765	6.60515	1.6858	9.67712	1.15109	5.41177	2.85084	4.2502	7.29538	16.3553	5.35376	4.78023	14.6594	4.36839	9.23513	10.9358	6.36574	5.52745	6.51351	13.3564	7.24219	6.93537	7.46598	0	3.61347	5.0086	10.648	6.66546	2.73034	3.92473	3.83391	15.2891	8.41537
ENSSSCG00000004414	CD164	2535.43	-0.00250733	0.127948	-0.0195965	0.984365	0.999991	2094.21	2710.35	1909.21	2873.76	3505.68	2653.44	2273.16	2814.41	2675.58	2584.77	2927.54	2335.33	2285.65	2511.98	2641.55	2896.7	4184.92	2722.68	2659.93	2263.48	2730.56	2257.4	2474.49	1921.9	2477.91	2786.94	1149.28	2499.62	2510.56	2761.38	2776.64	2621.13	1293.2	2494.92	2431.98	2563.32
ENSSSCG00000004413	PPIL6	2.07178	-0.994995	0.592786	-1.67851	0.0932483	0.999991	0	0.847514	1.69859	3.58324	0.825643	0.842898	0.967712	0	1.08235	3.80113	0.850039	4.86359	3.06662	1.07075	9.56046	0.977293	1.74736	4.19779	3.36487	0.909391	2.36891	1.861	2.67127	5.43164	0.990767	2.13314	0	0	3.75645	2.662	0.952208	0	0	1.91696	3.05781	2.52461
ENSSSCG00000004408	SMPD2	85.484	-0.125422	0.162311	-0.772725	0.439685	0.999991	110.079	105.939	191.94	74.0536	71.831	88.5043	88.0618	59.8566	49.7883	79.8236	51.0024	75.3856	82.7987	70.6696	63.099	103.593	116.199	99.0677	72.3446	95.4861	69.4879	68.8571	99.7276	66.085	95.1136	82.1257	75.4448	82.2065	101.424	59.4513	59.9891	75.5395	90.2687	121.727	93.7729	86.6783
ENSSSCG00000004412	MICAL1	36.7252	0.236536	0.191625	1.23437	0.217064	0.999991	28.364	44.0707	35.6703	40.61	24.7693	43.8307	40.6439	35.6837	38.9648	28.5084	39.9519	58.3631	49.0659	32.1226	33.4616	46.9101	21.8419	37.7801	37.8547	36.3757	21.3202	29.776	27.6032	33.4951	25.7599	28.7973	17.6038	39.7482	13.7736	45.254	30.4707	34.5844	62.7956	38.3391	68.2911	49.6507
ENSSSCG00000004411	ZBTB24	33.9309	0.19617	0.182098	1.07728	0.281357	0.999991	37.8187	31.358	23.7802	37.0268	52.0155	39.6162	52.2565	54.1012	25.9765	33.2599	53.5525	38.9087	31.6884	23.5565	35.3737	36.1599	25.3367	23.5076	32.8074	49.1071	32.3751	43.7336	28.4936	28.9687	19.8153	23.4645	10.0593	35.2314	43.8252	19.5213	22.853	40.045	23.5484	30.6713	43.8286	37.8692
ENSSSCG00000004405	FIG4	144.213	-0.0661592	0.122423	-0.540413	0.588912	0.999991	168.834	141.535	161.366	137.357	126.323	126.435	128.706	79.4251	129.883	112.133	106.255	128.885	168.664	82.4479	184.517	160.276	116.199	156.158	185.909	165.509	127.921	118.174	169.181	162.044	155.55	179.183	115.682	176.157	172.797	148.185	123.787	154.719	170.726	179.235	114.158	157.367
ENSSSCG00000004404	Novel gene	2.77099	-1.31825	0.587166	-2.24511	0.0247614	0.999991	1.35067	3.39005	1.69859	0	3.30257	0.842898	0	1.15109	2.16471	1.90056	0.850039	3.24239	1.02221	0	1.91209	1.95459	0.873678	2.51867	0.841217	1.81878	2.36891	2.7915	1.78085	2.71582	1.98153	3.1997	27.6631	0	1.25215	7.98599	4.76104	0.910115	7.84945	0.958478	1.01927	1.68307
ENSSSCG00000004403	CDC40	89.6239	-0.119267	0.149053	-0.800167	0.423614	0.999991	76.3128	107.634	28.876	102.719	118.067	64.9032	88.0618	103.598	99.5767	91.227	104.555	82.681	106.309	50.3253	109.945	86.9791	128.431	87.3139	88.3277	106.399	99.4941	120.965	93.4946	92.3379	69.3537	71.4601	55.3262	84.9166	96.4155	92.2826	87.6032	122.865	54.9462	75.7197	88.6765	88.3614
ENSSSCG00000004402	METTL24	50.3362	-0.0125121	0.210279	-0.0595026	0.952552	0.999991	46.5981	42.3757	20.383	25.0827	44.5847	57.3171	49.3533	32.2305	66.0237	50.3649	72.2534	85.9234	37.8216	19.2735	53.5386	63.5241	30.5787	48.6943	54.6791	40.9226	57.6434	48.3861	38.2883	86.9062	52.5106	61.8609	52.8114	37.9415	41.3209	97.6066	70.4634	42.7754	29.4354	39.2976	61.1562	52.1753
ENSSSCG00000004401	DDO	105.011	-0.302854	0.245414	-1.23405	0.217184	0.999991	123.586	135.602	219.118	76.4424	105.682	124.749	111.287	73.6697	121.224	57.0169	90.1042	120.779	69.51	93.1554	213.198	150.503	82.1257	95.7095	174.973	164.6	138.186	98.6331	116.646	54.3164	82.2336	84.2589	118.197	131.892	128.971	99.3812	79.9855	30.9439	62.7956	32.5882	56.0599	62.2737
ENSSSCG00000004399	SLC22A16	1.12951	0.501595	0.720277	0.696391	0.486184	0.999991	2.70134	0.847514	0	1.19441	0	2.52869	0.967712	0	1.08235	0.950281	0.850039	0.810598	0	2.1415	1.91209	0	0	3.35823	2.52365	0.909391	3.15854	1.861	3.5617	0.905273	0	1.06657	0	1.80674	0	0	1.90442	1.82023	0	0.958478	0	0.841537
ENSSSCG00000037424	CDK19	192.987	0.129246	0.166161	0.777837	0.436665	0.999991	190.444	256.797	73.0392	181.551	204.76	197.238	209.026	179.57	247.859	196.708	215.06	214.809	226.93	167.037	227.539	197.413	175.609	172.109	228.811	194.61	171.351	204.71	198.565	238.087	208.061	255.976	52.8114	210.485	164.032	228.044	210.438	268.484	139.328	103.516	174.295	162.417
ENSSSCG00000049039	Novel gene	0.386625	1.79709	1.71538	1.04763	0.294808	0.999991	0	0	0	7.16648	0.825643	0	0	0	0	0	0	0	0	0	0	0.977293	0	0	0	0	0	0	0	0.905273	0	2.13314	0	0	0	0	0.952208	0	0	0.958478	0	0
ENSSSCG00000051795	Novel gene	0.541078	1.96657	1.58809	1.23832	0.215596	0.999991	0	0	0	5.97206	0.825643	0	0	0	0	1.90056	0.850039	0	0	0	0	0.977293	0	0	0	0	0	0.930501	0	0	0	4.26627	0	0	3.75645	0	0	0	0	0	0	0
ENSSSCG00000047754	Novel gene	0.49486	0.413358	1.02419	0.403596	0.68651	0.999991	1.35067	0.847514	3.39717	0	0.825643	0	0.967712	1.15109	0	0	0.850039	0	1.02221	0	0.956046	0	0	0	0.841217	1.81878	0	0	0	0.905273	0	0	0	0	0	0	0.952208	0.910115	0	0	1.01927	0
ENSSSCG00000004392	AMD1	385.848	0.209084	0.170663	1.22512	0.220529	0.999991	361.304	326.293	236.103	415.656	679.504	433.25	430.632	1001.45	509.789	462.787	507.474	320.997	271.907	596.409	364.253	323.484	565.269	329.946	293.585	236.442	427.983	439.197	317.882	337.667	342.805	298.639	208.731	430.003	274.221	237.805	340.891	323.091	262.957	328.758	291.511	361.861
ENSSSCG00000004393	GTF3C6	157.573	-0.0190794	0.122453	-0.155811	0.876182	0.999991	161.405	156.79	217.419	188.717	174.211	160.994	149.995	176.117	123.388	155.846	169.158	135.37	143.109	115.641	152.967	131.935	169.493	134.329	143.007	153.687	170.561	182.378	157.605	118.591	140.689	148.253	93.0486	184.287	165.284	153.509	185.681	145.618	121.666	294.253	133.524	164.1
ENSSSCG00000004394	RPF2	119.628	0.160641	0.21725	0.739428	0.459647	0.999991	113.456	98.3116	231.008	118.247	183.293	122.22	121.932	265.901	100.659	117.835	142.807	79.4386	81.7765	152.047	96.5606	58.6376	145.031	106.624	82.4392	99.1237	120.814	142.367	107.741	80.5693	102.049	87.4586	22.6334	155.379	112.693	83.4092	103.791	92.8317	129.516	209.907	120.274	117.815
ENSSSCG00000004419	SLC16A10	58.473	0.238356	0.258679	0.921437	0.356822	0.999991	43.8967	34.7481	15.2873	166.023	89.1695	34.5588	59.9982	110.504	72.5178	85.5253	70.5533	45.3935	38.8438	74.9526	44.9342	25.4096	72.5153	37.7801	60.5676	39.1038	109.759	66.9961	40.0691	50.6953	40.6214	60.7944	27.6631	33.4246	40.0688	67.4373	54.2759	86.4609	54.9462	48.8824	36.6937	63.9568
ENSSSCG00000041409	MFSD4B	16.579	-0.115538	0.205379	-0.562559	0.573735	0.999991	17.5587	16.1028	27.1774	21.4994	20.6411	12.6435	15.4834	16.1152	17.3177	19.9559	17.8508	10.5378	17.3775	20.3443	9.56046	12.7048	20.0946	10.0747	10.0946	15.4597	25.2683	16.749	16.0276	11.7686	10.8984	9.59911	20.1186	22.5842	18.7822	17.7466	10.4743	21.8428	7.84945	27.7959	12.2312	18.5138
ENSSSCG00000025703	REV3L	168.539	0.0362748	0.189266	0.19166	0.848008	0.999991	181.665	205.946	32.2731	228.133	175.862	121.377	204.187	160.001	243.53	141.592	182.758	250.475	167.642	84.5894	169.22	229.664	170.367	156.158	154.784	170.056	157.138	166.56	217.264	215.455	157.532	141.854	183.582	134.602	151.51	241.354	183.776	175.652	88.3063	92.9723	147.794	181.772
ENSSSCG00000044325	Novel gene	0.568419	0.553681	0.923548	0.599514	0.54883	0.999991	0	0.847514	0	0	0	0.842898	1.93542	0	2.16471	0	1.70008	1.6212	0	2.1415	0.956046	0.977293	1.74736	0.839557	0	0.909391	0	0	0	0.905273	0	0	0	0.903368	0	0	0.952208	0	0	0	1.01927	0
ENSSSCG00000050067	Novel gene	4.8015	-0.0903378	0.357245	-0.252873	0.800366	0.999991	3.37667	11.8652	6.79434	4.77765	9.08208	5.05739	2.90314	3.45327	6.49413	2.85084	8.50039	4.86359	2.04441	6.42451	7.64837	4.88647	0.873678	0.839557	3.36487	4.54696	2.36891	6.51351	8.01382	3.62109	3.96307	5.33284	2.51483	4.51684	5.0086	7.09866	3.80883	3.64046	3.92473	4.79239	2.03854	5.04922
ENSSSCG00000050853	Novel gene	1.26338	-0.416701	0.642406	-0.648657	0.51656	0.999991	1.35067	1.69503	0	2.38883	1.65129	1.6858	0.967712	0	4.32942	1.90056	0	1.6212	0	1.07075	1.91209	0	0	0.839557	1.68243	0.909391	3.94818	0	0.890425	0.905273	2.9723	1.06657	0	0	1.25215	2.662	0.952208	0.910115	1.96236	1.91696	2.03854	0
ENSSSCG00000051118	Novel gene	1.16586	0.604439	0.694433	0.870407	0.384078	0.999991	0.675334	1.69503	0	4.77765	1.65129	0	0.967712	1.15109	2.16471	0	1.70008	0.810598	0	0	0	5.86376	1.74736	1.67911	0.841217	0.909391	0.789636	0.930501	0	0.905273	1.98153	1.06657	0	0	1.25215	1.77466	0.952208	0	1.96236	0	2.03854	1.68307
ENSSSCG00000004420	TRAF3IP2	95.2964	-0.278494	0.209084	-1.33197	0.182869	0.999991	118.859	128.822	69.642	80.0257	117.241	111.263	88.0618	108.202	69.2707	122.586	84.1539	171.036	73.5988	61.0329	174	102.616	49.7996	149.441	116.929	117.311	93.177	70.7181	110.413	149.37	88.1782	39.463	27.6631	54.2021	121.459	93.1699	97.1253	58.2473	111.855	58.4671	59.1177	84.1537
ENSSSCG00000004421	FYN	142.216	-0.0959962	0.161132	-0.59576	0.551335	0.999991	131.69	126.28	95.1208	97.9418	123.846	171.108	119.996	125.469	150.447	137.791	165.758	257.77	168.664	165.967	135.759	202.3	130.178	121.736	111.041	140.046	90.0185	134.923	138.906	159.328	175.366	108.79	148.375	92.1436	80.1376	158.832	159.971	112.854	184.462	116.934	233.413	146.427
ENSSSCG00000004422	CCN6	1.58501	-0.277233	0.725042	-0.382369	0.702188	0.999991	3.37667	7.62762	0	1.19441	0	2.52869	0	0	1.08235	1.90056	0	2.43179	0	0	1.91209	1.95459	0	2.51867	3.36487	0.909391	1.57927	3.722	7.1234	3.62109	0.990767	0	0	0.903368	0	1.77466	1.90442	1.82023	0	0.958478	1.01927	0.841537
ENSSSCG00000004423	TUBE1	6.11281	-0.490458	0.301248	-1.62809	0.103507	0.999991	6.75334	4.23757	3.39717	4.77765	3.30257	3.37159	3.87085	4.60435	4.32942	7.60225	5.10024	7.29538	10.2221	5.35376	6.69232	6.84105	8.73678	4.19779	10.0946	11.8221	5.52745	7.44401	8.90425	2.71582	5.9446	5.33284	15.089	2.7101	1.25215	8.87332	2.85663	5.46069	3.92473	3.83391	9.17343	8.41537
ENSSSCG00000004425	LAMA4	119.518	-0.172787	0.238892	-0.723285	0.469505	0.999991	88.4688	97.4641	76.4363	62.1095	83.39	102.834	88.0618	73.6697	176.424	119.735	192.109	250.475	126.754	67.4574	103.253	199.368	81.252	88.1535	81.598	120.04	93.9667	96.7721	152.263	128.549	154.56	183.45	176.038	73.1728	48.8338	260.876	121.883	84.6407	131.478	69.9689	152.891	94.2521
ENSSSCG00000042842	Novel gene	2.24616	-0.186502	0.559196	-0.333518	0.738744	0.999991	3.37667	1.69503	0	1.19441	1.65129	0.842898	0	0	2.16471	0	5.95028	1.6212	2.04441	0	1.91209	1.95459	6.11574	0	1.68243	1.81878	0.789636	1.861	2.67127	3.62109	4.95383	1.06657	0	3.61347	1.25215	5.32399	0	4.55057	9.81181	1.91696	2.03854	3.36615
ENSSSCG00000037803	MARCKS	1164.99	0.167924	0.147406	1.13919	0.254623	0.999991	1073.78	1214.49	981.782	1315.05	1442.4	1540.82	906.747	973.821	1240.38	986.392	1635.48	1638.22	1131.58	1033.28	1068.86	1650.65	1080.74	1123.33	800.838	1039.43	836.224	965.86	1072.07	929.716	1166.13	1186.02	819.833	886.204	920.33	1712.55	1474.97	990.205	941.934	736.111	2061.98	1361.61
ENSSSCG00000004432	HDAC2	346.521	-0.0185474	0.0557346	-0.33278	0.7393	0.999991	381.564	360.193	358.402	343.991	369.888	332.102	325.151	363.744	349.601	346.853	328.965	325.05	311.773	344.782	337.484	343.03	354.713	365.207	363.406	357.391	359.284	349.868	364.184	314.13	386.399	317.837	339.502	337.86	437	312.341	349.46	304.888	329.677	347.927	345.533	315.576
ENSSSCG00000050011	Novel gene	3.70623	-0.603129	0.460569	-1.30953	0.190355	0.999991	2.026	6.78011	5.09576	3.58324	6.60515	2.52869	0.967712	0	2.16471	4.75141	1.70008	7.29538	2.04441	3.21226	0	14.6594	3.49471	3.35823	4.20608	2.72817	4.73781	3.722	4.45212	0.905273	8.9169	6.39941	0	2.7101	3.75645	1.77466	1.90442	2.73034	0	5.75087	5.09635	3.36615
ENSSSCG00000004434	FRK	22.0896	-0.414235	0.212265	-1.9515	0.0509976	0.999991	13.5067	21.1878	16.9859	22.6938	27.2462	27.8156	23.2251	20.7196	9.74119	23.757	28.0513	16.212	29.644	10.7075	28.6814	22.4777	20.9683	17.6307	42.902	20.916	30.7958	26.054	27.6032	19.916	18.8246	14.932	25.1483	11.7438	18.7822	21.296	6.66546	37.3147	33.3602	16.2941	20.3854	21.0384
ENSSSCG00000004435	NT5DC1	74.8148	0.0466691	0.153535	0.303964	0.761156	0.999991	75.6374	100.854	50.9576	81.2201	67.7027	58.16	74.5139	46.0435	77.9296	108.332	60.3528	77.8174	90.9764	52.4668	72.6595	81.1153	84.7467	89.8326	110.199	41.832	39.4818	67.9266	97.0563	86.001	78.2706	75.7263	37.7224	64.1391	91.4069	79.8599	79.9855	81.9103	58.8709	92.9723	84.5994	74.0552
ENSSSCG00000004436	COL10A1	0.289285	-0.460826	1.32557	-0.347643	0.728109	0.999991	0	0.847514	0	2.38883	0.825643	0	0	0	0	0	0	0	1.02221	0	0	0	0	0.839557	0	0	0.789636	0	0	0	0.990767	0	0	0	0	0	0	0.910115	0	0.958478	0	0.841537
ENSSSCG00000047800	Novel gene	25.8868	-0.0245035	0.249483	-0.0982171	0.92176	0.999991	29.7147	15.2552	15.2873	26.2771	23.118	35.4017	18.3865	19.5685	35.7177	14.2542	29.7514	52.6889	23.5107	24.6273	31.5495	50.8192	19.2209	41.1383	33.6487	19.0972	17.372	27.915	34.7266	28.0635	28.7322	26.6642	0	20.7775	10.0172	38.1553	16.1875	33.6742	11.7742	20.128	32.6166	26.0876
ENSSSCG00000004438	TSPYL1	170.485	0.058228	0.180866	0.32194	0.747498	0.999991	204.626	264.424	54.3547	193.495	175.862	107.048	186.769	178.419	191.577	189.106	158.957	121.59	195.241	123.136	128.11	124.116	138.041	196.456	264.983	206.432	193.461	206.571	223.497	180.149	165.458	114.123	95.5634	189.707	225.387	189.889	128.548	242.09	170.726	129.394	100.908	179.247
ENSSSCG00000004441	Novel gene	148.45	0.201831	0.186724	1.08091	0.279739	0.999991	164.106	138.145	66.2448	205.439	179.99	149.193	153.866	191.081	150.447	210.962	153.857	252.907	111.42	137.056	94.6485	215.982	177.357	114.18	95.8987	82.7546	134.238	141.436	109.522	94.1484	161.495	95.9911	158.434	88.5301	117.702	91.3952	170.445	151.079	174.65	140.896	270.107	198.603
ENSSSCG00000036064	CALHM6	62.6441	0.341594	0.208719	1.63662	0.101711	0.999991	52.6761	78.8188	74.7378	78.8312	43.7591	75.0179	40.6439	52.9501	55.2001	86.4756	57.8027	90.787	43.9549	55.6791	52.5825	62.5468	55.9154	41.9779	37.0135	45.4696	31.5854	55.8301	54.3159	48.8848	77.2798	51.1953	88.0189	70.4627	48.8338	55.0146	118.074	58.2473	45.1343	50.7993	168.18	50.4922
ENSSSCG00000031898	CALHM5	8.92455	0.0267619	0.315793	0.084745	0.932464	0.999991	10.13	8.47514	3.39717	8.36089	7.43079	5.90029	8.70941	4.60435	15.153	4.75141	7.65036	17.0226	17.3775	7.49526	18.1649	13.6821	4.36839	3.35823	5.88852	9.09391	13.4238	12.0965	10.6851	8.14746	4.95383	17.0651	0	6.32358	2.5043	15.972	18.092	5.46069	1.96236	1.91696	13.2505	8.41537
ENSSSCG00000004446	RWDD1	654.974	-0.156722	0.11562	-1.35549	0.175263	0.999991	580.787	615.295	1403.03	599.595	755.464	575.699	592.24	628.494	524.942	626.235	566.976	522.025	549.947	709.909	711.298	602.99	684.963	607.839	633.436	721.147	680.666	620.644	575.214	612.87	734.158	675.138	598.529	721.791	745.029	608.71	592.274	587.934	624.031	850.17	560.599	578.977
ENSSSCG00000025656	Novel gene	4.38541	-0.96076	0.60909	-1.57737	0.114711	0.999991	1.35067	0	1.69859	2.38883	24.7693	1.6858	3.87085	4.60435	5.41177	3.80113	12.7506	1.6212	3.06662	5.35376	0	3.90917	4.36839	0.839557	3.36487	0	2.36891	4.65251	1.78085	0	0.990767	2.13314	7.54448	3.61347	1.25215	33.7186	0.952208	4.55057	1.96236	1.91696	3.05781	2.52461
ENSSSCG00000023415	Novel gene	6049.96	0.0431073	0.143084	0.301273	0.763206	0.999991	6272.5	7145.39	3500.78	6019.84	5340.26	5772.17	5831.44	9941.95	4606.5	8657.06	4786.57	4896.01	5812.26	6661.15	6807.05	6163.79	5198.38	5395.83	5977.69	6050.18	7984.8	5755.15	4805.62	8027.96	5202.52	5681.61	4179.64	7292.89	9207.06	6611.51	6375.04	6349.87	5857.65	5256.29	3658.16	4715.97
ENSSSCG00000043963	Novel gene	9.05771	-0.190361	0.517282	-0.368002	0.712872	0.999991	5.40267	3.39005	1.69859	23.8883	8.25643	4.21449	6.77399	8.05762	4.32942	3.80113	10.2005	4.86359	27.5996	2.1415	9.56046	4.88647	4.36839	5.03734	2.52365	19.0972	9.47563	4.65251	6.23297	34.4004	4.95383	10.6657	0	11.7438	30.0516	27.5073	9.52208	8.19103	5.88709	0	1.01927	1.68307
ENSSSCG00000004452	PRSS35	39.3992	-0.57047	0.515532	-1.10656	0.268482	0.999991	22.9614	32.2055	8.49293	35.8324	89.1695	48.8881	18.3865	14.9642	45.4589	54.166	39.9519	34.0451	26.5774	13.9198	147.231	12.7048	19.2209	17.6307	66.4561	77.2983	41.0611	16.749	9.79467	38.9268	47.5568	162.118	0	16.2606	33.808	104.705	12.3787	43.6855	39.2473	11.5017	4.07708	10.94
ENSSSCG00000004454	ME1	31.8637	-0.419017	0.220949	-1.89644	0.0579015	0.999991	36.468	27.968	23.7802	25.0827	29.7232	34.5588	18.3865	17.2663	27.0589	43.7129	40.8019	35.6663	31.6884	35.3348	98.4727	44.9555	36.6945	47.8548	20.1892	25.463	16.5824	33.498	38.2883	23.5371	24.7692	30.9305	45.2669	28.9078	40.0688	29.282	33.3273	12.7416	13.7365	32.5882	21.4047	21.0384
ENSSSCG00000029129	RWDD2A	43.4869	-0.238042	0.169043	-1.40817	0.159081	0.999991	52.0007	44.9182	40.766	54.943	43.7591	51.4168	45.4825	29.9283	41.1295	55.1163	46.7522	51.0677	65.4212	20.3443	44.9342	30.2961	23.5893	44.4965	50.473	31.8287	52.116	47.4556	41.85	48.8848	36.6584	28.7973	80.4744	40.6516	35.0602	43.4793	41.8972	46.4158	43.172	52.7163	19.3661	37.8692
ENSSSCG00000004456	PGM3	257.905	-0.0438745	0.17946	-0.24448	0.806859	0.999991	205.977	176.283	322.731	256.799	469.791	181.223	361.924	336.118	242.448	285.084	345.116	150.771	210.574	194.877	250.484	143.662	186.093	130.971	333.122	215.526	324.54	332.189	212.811	243.519	214.006	227.179	321.898	271.914	222.883	240.467	289.471	291.237	302.204	415.979	150.852	223.849
ENSSSCG00000004457	DOP1A	132.133	0.113073	0.156866	0.720827	0.471016	0.999991	133.041	166.96	57.7519	160.051	198.98	106.205	169.35	181.872	150.447	159.647	123.256	149.961	154.353	97.4384	122.374	120.207	97.8519	105.784	122.818	116.402	137.397	157.255	130.002	165.665	111.957	104.524	37.7224	152.669	135.232	147.297	135.214	163.821	96.1558	126.519	133.524	127.072
ENSSSCG00000026346	UBE3D	79.4074	-0.232959	0.153082	-1.52179	0.128061	0.999991	65.5074	69.4961	144.38	69.2759	85.8669	72.4892	55.1596	65.612	70.3531	94.0779	52.7024	62.4161	76.6655	74.9526	83.176	70.3651	55.0417	66.325	99.2636	66.3856	68.6983	66.0656	89.9329	79.6641	92.1413	67.1938	178.553	80.3998	98.9198	45.254	56.1803	85.5508	82.4192	109.266	76.4453	82.4706
ENSSSCG00000004458	TPBG	2.12076	1.02965	0.584952	1.76023	0.078368	0.999991	1.35067	2.54254	0	2.38883	0	0.842898	3.87085	0	1.08235	4.75141	5.10024	4.86359	1.02221	2.1415	1.91209	5.86376	0	0	0.841217	0	0.789636	2.7915	3.5617	2.71582	2.9723	5.33284	0	1.80674	2.5043	0.887332	1.90442	2.73034	0	0.958478	7.13489	1.68307
ENSSSCG00000004460	IBTK	836.493	-0.0606398	0.122099	-0.496644	0.61944	0.999991	784.738	900.907	716.803	983.002	1184.8	627.959	870.941	865.619	805.272	1006.35	768.436	620.108	774.832	473.272	1061.21	922.565	650.89	923.513	970.764	841.187	919.136	887.698	887.753	848.241	787.66	922.581	797.2	784.124	1038.03	876.684	870.318	1039.35	541.612	831.959	575.888	752.334
ENSSSCG00000046618	Novel gene	0.397759	-0.409134	1.24541	-0.328513	0.742524	0.999991	0.675334	0	0	0	0	1.6858	0	0	0	0	0.850039	0	2.04441	0	0	0	0	0.839557	1.68243	0	0	0	0	1.81055	1.98153	0	0	0	0	0.887332	0.952208	0.910115	0	0	0	0
ENSSSCG00000004464	TENT5A	358.242	0.250039	0.180221	1.38741	0.165318	0.999991	325.511	361.041	181.749	352.352	347.596	351.488	345.473	270.506	513.036	296.488	510.024	384.224	522.347	243.061	261	550.216	305.787	373.603	467.716	266.452	236.891	326.606	323.224	639.123	329.925	360.5	296.75	476.075	343.089	471.173	504.67	262.113	186.424	229.076	408.727	272.658
ENSSSCG00000004466	TTK	5.56038	0.109455	0.383598	0.285337	0.775386	0.999991	2.70134	0.847514	1.69859	7.16648	4.95386	2.52869	6.77399	2.30218	6.49413	7.60225	9.35043	5.67419	6.13324	3.21226	3.82418	6.84105	8.73678	3.35823	5.88852	7.27513	7.89636	3.722	5.34255	2.71582	5.9446	4.26627	0	4.51684	3.75645	15.972	1.90442	7.28092	3.92473	1.91696	23.4432	4.20768
ENSSSCG00000028080	ELOVL4	2.68287	0.575147	0.520905	1.10413	0.269536	0.999991	2.026	0.847514	3.39717	1.19441	4.95386	5.90029	4.83856	0	7.57648	2.85084	4.2502	7.29538	0	3.21226	0.956046	2.93188	0	3.35823	3.36487	2.72817	2.36891	1.861	2.67127	5.43164	0.990767	5.33284	0	1.80674	0	0.887332	1.90442	5.46069	0	0.958478	1.01927	4.20768
ENSSSCG00000032015	SH3BGRL2	820.577	-0.237903	0.208928	-1.13868	0.254835	0.999991	1048.12	1366.19	302.348	679.621	589.509	881.671	719.01	855.259	655.907	1042.46	666.431	714.137	654.212	443.291	1324.12	637.195	574.006	1339.09	1272.76	1140.38	890.709	777.899	1127.28	977.695	606.349	901.25	1098.98	591.706	1235.87	1071.9	616.079	760.856	472.929	526.204	413.824	565.513
ENSSSCG00000004469	LCA5	1.24408	-0.257593	0.712235	-0.361668	0.7176	0.999991	0	0.847514	0	0	1.65129	0	0	1.15109	3.24706	0	0.850039	1.6212	3.06662	2.1415	0.956046	0	3.49471	0.839557	1.68243	0	0	0	2.67127	2.71582	0.990767	0	0	1.80674	1.25215	3.54933	2.85663	2.73034	1.96236	0	1.01927	1.68307
ENSSSCG00000004470	HMGN3	545.626	0.0552291	0.0962947	0.573543	0.566277	0.999991	398.447	528.001	642.065	505.237	539.145	755.237	454.825	484.608	519.53	513.152	595.028	528.51	578.569	734.536	627.166	543.375	608.08	592.727	611.565	483.796	492.733	443.849	512.885	471.647	635.081	556.749	417.461	587.189	532.164	418.821	624.649	467.799	551.424	456.235	665.583	564.671
ENSSSCG00000004473	PHIP	144.346	0.149978	0.228606	0.656052	0.51179	0.999991	133.716	172.045	22.0816	209.022	208.888	111.263	209.994	140.433	188.33	187.205	171.708	218.051	146.175	59.9621	138.627	138.776	150.273	105.784	148.054	135.499	181.616	177.726	165.619	143.033	130.781	145.053	42.7521	138.215	116.45	180.128	142.831	177.472	64.758	55.5917	170.218	168.307
ENSSSCG00000004472	IRAK1BP1	9.94373	-0.0981883	0.261404	-0.375619	0.7072	0.999991	9.45468	8.47514	6.79434	14.333	5.7795	10.9577	5.80627	10.3598	10.8235	6.65197	14.4507	18.6438	12.2665	4.28301	16.2528	10.7502	6.98942	10.0747	5.88852	8.18452	3.94818	8.37451	10.6851	9.05273	3.96307	14.932	25.1483	4.51684	7.5129	15.0847	11.4265	10.0113	7.84945	11.5017	9.17343	7.57383
ENSSSCG00000034152	MEI4	1.03812	-0.51567	0.909714	-0.566849	0.570817	0.999991	0	1.69503	0	0	1.65129	0	0.967712	0	1.08235	2.85084	5.10024	0	2.04441	0	0.956046	1.95459	0	0	0.841217	0	0.789636	1.861	0.890425	0.905273	0	0	0	0	0	7.98599	1.90442	0.910115	1.96236	0	1.01927	0
ENSSSCG00000004475	HTR1B	4.97824	0.542366	0.413202	1.31259	0.18932	0.999991	1.35067	8.47514	1.69859	4.77765	5.7795	7.58608	5.80627	2.30218	4.32942	6.65197	17.0008	1.6212	1.02221	3.21226	3.82418	9.77293	3.49471	5.03734	1.68243	2.72817	5.52745	6.51351	8.01382	6.33691	2.9723	6.39941	0	2.7101	3.75645	8.87332	4.76104	2.73034	9.81181	0.958478	9.17343	2.52461
ENSSSCG00000004478	MYO6	177.035	-0.23584	0.197417	-1.19463	0.232232	0.999991	272.835	172.045	98.5179	183.94	113.939	193.024	106.448	117.411	129.883	155.846	209.96	239.937	149.242	156.33	182.605	164.185	238.514	217.445	286.855	303.737	281.9	107.938	195.893	205.497	149.606	213.314	113.167	107.501	131.476	266.2	151.401	223.888	137.365	126.519	103.966	164.941
ENSSSCG00000020702	SENP6	776.912	0.0129694	0.0802112	0.16169	0.87155	0.999991	878.61	802.595	553.739	787.118	808.305	754.394	851.587	992.238	815.013	760.225	783.736	827.621	732.922	940.12	844.188	707.56	982.887	800.098	766.348	875.744	844.121	743.47	812.958	708.829	734.158	816.991	580.925	808.515	742.525	763.106	766.528	813.642	518.064	696.813	651.314	701.842
ENSSSCG00000004479	FILIP1	32.0241	0.30652	0.255096	1.20159	0.229524	0.999991	39.1694	33.9005	6.79434	27.4715	20.6411	32.0301	27.0959	41.4392	41.1295	32.3096	47.6022	71.3326	38.8438	22.4858	23.9011	42.0236	24.463	22.668	26.0777	31.8287	18.1616	22.332	38.2883	34.4004	42.603	59.7278	7.54448	20.7775	16.2779	47.0286	31.4229	18.2023	51.0214	11.5017	45.8672	34.503
ENSSSCG00000033155	TMEM30A	1196.85	0.108889	0.0994085	1.09537	0.273353	0.999991	1018.4	1211.94	1010.66	1428.52	1517.53	1116	1315.12	1131.52	1433.04	1268.63	1393.21	1108.09	1210.29	1038.63	1133.87	1393.62	1190.82	1198.89	1377.91	924.851	1358.96	1309.22	1214.54	865.441	1119.57	1286.28	648.825	1407.45	1270.93	1338.98	1271.2	1184.06	1012.58	1128.13	1025.39	1223.59
ENSSSCG00000004480	COX7A2	778.488	-0.14721	0.141209	-1.0425	0.297179	0.999991	510.553	528.001	1280.73	730.981	835.551	790.638	671.592	681.444	667.813	913.22	748.035	589.305	511.103	810.559	781.089	718.311	1010.85	784.986	704.098	603.836	840.962	762.08	626.859	572.133	956.09	770.062	1131.67	778.703	806.385	610.485	726.535	638.9	1279.46	1016.94	799.108	836.488
ENSSSCG00000004484	COL12A1	289.24	0.446721	0.265153	1.68477	0.0920327	0.999991	243.12	194.928	140.983	216.189	315.396	252.869	211.929	523.745	647.248	328.797	597.578	628.214	155.375	209.867	169.22	305.893	179.978	197.296	158.149	165.509	274.004	191.683	450.555	453.542	273.452	430.893	163.464	281.851	97.6677	517.315	395.166	149.259	162.876	189.779	300.685	238.155
ENSSSCG00000044069	Novel gene	0.349231	-0.22026	1.25523	-0.175474	0.860707	0.999991	0	0.847514	0	0	0	0	0	0	0	0	0.850039	0.810598	0	2.1415	0	0.977293	0	0.839557	0	0	0.789636	0	0	0.905273	0	0	0	0	2.5043	0.887332	0	0	0	0	1.01927	0
ENSSSCG00000004485	CD109	17.3279	-0.0510692	0.245458	-0.208057	0.835184	0.999991	14.8574	16.1028	13.5887	15.5274	11.559	21.0725	19.3542	11.5109	15.153	30.409	28.9013	29.1815	18.3997	5.35376	24.8572	21.5005	19.2209	13.4329	15.9831	9.09391	13.4238	20.471	26.7127	21.7266	13.8707	15.9985	0	12.6472	10.0172	31.944	24.7574	10.9214	17.6613	16.2941	16.3083	15.9892
ENSSSCG00000050469	Novel gene	2.15984	-0.0182973	0.52239	-0.0350261	0.972059	0.999991	3.37667	1.69503	1.69859	2.38883	2.47693	5.90029	0.967712	0	2.16471	0.950281	1.70008	4.86359	8.17765	1.07075	2.86814	1.95459	0	3.35823	0.841217	0.909391	1.57927	1.861	0.890425	5.43164	1.98153	2.13314	0	3.61347	0	2.662	2.85663	0	0	0.958478	3.05781	3.36615
ENSSSCG00000004486	SLC17A5	125.942	0.0683774	0.117645	0.58122	0.561092	0.999991	139.794	141.535	110.408	103.914	107.334	103.676	103.545	103.598	130.965	133.039	92.6543	98.893	129.82	96.3677	119.506	163.208	123.189	150.281	132.912	126.405	120.814	101.425	138.016	136.696	156.541	133.321	47.7817	135.505	179.057	133.987	136.166	157.45	100.08	158.149	135.563	152.318
ENSSSCG00000004487	MTO1	149.694	-0.0637428	0.0962462	-0.662289	0.507786	0.999991	137.768	155.943	190.242	163.635	177.513	130.649	171.285	148.49	164.518	145.393	130.056	106.188	140.042	119.924	142.451	129.98	172.115	125.934	130.389	139.137	161.875	161.907	188.77	133.98	134.744	162.118	165.979	149.056	151.51	170.368	149.497	157.45	119.704	200.322	130.467	129.597
ENSSSCG00000021383	CGAS	18.4584	0.385579	0.256331	1.50422	0.132524	0.999991	8.10401	16.9503	22.0816	25.0827	17.3385	24.444	18.3865	12.662	20.5647	11.4034	21.251	21.0756	14.3109	17.132	14.3407	30.2961	27.9577	17.6307	15.9831	3.63757	5.52745	16.749	16.9181	14.4844	14.8615	15.9985	30.1779	22.5842	8.76505	18.634	19.0442	15.4719	31.3978	9.58478	41.7901	21.88
ENSSSCG00000049718	Novel gene	0.792126	0.313247	0.769316	0.407176	0.683879	0.999991	0.675334	0.847514	0	2.38883	0	0.842898	0	0	0	0	1.70008	0.810598	0	0	0	0	2.62103	0	0.841217	0.909391	0	1.861	0	0.905273	1.98153	1.06657	0	0.903368	1.25215	2.662	0.952208	0.910115	0	0	1.01927	3.36615
ENSSSCG00000008882	Novel gene	1.11179	0.11299	0.692987	0.163047	0.870481	0.999991	1.35067	0.847514	3.39717	0	0.825643	0	0	1.15109	3.24706	0.950281	0.850039	0	1.02221	1.07075	2.86814	1.95459	0.873678	0.839557	0	0.909391	1.57927	3.722	0	1.81055	0	1.06657	0	0	1.25215	0	0.952208	0	1.96236	0.958478	2.03854	2.52461
ENSSSCG00000004490	SETBP1	14.1789	-0.0426383	0.342812	-0.124378	0.901016	0.999991	15.5327	18.6453	1.69859	10.7497	10.7334	14.3293	14.5157	10.3598	23.8118	13.3039	22.9511	39.7193	16.3553	3.21226	16.2528	25.4096	17.4736	5.8769	11.777	8.18452	12.6342	15.8185	15.1372	27.1582	13.8707	10.6657	2.51483	8.13031	3.75645	24.8453	9.52208	12.7416	13.7365	0.958478	20.3854	17.6723
ENSSSCG00000004491	SLC14A2	0.459461	-1.16243	0.978761	-1.18765	0.23497	0.999991	0.675334	0.847514	0	0	0.825643	0.842898	0	0	1.08235	0	0	0.810598	2.04441	1.07075	0.956046	0	0.873678	0	0	0	0.789636	0.930501	0	0.905273	1.98153	0	0	0	0	0	1.90442	0	0	0	0	0
ENSSSCG00000004492	SLC14A1	0.535656	-1.74448	1.39153	-1.25365	0.209971	0.999991	0	0	1.69859	0	0.825643	0	1.93542	0	0	0	0	0	0	0	0	0	2.62103	0.839557	0.841217	0	0	3.722	0	0	0	0	0	0	0	0	0	0	3.92473	2.87543	0	0
ENSSSCG00000021072	EPG5	168.356	0.0134988	0.2512	0.0537374	0.957144	0.999991	212.055	233.914	40.766	228.133	202.283	119.692	184.833	128.922	193.742	222.366	166.608	124.832	208.53	70.6696	152.011	113.366	159.009	159.516	219.558	248.264	231.363	192.614	195.003	267.056	173.384	172.784	30.1779	138.215	170.292	199.65	160.923	299.428	133.441	69.0104	83.5802	154.843
ENSSSCG00000004499	ATP5F1A	6650.86	-0.147079	0.135266	-1.08733	0.27689	0.999991	4713.16	5604.61	9505.28	6683.93	9762.41	5110.49	7022.69	5867.1	6261.42	8368.18	6833.47	3617.7	4848.32	5635.37	6068.98	5388.8	10271.8	5480.63	6184.62	5709.16	7776.33	7501.7	6406.61	5677.87	6821.43	7863.81	8859.73	7076.99	7142.26	5991.27	6216.97	6845.88	6348.24	8135.56	4957.73	6870.31
ENSSSCG00000004498	HAUS1	64.8597	-0.226447	0.181729	-1.24607	0.212739	0.999991	63.4814	62.716	163.064	42.9989	53.6668	52.2597	53.2242	65.612	35.7177	69.3705	55.2526	55.9313	73.5988	53.5376	77.4397	40.069	73.3889	68.0041	69.821	48.1977	48.1678	79.0926	80.1382	76.9482	83.2244	68.2604	15.089	56.9122	72.6247	68.3246	56.1803	70.9889	70.6451	97.7647	50.9635	62.2737
ENSSSCG00000004500	C18orf25	129.961	0.0577605	0.10543	0.547854	0.583792	0.999991	106.027	105.092	100.217	127.802	170.083	123.063	146.125	178.419	152.612	144.443	134.306	140.233	115.509	125.278	128.11	130.957	169.493	135.169	112.723	127.315	111.339	163.768	113.084	133.075	99.0767	116.256	150.89	153.573	130.224	126.001	139.975	128.326	84.3816	85.3045	131.486	138.854
ENSSSCG00000004502	RNF165	0.468121	-0.0284707	1.18905	-0.0239441	0.980897	0.999991	0.675334	0	3.39717	0	1.65129	0	0	0	1.08235	0	0.850039	1.6212	0	0	0	1.95459	0	0	0	0	0	0	0.890425	0.905273	0	0	0	0	0	0	0.952208	0.910115	1.96236	0	0	0
ENSSSCG00000004503	LOXHD1	0.425668	0.194773	0.969264	0.200949	0.840738	0.999991	0.675334	0	0	1.19441	0	0.842898	0.967712	0	0	0	0.850039	0.810598	0	0	0	0	0	0.839557	0.841217	0.909391	0.789636	0.930501	0	0.905273	0.990767	1.06657	0	0	0	0	0	0.910115	0	0.958478	0	0.841537
ENSSSCG00000032053	ST8SIA5	90.9823	0.0702803	0.167111	0.42056	0.674076	0.999991	91.8454	122.042	71.3406	71.6648	77.6105	89.3472	94.8358	90.936	116.894	105.481	90.9542	132.938	116.532	59.9621	82.2199	137.798	98.7256	84.7953	78.2331	68.2044	60.802	98.6331	75.6861	69.706	116.91	56.5281	80.4744	49.6853	87.6505	81.6346	106.647	103.753	102.043	45.0485	122.312	135.487
ENSSSCG00000034730	PIAS2	362.809	0.0497967	0.0840338	0.592579	0.553463	0.999991	407.902	390.704	322.731	389.379	415.299	341.374	357.086	328.06	405.883	399.118	362.967	335.588	326.084	319.084	368.078	372.349	430.723	402.148	405.466	339.203	366.391	363.826	380.211	342.193	411.168	365.833	178.553	377.608	415.714	361.144	347.556	384.978	264.919	348.886	356.745	376.167
ENSSSCG00000022643	KATNAL2	0.67796	-1.2137	1.23302	-0.984332	0.324952	0.999991	2.026	0.847514	5.09576	0	0	0	0	0	0	0	0	0.810598	2.04441	0	0	0	0	1.67911	2.52365	0.909391	0	0	1.78085	0	2.9723	0	0	0	0	0	0	0	0	2.87543	0	0.841537
ENSSSCG00000005771	HDHD2	265.342	-0.16099	0.0865447	-1.86019	0.0628586	0.999991	261.354	273.747	329.526	255.604	315.396	263.827	225.477	200.289	247.859	269.88	233.761	191.301	285.196	254.839	302.11	265.824	240.261	260.263	304.52	292.824	284.269	226.112	322.334	296.93	250.664	282.641	319.383	280.948	282.986	236.918	244.718	253.922	239.408	329.716	183.469	244.046
ENSSSCG00000005768	Novel gene	764.255	0.0354797	0.085936	0.412862	0.679707	0.999991	714.504	781.408	961.399	788.312	989.946	824.354	835.136	762.021	713.272	889.463	821.988	635.509	653.19	700.272	821.243	908.883	755.731	837.038	900.943	662.037	721.727	762.08	742.614	585.712	716.324	626.075	671.459	741.665	852.714	712.528	888.41	705.339	502.365	783.076	807.262	737.186
ENSSSCG00000004505	SMAD2	233.21	0.0349668	0.0698634	0.500502	0.616722	0.999991	224.886	200.861	164.763	241.271	238.611	241.069	213.864	275.11	226.212	249.924	265.212	262.634	216.708	230.212	252.396	238.46	241.135	246.83	199.368	237.351	239.26	217.737	219.935	246.234	263.544	269.842	183.582	231.262	206.605	247.566	234.243	236.63	233.521	211.824	273.164	213.75
ENSSSCG00000028076	ZBTB7C	4.60564	0.218708	0.44515	0.491312	0.623206	0.999991	2.70134	1.69503	6.79434	4.77765	4.95386	2.52869	3.87085	3.45327	4.32942	5.70169	11.0505	2.43179	4.08882	1.07075	2.86814	9.77293	0	5.03734	1.68243	1.81878	3.94818	3.722	1.78085	3.62109	0.990767	0	20.1186	3.61347	3.75645	9.76066	6.66546	3.64046	9.81181	1.91696	5.09635	6.73229
ENSSSCG00000004506	CTIF	242.556	-0.0156624	0.0911484	-0.171834	0.863568	0.999991	289.718	257.644	232.706	223.355	181.642	230.111	253.541	234.822	240.283	289.836	200.609	196.165	252.485	193.806	261	237.482	207.062	298.043	235.541	269.18	299.272	277.289	291.169	242.613	218.959	278.374	241.423	221.325	291.751	251.115	220.912	240.27	262.957	201.28	213.027	195.237
ENSSSCG00000004507	SMAD7	127.375	0.104552	0.164645	0.635015	0.525419	0.999991	83.7414	135.602	105.312	72.8592	72.6566	97.7762	140.318	199.138	136.377	104.531	134.306	162.93	149.242	215.221	115.682	144.639	130.178	151.96	146.372	103.671	92.3874	138.645	142.468	143.033	97.0951	164.251	153.404	84.9166	103.928	142.861	140.927	77.3597	141.29	88.18	137.601	134.646
ENSSSCG00000049139	Novel gene	0.363873	1.05351	1.12945	0.932768	0.35094	0.999991	2.026	0.847514	0	1.19441	0	0	0	0	1.08235	0	0	0.810598	0	0	0.956046	0	0	0.839557	0	0	1.57927	0	0	0	0	1.06657	0	0.903368	0	0	0.952208	0	0	0	0	0.841537
ENSSSCG00000004508	DYM	413.535	-0.0668377	0.0750725	-0.890308	0.3733	0.999991	351.174	425.452	399.168	346.38	382.273	369.189	461.599	422.449	434.024	324.046	374.017	403.678	400.705	403.673	433.089	360.621	404.513	411.383	453.416	474.702	472.992	477.347	365.074	383.836	460.707	462.891	475.302	509.5	442.009	370.018	395.166	507.844	429.757	400.644	324.128	374.484
ENSSSCG00000034415	Novel gene	1107.09	-0.0826974	0.103449	-0.799402	0.424058	0.999991	1266.25	1372.12	1640.83	881.477	974.259	1422.81	828.362	1235.12	874.543	1172.65	758.235	1205.36	953.718	1063.26	1163.51	1220.64	1181.21	1637.14	1468.76	997.602	898.606	829.077	1368.58	1180.48	1157.22	1039.9	844.982	1043.39	1635.31	1026.64	932.212	930.137	936.047	944.101	940.786	829.755
ENSSSCG00000028329	SNORD58	0.28626	0.0715405	1.3271	0.0539075	0.957009	0.999991	0	0.847514	0	0	0	0	0	1.15109	0	0	0.850039	0	1.02221	1.07075	0	0	0	0	0.841217	0.909391	0	0	1.78085	0	0.990767	0	0	0	0	0	0	0	0	0	0	0.841537
ENSSSCG00000024372	SNORD58	0.666616	-0.430199	0.971674	-0.44274	0.657954	0.999991	1.35067	0	0	2.38883	2.47693	0	0	0	1.08235	0.950281	0	0.810598	1.02221	2.1415	1.91209	0	0	0.839557	0.841217	1.81878	0	0.930501	0	2.71582	0	0	0	1.80674	0	0	0	0.910115	0	0	0	0
ENSSSCG00000004509	LIPG	1314.03	0.364188	0.252516	1.44224	0.149235	0.999991	1465.48	1110.24	428.044	2749.54	1684.31	846.27	1672.21	1772.68	1252.28	2368.1	1267.41	684.145	887.275	1536.53	1252.42	1348.66	947.94	1419.69	1698.42	1042.16	1790.89	1554.87	1837.84	2131.92	709.389	1551.86	648.825	1561.92	1884.49	1133.12	1314.05	1402.49	604.408	725.568	374.072	645.459
ENSSSCG00000044104	Novel gene	0.433315	-1.07281	1.10963	-0.966816	0.333636	0.999991	0	1.69503	1.69859	0	0.825643	0	0	0	0	0	0.850039	0	0	1.07075	0.956046	0	0	0	0	1.81878	1.57927	0	0.890425	0.905273	0.990767	1.06657	0	0	1.25215	0	0	0	0	0	0	0
ENSSSCG00000004510	ACAA2	8456.8	-0.196291	0.247522	-0.793023	0.427765	0.999991	3774.44	6423.31	8914.18	8829.1	6009.03	8084.24	4944.04	8321.22	9547.45	6839.18	4935.33	8389.69	11972.1	10369.2	16137.1	6348.5	921.73	9218.34	12308.7	9513.14	6689	4913.98	8976.37	10088.4	9138.83	12991.9	12292.5	8990.32	12783.2	12029.6	10220.1	6197.88	9835.36	7001.68	4992.39	5503.65
ENSSSCG00000020045	Novel gene	0.445915	-0.775102	1.15405	-0.671638	0.501814	0.999991	0.675334	0	1.69859	1.19441	0	0	0	0	1.08235	0	0	0.810598	0	0	0	0	0.873678	0	0.841217	0	0.789636	0	0	0	0	0	0	0	2.5043	2.662	0	0	1.96236	0.958478	0	0
ENSSSCG00000020491	Novel gene	0.393252	0.231092	1.51092	0.152948	0.878439	0.999991	0	0	5.09576	2.38883	0	0	0	0	1.08235	0	0	0	0	0	0	0	0	0.839557	0	0	0	0	0	0	0.990767	0	0	0	0	0.887332	0	0.910115	1.96236	0	0	0
ENSSSCG00000004511	Novel gene	460.028	-0.0814611	0.160477	-0.507618	0.611721	0.999991	437.617	549.189	361.799	520.764	466.488	293.329	447.083	298.132	500.048	511.251	337.466	269.929	571.413	369.409	531.561	394.826	287.44	519.686	641.007	568.37	501.419	394.533	606.379	658.134	436.928	540.75	447.639	537.504	738.768	623.795	455.156	395.9	463.118	346.01	209.97	328.199
ENSSSCG00000041158	Novel gene	0.480365	0.75815	1.14839	0.660185	0.509135	0.999991	0	0	0	0	0	1.6858	0	1.15109	0	0	0.850039	1.6212	0	2.1415	0.956046	0	0	0.839557	0	0.909391	0	0	0.890425	0.905273	0	1.06657	0	0	0	0	0	0.910115	0	0	0	3.36615
ENSSSCG00000004516	MBD1	363.652	0.0400191	0.077032	0.519513	0.603403	0.999991	467.331	395.789	351.607	352.352	369.888	364.975	390.956	359.14	340.942	272.731	355.316	323.429	377.194	390.824	371.902	398.736	351.218	446.644	349.946	401.951	336.385	342.424	332.128	434.531	352.713	340.235	269.086	426.39	353.106	365.581	317.085	403.181	339.489	374.765	342.475	329.041
ENSSSCG00000004517	CXXC1	222.134	-0.0490358	0.106658	-0.459749	0.645696	0.999991	287.017	227.981	346.511	195.884	175.036	237.697	205.155	171.512	200.236	185.305	211.66	205.892	250.441	256.98	208.418	224.777	193.083	230.878	198.527	230.076	148.452	211.224	192.332	249.855	243.729	215.447	304.294	224.035	255.439	196.988	211.39	202.956	219.785	277	208.95	191.87
ENSSSCG00000004518	SKA1	28.2913	-0.270676	0.265336	-1.02012	0.30767	0.999991	22.286	34.7481	54.3547	27.4715	8.25643	43.8307	11.6125	12.662	15.153	20.9062	11.9006	32.4239	54.1769	11.7783	17.2088	47.8874	27.9577	38.6196	57.2027	20.0066	13.4238	26.054	32.0553	30.7793	33.6861	28.7973	42.7521	28.0044	25.043	13.31	21.9008	33.6742	21.586	34.5052	39.7515	22.7215
ENSSSCG00000004520	MAPK4	14.0294	-1.21362	0.679674	-1.78559	0.074166	0.999991	24.9874	30.5105	10.1915	10.7497	1.65129	6.74318	8.70941	1.15109	4.32942	2.85084	1.70008	2.43179	1.02221	1.07075	0.956046	3.90917	61.1574	49.5339	9.25338	92.7579	17.372	12.0965	48.0829	3.62109	9.90767	2.13314	7.54448	1.80674	5.0086	6.21133	4.76104	17.2922	7.84945	10.5433	9.17343	15.9892
ENSSSCG00000004522	ME2	152.3	0.089413	0.153913	0.580932	0.561286	0.999991	138.444	140.687	86.6279	162.44	183.293	173.637	146.125	138.131	146.118	149.194	198.909	231.831	192.175	126.349	147.231	207.186	165.999	135.169	143.848	140.046	136.607	151.672	112.194	112.254	165.458	113.056	70.4151	114.728	95.1634	156.171	197.107	136.517	174.65	118.851	279.28	195.237
ENSSSCG00000024479	ELAC1	34.0171	-0.000122434	0.158112	-0.000774352	0.999382	0.999991	38.494	42.3757	15.2873	28.6659	31.3744	37.0875	30.9668	50.6479	36.8001	29.4587	46.7522	35.6663	48.0437	36.4056	43.9781	22.4777	26.2103	40.2987	25.2365	39.1038	44.2196	31.637	38.2883	33.4951	35.6676	20.2648	5.02965	37.9415	36.3123	39.0426	34.2795	32.7641	35.3225	29.7128	36.6937	28.6122
ENSSSCG00000004524	SMAD4	302.424	-0.0885211	0.0977618	-0.905477	0.365213	0.999991	285.666	299.172	156.27	308.158	383.098	282.371	297.088	336.118	323.624	331.648	259.262	295.868	267.818	218.433	298.286	316.643	420.239	297.203	293.585	310.102	359.284	323.814	315.21	287.877	307.138	309.305	306.809	289.078	359.367	319.44	366.6	283.046	286.505	252.08	284.376	256.669
ENSSSCG00000034427	MEX3C	156.982	-0.0214005	0.136573	-0.156697	0.875484	0.999991	133.716	163.57	45.8618	130.191	180.816	161.836	193.542	223.311	185.083	180.553	171.708	173.468	135.953	174.533	190.253	185.686	232.398	155.318	120.294	157.325	151.61	188.892	135.345	141.223	172.393	146.12	138.315	133.699	126.467	165.931	179.967	129.236	76.5321	119.81	180.411	169.99
ENSSSCG00000048066	Novel gene	0.612011	1.09342	1.0242	1.06759	0.285705	0.999991	0	0	0	1.19441	0.825643	0.842898	0	3.45327	3.24706	0	0	0	2.04441	2.1415	0	1.95459	0	0.839557	0	0	0.789636	0.930501	0	0	0	1.06657	0	0	0	0	0	0	0	0	1.01927	1.68307
ENSSSCG00000040836	DCC	0.518487	-1.39686	1.12871	-1.23757	0.215877	0.999991	0	0.847514	0	0	0.825643	0.842898	0	2.30218	0	0.950281	0.850039	0	3.06662	0	2.86814	0	0	0	0	1.81878	2.36891	0	0	0.905273	0	0	0	0	0	0	0	0	0	0	1.01927	0
ENSSSCG00000004528	MBD2	233.276	-0.0360184	0.0939525	-0.383368	0.701447	0.999991	239.744	200.861	290.458	198.273	248.519	252.869	246.767	224.462	199.153	197.659	194.659	286.141	189.108	243.061	217.022	265.824	210.556	209.05	206.939	221.891	213.202	225.181	202.126	182.865	252.646	226.112	266.572	249.33	259.195	261.763	207.581	239.36	188.387	298.087	309.858	272.658
ENSSSCG00000004529	POLI	73.4271	0.0906464	0.126941	0.714082	0.475177	0.999991	78.3388	87.2939	73.0392	66.8871	63.5745	78.3895	104.513	80.5762	63.8589	66.5197	63.753	77.0068	82.7987	52.4668	68.8353	73.297	55.9154	82.2766	109.358	62.748	60.802	80.0231	89.9329	74.2324	57.4645	46.929	47.7817	94.8537	80.1376	88.7332	53.3237	77.3597	86.344	69.0104	64.214	80.7875
ENSSSCG00000004530	STARD6	9.61367	-0.0849201	0.382977	-0.221737	0.824519	0.999991	5.40267	8.47514	10.1915	8.36089	1.65129	7.58608	3.87085	2.30218	6.49413	2.85084	6.80032	16.212	7.15544	5.35376	10.5165	22.4777	2.62103	8.39557	5.0473	12.7315	11.8445	15.8185	12.4659	3.62109	8.9169	11.7322	27.6631	9.93705	12.5215	4.43666	14.2831	12.7416	1.96236	7.66782	32.6166	3.36615
ENSSSCG00000004531	C18orf54	32.751	0.056375	0.159928	0.352502	0.724462	0.999991	33.0914	27.968	28.876	26.2771	39.6309	37.0875	29.0314	27.6261	36.8001	26.6079	41.6519	47.8253	37.8216	31.0518	37.2858	36.1599	29.705	38.6196	36.1723	30.9193	28.4269	29.776	36.5074	37.1162	25.7599	30.9305	2.51483	26.1977	33.808	47.0286	39.0405	40.045	19.6236	20.128	49.9442	31.9784
ENSSSCG00000038606	Novel gene	0.265778	0.965075	1.44191	0.669304	0.503302	0.999991	0.675334	1.69503	0	0	0	0	0.967712	0	0	0	1.70008	0	0	0	0	0	0.873678	0	0.841217	0	0	0	0.890425	0.905273	0	0	0	0	0	0	0	0	0	0	1.01927	0
ENSSSCG00000039443	Novel gene	3.20674	-0.691035	0.737948	-0.936427	0.349053	0.999991	2.026	0	6.79434	0	4.12822	1.6858	5.80627	4.60435	0	0.950281	3.40016	6.48479	2.04441	2.1415	0.956046	0	3.49471	0.839557	0	0	4.73781	1.861	0.890425	0	1.98153	8.53254	0	0	0	5.32399	1.90442	11.8315	0	27.7959	1.01927	4.20768
ENSSSCG00000035243	RAB27B	134.538	0.22621	0.395924	0.571347	0.567765	0.999991	143.171	45.7657	96.8194	223.355	451.627	94.4046	178.059	276.261	202.4	247.073	309.414	61.6055	18.3997	102.792	52.5825	79.1608	290.935	32.7427	44.5845	30.9193	198.988	204.71	61.4393	31.6846	91.1505	54.395	77.9596	124.665	52.5903	102.931	247.574	187.484	68.6827	139.938	72.3682	144.744
ENSSSCG00000004534	CCDC68	24.4651	-0.0256711	0.206405	-0.124372	0.90102	0.999991	22.9614	11.8652	16.9859	23.8883	29.7232	26.1298	32.9022	31.0794	21.6471	14.2542	27.2013	22.6967	19.4219	10.7075	38.2418	35.1826	22.7156	14.2725	21.8716	29.1005	44.2196	40.0116	25.8223	22.6318	15.8523	13.8654	15.089	32.5213	26.2951	15.972	30.4707	29.1237	31.3978	19.1696	19.3661	26.0876
ENSSSCG00000004535	TCF4	53.7439	0.0930175	0.195988	0.474608	0.635067	0.999991	29.0394	43.2232	16.9859	78.8312	48.713	55.6313	42.5793	49.4968	93.0825	63.6689	69.7032	83.4916	59.288	57.8206	64.0551	67.4332	65.5258	31.0636	39.5372	54.5635	49.7471	48.3861	47.1925	34.4004	73.3167	43.7293	52.8114	42.4583	28.7994	50.5779	70.4634	55.517	49.0591	24.9204	95.8114	53.8584
ENSSSCG00000004537	TXNL1	790.22	-0.0853513	0.0853168	-1.0004	0.317115	0.999991	716.53	762.762	1020.85	734.564	937.931	729.107	746.106	1034.83	688.378	795.386	793.087	702.789	675.678	931.554	889.123	730.038	982.014	910.08	840.375	832.093	839.383	765.802	763.984	680.766	794.595	695.402	540.688	789.544	853.966	675.26	712.252	779.058	690.752	943.142	732.855	737.186
ENSSSCG00000004538	WDR7	268.766	0.069849	0.11821	0.590887	0.554596	0.999991	306.602	312.733	220.816	297.409	278.242	228.425	262.25	226.764	297.648	342.101	268.612	259.391	284.173	155.259	239.011	258.005	240.261	299.722	322.186	292.824	294.534	281.011	318.772	294.214	261.562	287.973	155.919	250.233	321.803	313.228	268.523	327.641	151.102	220.45	232.394	303.795
ENSSSCG00000049680	Novel gene	0.176775	0.107825	1.80184	0.0598415	0.952282	0.999991	0	0	0	0	0	0	0	0	1.08235	0.950281	0	0	0	0	0	0	0	0	0	0.909391	0.789636	0	0	0	0	0	0	0.903368	0	0.887332	0	0	0	0	0	0.841537
ENSSSCG00000038971	ST8SIA3	8.31827	-0.240679	0.394262	-0.610454	0.541561	0.999991	8.10401	9.32265	6.79434	16.7218	1.65129	5.05739	4.83856	6.90653	0	16.1548	9.35043	1.6212	4.08882	5.35376	7.64837	3.90917	8.73678	10.9142	10.9358	14.5503	11.8445	3.722	6.23297	6.33691	3.96307	10.6657	35.2076	2.7101	13.7736	13.31	5.71325	9.10115	9.81181	4.79239	2.03854	7.57383
ENSSSCG00000004540	ONECUT2	47.5336	-0.132733	0.283059	-0.468925	0.639123	0.999991	60.7801	68.6486	13.5887	63.3039	50.3642	34.5588	40.6439	58.7055	46.5413	76.9728	48.4522	29.1815	68.4878	27.8395	39.1979	21.5005	44.5576	41.9779	72.3446	82.7546	84.491	38.1505	52.5351	82.3799	30.7138	34.1302	0	44.265	46.3295	72.7613	28.5663	78.2699	33.3602	36.4222	21.4047	37.0276
ENSSSCG00000004541	FECH	562.353	-0.0187837	0.0928692	-0.20226	0.839714	0.999991	578.086	649.195	397.469	586.457	448.324	542.826	551.596	448.925	615.86	564.467	459.871	402.057	592.88	455.07	568.847	552.171	517.217	602.802	709.146	726.604	560.641	548.065	638.434	627.354	587.525	561.015	711.696	649.522	682.422	561.681	597.987	526.046	496.478	562.626	413.824	549.523
ENSSSCG00000046224	Novel gene	2.62352	0.448751	0.440117	1.01962	0.30791	0.999991	2.70134	0	0	3.58324	1.65129	3.37159	2.90314	0	4.32942	1.90056	3.40016	3.24239	0	1.07075	3.82418	3.90917	2.62103	1.67911	6.72973	3.63757	3.94818	0.930501	0.890425	4.52637	1.98153	4.26627	0	4.51684	1.25215	1.77466	2.85663	4.55057	1.96236	3.83391	4.07708	2.52461
ENSSSCG00000004542	NARS1	850.144	0.0524737	0.113441	0.462562	0.643678	0.999991	865.778	889.889	682.831	962.697	1394.51	845.427	912.553	1215.55	802.025	965.486	899.342	748.182	709.411	926.2	868.09	802.358	952.309	802.617	750.365	706.597	981.517	875.602	770.217	693.439	779.733	794.593	442.609	887.108	956.642	754.233	902.694	935.598	567.123	966.146	763.433	832.28
ENSSSCG00000004543	MTFMT	54.7011	-0.107539	0.131635	-0.81695	0.413957	0.999991	51.3254	50.0033	79.8335	47.7765	41.2822	48.8881	33.8699	43.7414	45.4589	42.7627	56.9526	51.0677	59.288	61.0329	71.7034	57.6603	62.0311	62.1272	63.0912	55.4729	50.5367	37.22	65.001	37.1162	82.2336	61.8609	45.2669	57.8156	51.3381	50.5779	54.2759	51.8765	54.9462	66.135	57.0791	60.5906
ENSSSCG00000004544	SPG21	543.76	-0.025343	0.149775	-0.169207	0.865634	0.999991	624.684	633.94	669.243	443.127	335.211	436.621	599.982	352.233	416.707	401.019	349.366	378.549	555.058	310.518	419.704	718.311	689.332	752.243	468.558	701.141	558.273	612.27	718.573	426.384	670.749	475.689	641.281	634.165	613.553	446.328	568.468	635.26	414.059	561.668	690.046	653.033
ENSSSCG00000004545	ANKDD1A	0.484148	1.36881	1.16813	1.1718	0.241275	0.999991	2.70134	0	0	0	0	0	0.967712	0	0	1.90056	0.850039	0	0	0	0	0	0	0.839557	0	0	0	0.930501	1.78085	0	0	1.06657	0	0.903368	0	0	0	2.73034	0	1.91696	0	0.841537
ENSSSCG00000037998	Novel gene	0.274924	-0.195698	1.3171	-0.148582	0.881883	0.999991	0	0.847514	0	0	0	0	0	1.15109	1.08235	0	0	0	0	0	0.956046	0.977293	0	0	0	0	0.789636	0.930501	0	0	0	0	0	0	1.25215	0	0.952208	0	0	0.958478	0	0
ENSSSCG00000044010	Novel gene	5.69454	0.420349	0.325085	1.29305	0.195995	0.999991	4.052	2.54254	6.79434	4.77765	3.30257	5.05739	10.6448	8.05762	5.41177	3.80113	5.95028	8.91658	6.13324	5.35376	6.69232	6.84105	3.49471	4.19779	2.52365	5.45635	3.15854	6.51351	4.45212	7.24219	5.9446	1.06657	0	4.51684	5.0086	4.43666	5.71325	7.28092	11.7742	3.83391	17.3276	6.73229
ENSSSCG00000004547	Novel gene	133.891	0.145211	0.148014	0.981061	0.326562	0.999991	117.508	172.045	110.408	137.357	146.964	116.32	131.609	135.828	145.036	104.531	156.407	213.998	118.576	138.127	87.9562	172.004	109.21	104.105	117.77	134.59	98.7045	133.062	130.892	109.538	131.772	110.923	155.919	111.114	78.8854	117.128	141.879	103.753	194.274	125.561	240.548	165.783
ENSSSCG00000004548	PIF1	2.58828	0.390333	0.498957	0.782297	0.43404	0.999991	1.35067	1.69503	5.09576	3.58324	3.30257	5.05739	5.80627	3.45327	0	1.90056	2.55012	0	4.08882	1.07075	1.91209	0.977293	1.74736	5.03734	1.68243	0.909391	0.789636	6.51351	1.78085	0.905273	3.96307	1.06657	0	1.80674	0	1.77466	1.90442	1.82023	5.88709	1.91696	5.09635	6.73229
ENSSSCG00000004549	RBPMS2	103.894	0.0877595	0.144789	0.606121	0.544434	0.999991	120.885	94.074	142.681	117.052	127.149	96.9333	89.9973	88.6338	102.824	121.636	85.854	77.0068	75.6433	65.3159	128.11	110.434	69.0205	115.019	121.135	118.221	87.6496	82.8146	106.851	108.633	121.864	167.451	80.4744	127.375	137.736	111.804	69.5112	86.4609	94.1934	107.35	66.2526	116.132
ENSSSCG00000004550	OAZ2	423.136	-0.051804	0.104256	-0.496894	0.619264	0.999991	366.706	396.636	648.86	385.795	437.591	460.222	381.279	375.255	392.895	376.311	425.87	480.685	354.706	493.617	363.297	489.624	402.765	447.484	307.044	358.3	419.297	447.571	325.895	361.204	428.011	393.564	518.054	324.309	459.539	434.793	458.964	359.495	571.048	415.979	520.847	449.381
ENSSSCG00000004551	ZNF609	284.484	0.116485	0.166593	0.699218	0.484416	0.999991	336.992	376.296	108.709	333.241	300.534	230.111	303.862	202.592	372.33	332.599	307.714	299.111	294.395	195.948	310.715	279.506	317.145	260.263	280.125	342.841	244.787	302.413	369.526	310.509	306.147	286.907	95.5634	281.851	240.413	381.553	297.089	348.574	194.274	164.858	303.742	328.199
ENSSSCG00000041571	Novel gene	0.848651	1.85877	1.05078	1.76894	0.0769035	0.999991	1.35067	0	0	7.16648	0.825643	0	0	1.15109	1.08235	0	0	0	0	0	0	1.95459	0.873678	0	0	0.909391	0	0	0	0.905273	0	4.26627	0	0	2.5043	1.77466	0.952208	0.910115	3.92473	0	0	0
ENSSSCG00000004552	TRIP4	114.828	-0.121731	0.112313	-1.08385	0.278431	0.999991	112.105	87.2939	161.366	87.1921	143.662	108.734	114.19	158.85	101.741	111.183	96.9045	123.211	114.487	116.712	103.253	94.7974	94.3572	109.982	103.47	110.036	104.232	119.104	121.988	113.159	98.0859	110.923	171.008	110.211	100.172	103.818	101.886	103.753	164.838	152.398	112.12	92.569
ENSSSCG00000004554	PCLAF	24.2931	0.106919	0.306651	0.348667	0.72734	0.999991	12.156	15.2552	27.1774	32.2491	21.4667	27.8156	26.1282	9.20871	29.2236	44.6632	38.2518	21.0756	22.4885	11.7783	8.60441	41.0463	69.8942	12.5934	40.3784	16.369	15.7927	23.2625	21.3702	13.5791	36.6584	15.9985	7.54448	27.101	21.2865	28.3946	28.5663	18.2023	19.6236	7.66782	44.8479	16.8307
ENSSSCG00000004558	CSNK1G1	78.9049	0.0670729	0.0998338	0.671846	0.501682	0.999991	89.8194	83.0563	52.6561	84.8033	82.5643	62.3745	90.965	75.9718	80.0943	90.2767	97.7545	94.84	79.7321	83.5186	65.9672	68.4105	73.3889	68.0041	64.7737	76.3889	82.1221	80.9536	80.1382	77.8535	80.2521	72.5266	138.315	82.2065	67.6161	75.4233	79.0333	71.8991	52.9838	59.4256	83.5802	90.886
ENSSSCG00000034137	PPIB	1196.03	0.0433138	0.142176	0.304649	0.760634	0.999991	1224.38	1096.68	2182.68	1328.19	1035.36	1188.49	998.679	1030.22	1093.18	2400.41	889.141	751.424	825.943	977.596	955.09	1326.19	1188.2	1024.26	1105.36	1178.57	1325.01	1048.67	1140.63	937.863	1127.49	1100.7	1461.11	1063.26	1277.19	1039.95	1414.03	1026.61	1591.48	1356.25	1107.95	1238.74
ENSSSCG00000037275	SNX22	4.6889	-0.0157435	0.357739	-0.0440083	0.964898	0.999991	6.07801	7.62762	3.39717	3.58324	3.30257	8.42898	4.83856	3.45327	2.16471	6.65197	5.10024	4.86359	7.15544	11.7783	3.82418	3.90917	7.8631	3.35823	5.88852	3.63757	5.52745	3.722	0	6.33691	2.9723	1.06657	0	5.42021	1.25215	5.32399	3.80883	2.73034	9.81181	1.91696	6.11562	5.89076
ENSSSCG00000042703	Novel gene	3.49932	0.431029	0.368703	1.16904	0.242387	0.999991	6.75334	2.54254	6.79434	1.19441	6.60515	2.52869	5.80627	4.60435	4.32942	2.85084	3.40016	1.6212	2.04441	1.07075	2.86814	0.977293	4.36839	4.19779	2.52365	4.54696	3.94818	1.861	0.890425	3.62109	3.96307	5.33284	0	2.7101	1.25215	3.54933	3.80883	5.46069	5.88709	1.91696	5.09635	5.04922
ENSSSCG00000034124	CIAO2A	255.237	-0.230725	0.115118	-2.00424	0.0450442	0.999991	190.444	230.524	351.607	255.604	273.288	289.957	157.737	204.894	231.624	286.035	261.812	248.043	235.107	200.231	279.165	264.846	288.314	291.326	377.706	280.093	281.9	169.351	266.237	205.497	283.359	313.571	241.423	196.934	282.986	325.651	230.434	231.169	219.785	289.46	200.796	251.619
ENSSSCG00000021588	DAPK2	94.3013	-0.142054	0.174966	-0.811897	0.416851	0.999991	92.5208	109.329	83.2307	91.9698	42.1078	103.676	83.2233	72.5186	89.8355	66.5197	76.5036	131.317	183.997	108.146	60.2309	114.343	106.589	110.822	84.9629	73.6607	71.0672	89.3281	61.4393	86.001	110.966	74.6598	67.9003	113.824	86.3983	96.7192	69.5112	84.6407	143.252	138.979	116.197	98.4598
ENSSSCG00000004561	HERC1	452.445	0.0890662	0.156113	0.570525	0.568321	0.999991	490.968	522.068	152.873	649.761	478.873	359.917	449.019	398.277	597.46	554.014	504.923	507.434	606.168	254.839	439.781	491.579	500.617	429.853	413.879	465.608	452.461	444.78	486.172	549.501	431.974	446.892	279.146	398.385	480.826	570.555	427.542	500.563	355.188	237.702	482.115	476.31
ENSSSCG00000043545	Novel gene	1.9777	0.120735	0.576669	0.209366	0.834162	0.999991	2.70134	1.69503	0	7.16648	2.47693	2.52869	0	4.60435	1.08235	1.90056	0.850039	2.43179	3.06662	0	0.956046	2.93188	0.873678	0.839557	0.841217	1.81878	0.789636	0.930501	0	0.905273	0.990767	3.1997	0	1.80674	1.25215	7.98599	1.90442	1.82023	7.84945	0.958478	2.03854	0
ENSSSCG00000038786	Novel gene	1.75804	0.204566	0.590047	0.346695	0.72882	0.999991	0.675334	0.847514	3.39717	2.38883	0.825643	2.52869	0	3.45327	2.16471	3.80113	1.70008	0.810598	2.04441	1.07075	0	0.977293	1.74736	2.51867	3.36487	0.909391	1.57927	0	0.890425	0	0.990767	2.13314	5.02965	0.903368	2.5043	1.77466	0	0.910115	5.88709	1.91696	1.01927	2.52461
ENSSSCG00000028737	USP3	175.761	0.0324559	0.0749552	0.433005	0.665011	0.999991	191.12	165.265	159.667	170.801	193.201	179.537	179.995	201.44	172.094	170.1	179.358	163.741	165.597	122.066	207.462	148.549	161.63	181.344	182.544	199.157	187.933	179.587	191.441	201.876	160.504	185.583	135.801	169.833	201.596	173.917	196.155	180.203	172.688	168.692	171.237	155.684
ENSSSCG00000047861	Novel gene	0.406249	-1.06923	1.12566	-0.949871	0.342178	0.999991	0.675334	0	0	1.19441	0.825643	0	0.967712	0	0	0	0	0.810598	1.02221	0	0	0	0.873678	0	0	0	0.789636	0	0	0	0	1.06657	0	0	0	2.662	0	1.82023	0	1.91696	0	0
ENSSSCG00000032949	APH1B	0.694168	0.21618	0.806561	0.268027	0.788678	0.999991	0.675334	0	0	0	0.825643	0	0	0	0	0.950281	1.70008	1.6212	1.02221	0	1.91209	0.977293	0	0	0.841217	0	0	0.930501	0.890425	0	0.990767	1.06657	0	0.903368	0	0	1.90442	0	1.96236	1.91696	3.05781	0.841537
ENSSSCG00000004565	CA12	19.889	-1.30962	0.698067	-1.87607	0.0606451	0.999991	4.052	2.54254	59.4505	5.97206	36.3283	21.9153	11.6125	36.8348	3.24706	10.4531	31.4515	8.91658	11.2443	12.849	5.73627	1.95459	6.98942	2.51867	3.36487	3.63757	32.3751	11.166	9.79467	3.62109	6.93537	4.26627	7.54448	5.42021	3.75645	6.21133	13.3309	44.5956	0	260.706	14.2698	10.94
ENSSSCG00000026571	RAB8B	452.854	0.0319563	0.125055	0.255537	0.798308	0.999991	385.616	516.983	324.43	544.652	597.766	448.422	424.826	400.579	451.342	517.903	535.525	509.866	494.748	304.094	494.276	527.738	488.386	473.51	524.078	436.508	536.952	423.378	488.843	413.71	426.03	445.825	223.82	430.907	431.992	519.089	532.284	424.113	239.408	334.509	539.194	491.457
ENSSSCG00000023158	Novel gene	827.28	-0.0959781	0.0971757	-0.987676	0.323311	0.999991	664.529	780.56	1583.08	744.119	829.771	921.288	754.816	866.77	679.719	876.16	712.333	720.622	784.032	941.191	929.277	906.928	864.067	959.614	850.47	761.161	745.416	735.096	778.231	816.557	902.589	781.794	681.518	751.602	902.8	695.669	667.498	638.9	898.762	964.229	904.093	786.837
ENSSSCG00000004569	LACTB	1446.51	0.0956474	0.114539	0.835065	0.403681	0.999991	1626.2	1462.81	1666.31	1804.76	1831.28	1287.95	1604.47	1216.7	1465.51	1566.06	1203.66	843.022	1265.49	1267.77	1616.67	1453.24	1126.17	1569.13	1441	1528.69	1580.85	1518.58	1885.03	1486.46	1427.69	1452.67	897.793	1750.73	1989.67	1213.87	1437.83	1321.49	1202.93	1574.78	1150.76	1336.36
ENSSSCG00000041006	Novel gene	4.98533	-0.0224579	0.436518	-0.0514479	0.958969	0.999991	3.37667	4.23757	10.1915	4.77765	3.30257	5.90029	1.93542	2.30218	7.57648	0.950281	2.55012	3.24239	10.2221	1.07075	0.956046	6.84105	0.873678	5.03734	8.41217	7.27513	6.31709	4.65251	7.1234	8.14746	2.9723	2.13314	20.1186	2.7101	0	1.77466	10.4743	1.82023	1.96236	3.83391	10.1927	4.20768
ENSSSCG00000004570	TPM1	871.666	0.0445292	0.101669	0.437981	0.6614	0.999991	798.92	811.918	1041.23	850.422	673.725	971.019	555.467	758.567	868.049	837.198	925.693	774.932	1043.67	824.479	801.166	1104.34	818.636	944.502	874.865	904.844	690.931	600.173	1040.91	1066.41	926.367	823.391	882.704	970.218	766.316	968.08	1028.39	755.395	737.848	1015.03	1064.12	860.051
ENSSSCG00000024088	TLN2	27.4717	-0.209384	0.198323	-1.05577	0.291072	0.999991	18.9094	24.5779	22.0816	29.8603	16.5129	21.9153	29.0314	27.6261	21.6471	27.5582	18.7009	34.0451	50.0881	20.3443	26.7693	30.2961	8.73678	31.0636	42.0608	37.285	30.7958	27.915	47.1925	29.874	20.8061	22.3979	40.2372	19.8741	26.2951	33.7186	19.0442	27.3034	31.3978	15.3356	31.5974	26.0876
ENSSSCG00000004572	Novel gene	0.368947	0.337817	1.33399	0.253238	0.800084	0.999991	0	1.69503	1.69859	0	0	0.842898	0.967712	0	0	0	0	0	0	0	0	0.977293	0	0	0	0.909391	0	0	0.890425	0	0	0	0	0	0	0.887332	0	2.73034	0	0	0	1.68307
ENSSSCG00000004573	Novel gene	242.402	0.163598	0.18377	0.890232	0.373341	0.999991	163.431	262.729	499.384	347.574	383.098	233.483	242.896	142.735	221.883	313.593	331.515	145.908	172.753	171.32	200.77	145.617	140.662	258.584	328.074	227.348	198.988	252.166	141.578	215.455	244.719	242.111	186.097	255.653	341.837	221.833	301.85	256.652	213.898	263.581	244.625	212.067
ENSSSCG00000036431	VPS13C	568.784	0.0742586	0.198567	0.373972	0.708425	0.999991	630.087	671.231	151.174	1012.86	662.992	426.506	580.627	404.032	701.366	672.799	559.326	559.313	693.056	260.193	516.265	469.101	611.574	522.205	646.054	701.141	600.123	589.938	676.723	657.228	556.811	644.207	364.65	584.479	621.066	773.754	514.193	848.227	347.338	257.831	433.19	554.573
ENSSSCG00000004576	RORA	222.592	0.155792	0.18951	0.822079	0.411032	0.999991	251.9	314.428	100.217	349.963	242.739	155.093	165.479	334.967	209.977	216.664	207.41	135.37	206.486	190.594	198.858	206.209	371.313	182.184	242.27	273.727	259.001	173.073	260.894	257.098	211.033	370.099	130.771	229.456	222.883	267.974	206.629	275.765	129.516	126.519	126.389	210.384
ENSSSCG00000004577	ICE2	175.108	-0.0163328	0.138858	-0.117622	0.906367	0.999991	173.561	196.623	140.983	212.605	188.247	163.522	172.253	172.663	173.177	194.808	158.957	153.203	199.33	194.877	183.561	163.208	159.009	166.232	190.115	213.707	191.881	220.529	241.305	194.634	167.44	172.784	52.8114	204.161	192.831	202.312	185.681	211.147	113.817	125.561	94.7921	161.575
ENSSSCG00000049706	Novel gene	0.334095	-0.0759842	1.7231	-0.0440973	0.964827	0.999991	0	0	0	0	0	0	0	1.15109	0	0	0	0	0	3.21226	0	3.90917	0.873678	0	0	0.909391	0	0	0	0.905273	0	1.06657	0	0	0	0	0	0	0	0	0	0
ENSSSCG00000004578	Novel gene	1112.68	-0.0495257	0.174952	-0.283082	0.777114	0.999991	1135.91	1049.22	1669.71	975.835	783.535	1255.92	765.461	2142.18	1062.87	693.705	960.545	1421.79	1068.21	1826.7	1050.69	1101.41	1820.74	791.702	826.075	1041.25	840.172	844.895	818.3	972.264	1030.4	861.787	953.119	1424.61	940.365	836.754	1071.23	976.553	1230.4	1917.91	1086.54	807.875
ENSSSCG00000004582	BNIP2	87.5256	0.100831	0.122969	0.819976	0.41223	0.999991	82.3908	79.6663	76.4363	114.664	94.949	106.205	94.8358	79.4251	75.7648	79.8236	89.2541	121.59	100.176	82.4479	85.0881	91.8656	101.347	91.5117	85.8041	70.0231	81.3325	88.3976	73.9052	77.8535	99.0767	102.391	25.1483	92.1436	70.1204	109.142	84.7465	85.5508	58.8709	65.1765	129.447	104.351
ENSSSCG00000004583	Novel gene	280.422	-0.0579621	0.107101	-0.541191	0.588376	0.999991	203.951	222.049	438.235	226.938	342.642	316.93	311.603	326.909	237.036	300.289	232.911	265.876	219.774	319.084	258.132	317.62	315.398	301.401	252.365	222.801	312.696	248.444	247.538	226.318	286.332	258.109	299.264	294.498	314.29	238.692	289.471	292.147	229.596	343.135	296.608	286.122
ENSSSCG00000004584	GCNT3	6.59138	-0.804826	0.379912	-2.11845	0.0341368	0.999991	2.026	5.9326	3.39717	4.77765	9.08208	5.90029	4.83856	2.30218	5.41177	3.80113	1.70008	12.9696	7.15544	1.07075	2.86814	1.95459	9.61045	7.55601	8.41217	3.63757	9.47563	7.44401	4.45212	3.62109	4.95383	7.46598	35.2076	4.51684	1.25215	8.87332	1.90442	8.19103	7.84945	5.75087	5.09635	16.8307
ENSSSCG00000004586	FAM81A	235.324	-0.216716	0.265537	-0.816141	0.414419	0.999991	177.613	360.193	200.433	212.605	66.0515	297.543	109.352	92.0871	234.871	307.891	140.257	204.271	419.105	116.712	337.484	344.985	58.5364	313.994	510.619	351.934	144.503	114.452	316.101	330.425	211.033	276.241	178.553	252.04	396.932	378.004	160.923	172.922	198.199	118.851	187.546	178.406
ENSSSCG00000004587	MYO1E	194.957	0.0335133	0.135462	0.247399	0.8046	0.999991	201.25	216.116	110.408	210.217	133.754	210.725	176.124	218.707	203.483	178.653	204.86	239.126	287.24	141.339	179.737	222.823	122.315	182.184	200.21	204.613	156.348	170.282	216.373	238.087	149.606	190.916	321.898	174.35	184.066	234.256	196.155	177.472	127.554	194.571	236.471	206.177
ENSSSCG00000004588	CCNB2	9.92659	-0.0937598	0.284159	-0.329955	0.741434	0.999991	5.40267	5.9326	3.39717	14.333	10.7334	8.42898	10.6448	18.4174	5.41177	5.70169	10.2005	7.29538	9.19986	12.849	6.69232	10.7502	26.2103	5.8769	9.25338	4.54696	6.31709	13.027	6.23297	2.71582	17.8338	10.6657	22.6334	6.32358	5.0086	7.98599	11.4265	9.10115	11.7742	8.6263	16.3083	10.0984
ENSSSCG00000004589	RNF111	172.812	0.0212596	0.1348	0.157712	0.874684	0.999991	161.405	211.031	74.7378	200.661	181.642	160.994	203.22	192.232	211.059	176.752	181.908	190.491	165.597	139.198	181.649	203.277	212.304	163.714	180.02	193.7	213.991	200.988	168.29	176.528	163.477	165.318	70.4151	161.703	121.459	239.58	190.442	181.113	117.742	115.976	170.218	178.406
ENSSSCG00000004592	SLTM	373.367	0.0154419	0.127473	0.121138	0.903582	0.999991	396.421	433.927	246.295	431.183	508.596	288.271	412.246	268.204	376.66	403.87	416.519	245.611	328.128	239.848	341.308	318.598	319.766	462.596	498.841	463.79	478.519	371.27	325.005	421.857	347.759	421.294	399.857	368.574	480.826	412.61	356.126	393.17	268.844	308.63	310.877	375.325
ENSSSCG00000034769	Novel gene	0.296233	0.0338275	1.55057	0.0218162	0.982595	0.999991	0	0	1.69859	0	0	0	0	0	0	0	0.850039	0	0	0	0.956046	1.95459	0	0	0	0	0	0	0	0	0	0	0	0.903368	2.5043	0.887332	0	0.910115	0	0	0	0
ENSSSCG00000024131	MINDY2	123.155	0.0489294	0.170975	0.286179	0.774741	0.999991	122.235	128.822	37.3689	163.635	182.467	133.178	111.287	94.3893	121.224	156.796	163.208	126.453	106.309	79.2356	150.099	123.139	111.831	125.094	169.926	120.04	135.028	120.965	138.016	133.075	101.058	102.391	52.8114	127.375	116.45	167.706	179.015	141.978	86.344	89.1384	116.197	99.3013
ENSSSCG00000004595	ADAM10	393.97	0.110417	0.107126	1.03072	0.302671	0.999991	384.94	411.044	270.075	451.488	558.96	396.162	397.73	336.118	445.93	478.942	454.771	407.731	375.15	259.122	355.649	455.419	370.439	402.987	351.629	404.679	418.507	389.88	355.279	334.951	410.177	401.03	274.116	395.675	380.654	443.666	503.718	440.495	280.618	283.709	420.959	480.517
ENSSSCG00000024660	Novel gene	20.3537	-0.0475258	0.215731	-0.220301	0.825637	0.999991	19.5847	11.8652	52.6561	22.6938	14.0359	21.9153	20.322	26.475	16.2353	16.1548	19.5509	21.0756	11.2443	11.7783	23.9011	18.5686	21.8419	23.5076	27.7601	24.5536	12.6342	19.5405	21.3702	10.8633	22.7876	27.7308	25.1483	10.8404	17.5301	20.4086	15.2353	13.6517	31.3978	23.0035	21.4047	13.4646
ENSSSCG00000004596	LIPC	1126.83	-0.107315	0.105778	-1.01453	0.310332	0.999991	962.351	1192.45	1530.43	894.615	850.413	1001.36	1030.61	1062.45	1082.35	914.171	637.53	1133.22	1042.65	991.516	1248.6	1597.87	1268.58	1350.85	1438.48	1162.2	1035.21	1090.55	1416.67	1098.1	1275.12	1072.97	902.823	1436.36	1403.66	982.277	976.014	1052.09	1359.92	1117.59	968.307	985.44
ENSSSCG00000051703	Novel gene	12.1771	-0.937109	0.624828	-1.49979	0.13367	0.999991	5.40267	5.9326	3.39717	21.4994	11.559	2.52869	4.83856	1.15109	2.16471	6.65197	1.70008	2.43179	7.15544	5.35376	57.3627	1.95459	3.49471	7.55601	9.25338	56.3823	3.94818	0.930501	8.01382	9.95801	3.96307	59.7278	77.9596	7.22695	7.5129	6.21133	3.80883	8.19103	13.7365	3.83391	3.05781	2.52461
ENSSSCG00000025578	ALDH1A2	29.6175	-0.80365	0.37257	-2.15704	0.0310023	0.999991	34.442	82.2088	6.79434	22.6938	62.7489	11.8006	13.548	18.4174	16.2353	77.9231	28.9013	30.8027	39.866	21.415	11.4725	37.1371	59.4101	38.6196	29.4426	10.0033	15.7927	13.9575	27.6032	29.874	21.7969	22.3979	2.51483	16.2606	30.0516	107.367	4.76104	36.4046	19.6236	23.0035	22.4239	18.5138
ENSSSCG00000004597	AQP9	6029.16	0.0853056	0.176247	0.484013	0.628377	0.999991	7536.05	7015.72	3152.57	8814.77	5616.03	5609.49	4084.71	4608.96	8639.36	6185.38	4262.1	3880.33	6865.14	5573.26	8322.38	5924.35	4461.87	6239.59	8493.76	8271.82	5394.79	4184.46	8272.04	8186.39	5463.09	6207.43	3998.57	6823.14	7991.22	6883.04	6315.05	5807.44	5767.38	4165.54	2610.35	5422.02
ENSSSCG00000030605	POLR2M	395.22	0.00909593	0.0895578	0.101565	0.919102	0.999991	359.953	400.026	421.249	488.515	535.017	347.274	418.052	507.63	405.883	449.483	466.672	311.27	335.284	480.768	395.803	333.257	485.765	367.726	377.706	343.75	441.406	449.432	368.636	355.772	363.611	344.501	316.868	392.965	341.837	381.553	402.784	403.181	298.279	421.73	327.186	387.107
ENSSSCG00000046559	Novel gene	1.43152	0.594459	0.627583	0.947219	0.343527	0.999991	1.35067	5.08508	0	0	0.825643	0	0.967712	2.30218	1.08235	0.950281	0	1.6212	0	1.07075	0	1.95459	1.74736	0.839557	1.68243	0.909391	0.789636	0.930501	2.67127	0.905273	1.98153	1.06657	0	1.80674	2.5043	4.43666	3.80883	1.82023	0	0	3.05781	3.36615
ENSSSCG00000004598	Novel gene	44.6299	-0.080974	0.177944	-0.455052	0.649072	0.999991	41.1954	62.716	61.1491	46.5821	28.8975	49.731	34.8376	28.7772	44.3766	57.9672	55.2526	26.7497	58.2658	18.2028	26.7693	43.0009	55.0417	40.2987	41.2196	55.4729	54.4849	28.8455	44.5212	42.5478	43.5937	37.3299	45.2669	51.492	36.3123	74.5359	40.945	55.517	39.2473	48.8824	33.6359	53.0168
ENSSSCG00000035038	CGNL1	1209.41	-0.0356738	0.138567	-0.257448	0.796833	0.999991	1390.51	1143.3	839.101	1076.17	1065.91	862.285	1570.6	1208.64	1491.49	961.685	1061.7	979.203	1359.53	1259.2	1263.89	891.291	963.667	1266.05	1296.31	1493.22	1486.88	1435.76	1582.28	1361.53	999.684	1332.14	1446.03	1364.99	1061.82	1183.7	1036.95	1887.58	824.192	1416.63	609.524	1065.39
ENSSSCG00000004600	TCF12	358.831	0.0143535	0.120335	0.11928	0.905054	0.999991	351.849	440.707	135.887	348.769	355.852	305.972	411.278	338.42	368.001	401.019	431.82	444.208	341.417	274.112	369.034	389.94	412.376	360.17	349.946	302.827	386.922	422.448	362.403	370.257	405.224	330.636	296.75	308.049	323.055	420.596	405.641	396.81	241.371	284.668	408.727	420.768
ENSSSCG00000043390	Novel gene	0.277456	-0.795783	1.74357	-0.456411	0.648095	0.999991	0	0	0	1.19441	4.12822	0	0	0	0	0	0	0	0	0	0	0.977293	0	0	0	0	0.789636	0	0	0	0.990767	1.06657	0	0	0	0	0	0	0	0	0	0.841537
ENSSSCG00000050684	Novel gene	0.961806	0.575348	0.962811	0.597571	0.550126	0.999991	0.675334	0	0	3.58324	3.30257	0	0	0	1.08235	0	0	0.810598	0	0	1.91209	0	0	0	0	0	0.789636	0	0.890425	0.905273	0	3.1997	0	2.7101	2.5043	1.77466	0.952208	0	7.84945	0	0	1.68307
ENSSSCG00000026960	Novel gene	94.941	-0.0225072	0.143442	-0.156907	0.875318	0.999991	101.3	81.3613	44.1632	114.664	97.4259	101.148	107.416	49.4968	114.73	116.885	101.155	114.294	115.509	56.7499	117.594	113.366	110.083	90.6722	113.564	86.3922	108.97	94.9111	117.536	108.633	88.1782	88.5251	52.8114	101.177	85.1462	114.466	100.934	91.0115	68.6827	64.218	98.8692	85.8367
ENSSSCG00000004601	MNS1	8.99325	-0.26749	0.32256	-0.829272	0.406951	0.999991	9.45468	10.1702	1.69859	14.333	6.60515	4.21449	11.6125	5.75544	5.41177	18.0553	3.40016	13.7802	16.3553	4.28301	12.4286	2.93188	13.1052	5.03734	14.3007	9.09391	12.6342	8.37451	5.34255	10.8633	9.90767	7.46598	0	3.61347	12.5215	9.76066	5.71325	15.4719	3.92473	8.6263	8.15416	19.3553
ENSSSCG00000004602	TEX9	15.8144	-0.105475	0.211098	-0.499652	0.61732	0.999991	14.8574	11.0177	18.6844	22.6938	4.95386	19.3867	12.5803	5.75544	6.49413	13.3039	14.4507	14.5908	21.4663	6.42451	14.3407	15.6367	13.1052	15.112	26.9189	23.6442	16.5824	14.888	21.3702	20.8213	18.8246	20.2648	20.1186	11.7438	13.7736	12.4227	13.3309	19.1124	23.5484	15.3356	13.2505	18.5138
ENSSSCG00000004603	RFX7	116.531	0.195823	0.244021	0.802484	0.422273	0.999991	142.496	127.127	15.2873	156.468	129.626	118.849	116.125	108.202	191.577	108.332	143.657	154.824	141.064	64.2451	130.022	158.322	120.568	124.254	129.547	114.583	135.028	121.896	140.687	116.78	100.067	101.324	7.54448	112.018	91.4069	152.621	117.122	130.146	70.6451	44.09	150.852	107.717
ENSSSCG00000037499	NEDD4	77.1348	-0.0854054	0.193869	-0.440532	0.659552	0.999991	49.2994	69.4961	22.0816	75.248	80.913	75.0179	65.8044	70.2164	72.5178	58.9175	91.8043	134.559	82.7987	48.1838	62.143	98.7066	91.7362	62.1272	64.7737	56.3823	65.5398	69.7876	84.5903	63.3691	75.2983	65.0606	181.068	56.9122	46.3295	81.6346	94.2686	85.5508	82.4192	53.6748	123.332	115.291
ENSSSCG00000035798	PRTG	1.01885	0.307457	0.777794	0.395294	0.692626	0.999991	0.675334	0	0	2.38883	2.47693	0	0.967712	0	1.08235	0.950281	1.70008	0.810598	0	4.28301	0	0.977293	0	1.67911	2.52365	1.81878	1.57927	0	0	0.905273	0	2.13314	0	0.903368	0	4.43666	0.952208	0.910115	0	0	0	2.52461
ENSSSCG00000004607	PYGO1	93.8285	-0.0542051	0.235367	-0.2303	0.817859	0.999991	113.456	132.212	50.9576	179.162	140.359	47.2023	131.609	49.4968	99.5767	155.846	105.405	75.3856	101.198	34.2641	99.4288	70.3651	71.6416	106.624	93.375	100.033	111.339	147.95	108.632	89.6221	57.4645	74.6598	42.7521	59.6223	127.719	134.875	73.32	131.967	70.6451	49.8408	68.2911	71.5306
ENSSSCG00000004608	DNAAF4	0.759445	-0.500184	0.869512	-0.575247	0.565124	0.999991	1.35067	0	3.39717	1.19441	1.65129	0	0.967712	2.30218	0	0.950281	0	1.6212	0	0	0	0.977293	1.74736	0	0	0	0.789636	0.930501	0	1.81055	2.9723	1.06657	0	0.903368	0	0.887332	0	1.82023	0	0	0	0
ENSSSCG00000004610	CCPG1	1024.27	0.0688437	0.154649	0.445159	0.656205	0.999991	1027.18	1273.81	446.728	1178.89	1150.12	830.255	1148.67	966.914	1205.74	1416.87	994.546	761.152	969.051	657.442	1093.72	851.222	992.498	1069.6	1260.98	1354.08	1295	1202.21	1144.2	1041.06	948.164	1159.36	590.984	1198.77	1145.72	1075.45	1025.53	1397.94	629.918	692.979	775.665	901.286
ENSSSCG00000032854	C15orf65	0.574889	-1.00938	1.03535	-0.974921	0.329599	0.999991	0.675334	0	0	0	0	0.842898	0	0	0	0	0	0.810598	2.04441	1.07075	1.91209	0.977293	0.873678	0.839557	1.68243	3.63757	0	0	0.890425	0	0	0	0	2.7101	0	0.887332	0	0	0	0	0	0.841537
ENSSSCG00000032619	PIGB	84.7236	-0.0886454	0.10029	-0.88389	0.376755	0.999991	78.3388	81.3613	127.394	84.8033	80.0874	78.3895	76.4493	63.3099	74.6825	90.2767	68.8532	68.9008	94.043	67.4574	99.4288	87.9564	78.631	74.7206	105.152	89.1204	73.4361	79.0926	115.755	96.8642	85.2059	86.392	113.167	88.5301	82.6419	71.8739	77.1289	80.0901	94.1934	80.5121	68.2911	87.5198
ENSSSCG00000004612	RAB27A	53.6917	-0.0442661	0.162138	-0.273016	0.784841	0.999991	43.8967	38.9856	27.1774	35.8324	61.9232	75.8608	65.8044	51.799	49.7883	60.818	67.1531	89.9764	42.9327	42.8301	56.4067	49.842	55.0417	45.3361	68.9798	44.5602	46.5885	65.1351	53.4255	42.5478	68.3629	53.3284	60.3558	40.6516	38.8166	47.0286	48.5626	54.6069	68.6827	31.6298	78.4838	59.7491
ENSSSCG00000024983	RSL24D1	297.807	-0.0261221	0.0961998	-0.27154	0.785976	0.999991	295.121	332.225	246.295	316.519	426.858	292.486	281.604	444.32	280.33	334.499	317.915	252.096	267.818	345.853	329.836	297.097	332.871	298.882	268.348	305.555	334.806	301.482	316.991	234.466	256.609	248.51	251.483	297.208	316.794	283.946	338.034	258.473	180.537	303.837	272.145	259.193
ENSSSCG00000004614	UNC13C	3.23798	-0.143262	0.493827	-0.290105	0.771736	0.999991	4.72734	0.847514	0	1.19441	1.65129	1.6858	0.967712	0	3.24706	3.80113	4.2502	4.86359	5.11103	1.07075	3.82418	9.77293	1.74736	3.35823	8.41217	6.36574	0.789636	4.65251	7.1234	4.52637	0.990767	8.53254	5.02965	0.903368	1.25215	2.662	1.90442	3.64046	1.96236	0.958478	3.05781	1.68307
ENSSSCG00000045826	Novel gene	0.555156	0.559274	0.883764	0.632832	0.526843	0.999991	0.675334	0	0	2.38883	0	0	0.967712	0	0	0	0	0.810598	1.02221	0	0.956046	0	0.873678	0	0	0.909391	0.789636	0	0	0	1.98153	2.13314	0	2.7101	0	0.887332	0	0	0	0	2.03854	0.841537
ENSSSCG00000050446	Novel gene	3.99167	0.268627	0.408316	0.657891	0.510608	0.999991	4.052	2.54254	6.79434	4.77765	1.65129	5.90029	2.90314	5.75544	5.41177	5.70169	3.40016	4.05299	2.04441	4.28301	1.91209	5.86376	0.873678	6.71646	9.25338	8.18452	3.94818	2.7915	0.890425	9.95801	0	2.13314	0	1.80674	5.0086	5.32399	4.76104	3.64046	3.92473	2.87543	2.03854	2.52461
ENSSSCG00000004616	ONECUT1	457.006	0.0306329	0.209461	0.146246	0.883727	0.999991	576.06	618.685	171.557	506.431	639.048	375.09	369.666	485.759	490.307	524.555	569.526	338.019	579.591	307.306	351.825	520.897	481.396	473.51	643.531	757.523	471.413	358.243	476.377	590.238	324.972	390.364	266.572	675.719	484.582	696.556	473.248	455.057	180.537	208.948	297.627	321.467
ENSSSCG00000004617	FAM214A	518.692	-0.333638	0.203137	-1.64243	0.100501	0.999991	465.981	699.199	197.036	429.989	445.847	312.715	603.853	437.414	340.942	473.24	391.868	496.897	811.632	222.716	667.32	602.99	582.743	567.541	756.254	894.841	479.309	588.077	670.49	773.103	486.466	637.808	369.68	458.008	696.195	743.585	431.35	621.608	268.844	301.92	312.916	432.55
ENSSSCG00000004620	MYO5A	300.634	0.0411133	0.0928927	0.442589	0.658063	0.999991	271.484	289.002	297.252	289.048	340.991	323.673	298.055	469.644	312.801	251.825	362.117	368.822	300.529	359.773	300.198	312.734	297.05	277.893	293.585	260.086	305.589	309.857	267.127	248.95	315.064	237.845	223.82	280.044	215.37	354.046	340.891	299.428	204.086	284.668	350.629	308.844
ENSSSCG00000004621	MYO5C	19.0239	0.0294712	0.262177	0.112409	0.910499	0.999991	15.5327	9.32265	10.1915	11.9441	23.9437	35.4017	27.0959	19.5685	22.7295	18.0553	33.1515	48.6359	13.2887	24.6273	19.1209	23.455	14.8525	24.3472	21.0304	15.4597	15.0031	26.9845	25.8223	18.1055	12.88	27.7308	2.51483	6.32358	10.0172	19.5213	16.1875	14.5618	9.81181	9.58478	20.3854	17.6723
ENSSSCG00000004622	GNB5	129.909	-0.229514	0.14467	-1.58647	0.112633	0.999991	148.574	140.687	108.709	124.219	73.4822	138.235	94.8358	73.6697	109.318	147.294	112.205	141.855	179.908	62.1036	119.506	156.367	122.315	142.725	172.449	170.056	142.134	93.9806	157.605	162.044	134.744	140.787	155.919	118.341	137.736	156.171	107.6	162	76.5321	158.149	109.062	125.389
ENSSSCG00000046402	Novel gene	0.272086	-0.294344	1.53856	-0.191312	0.848281	0.999991	0	0	1.69859	1.19441	0	0	0	1.15109	0	0	0	0	1.02221	1.07075	0	0	1.74736	0	0	0	0	0	0	0	0	0	0	0	0	0	0.952208	0	0	0.958478	0	0
ENSSSCG00000004624	MAPK6	501.939	0.0306068	0.183885	0.166446	0.867806	0.999991	451.123	630.55	232.706	599.595	542.448	343.902	600.949	747.056	519.53	611.981	490.473	261.823	520.303	314.801	583.188	502.329	878.92	595.246	778.967	562.004	529.846	589.938	560.077	588.428	340.824	441.559	276.631	509.5	533.416	452.54	542.759	505.114	262.957	419.813	349.61	398.888
ENSSSCG00000042551	Novel gene	1.16139	-0.358653	0.747176	-0.480011	0.631219	0.999991	2.026	1.69503	0	0	1.65129	0	2.90314	2.30218	1.08235	2.85084	0.850039	4.86359	2.04441	2.1415	0	0.977293	0	0.839557	0.841217	3.63757	0	0	0	3.62109	0.990767	0	0	1.80674	0	0.887332	0	1.82023	0	0.958478	1.01927	0
ENSSSCG00000004625	LEO1	191.299	-0.047859	0.0743012	-0.644121	0.519497	0.999991	188.418	182.215	200.433	199.467	196.503	214.096	155.802	210.649	172.094	177.703	223.56	207.513	196.264	204.514	195.033	191.549	186.093	159.516	175.814	179.15	217.15	173.073	192.332	179.244	151.587	197.315	248.968	204.161	164.032	205.861	199.964	182.023	172.688	228.118	171.237	182.613
ENSSSCG00000004626	TMOD3	370.648	0.00316582	0.145245	0.0217965	0.98261	0.999991	396.421	397.484	123.997	367.879	426.858	380.147	339.667	313.096	415.624	450.433	455.621	373.686	395.594	233.424	415.88	430.986	439.46	357.651	408.831	360.119	463.516	364.756	394.458	344.004	374.51	356.234	201.186	342.377	344.341	484.483	433.255	451.417	262.957	258.789	385.284	398.888
ENSSSCG00000041604	Novel gene	0.320131	0.113591	1.27048	0.0894079	0.928758	0.999991	1.35067	0	0	0	1.65129	0	0.967712	1.15109	1.08235	0	0	0	0	0	0.956046	0	0.873678	1.67911	0	0.909391	0	0	0	0	0	0	0	0.903368	0	0	0	0	0	0	0	0
ENSSSCG00000004628	TMOD2	24.3625	0.295237	0.202729	1.45631	0.145306	0.999991	31.0654	22.8829	8.49293	26.2771	21.4667	27.8156	17.4188	26.475	36.8001	25.6576	34.0016	33.2345	29.644	12.849	22.9451	45.9328	16.5999	25.1867	17.6655	22.7348	14.2134	16.749	27.6032	27.1582	26.7507	20.2648	17.6038	20.7775	17.5301	37.268	33.3273	18.2023	11.7742	15.3356	38.7323	28.6122
ENSSSCG00000004629	LYSMD2	49.9553	0.116805	0.237923	0.490933	0.623474	0.999991	48.6241	30.5105	67.9434	42.9989	87.5182	69.1176	38.7085	98.9936	63.8589	25.6576	68.0032	48.6359	32.7106	93.1554	45.8902	43.9782	75.1363	33.5823	26.9189	64.5668	45.7989	46.5251	24.9319	28.9687	42.603	50.1287	2.51483	56.9122	30.0516	41.7046	68.559	34.5844	31.3978	83.3876	69.3104	34.503
ENSSSCG00000004630	SCG3	4.6252	0.589389	0.41327	1.42616	0.153822	0.999991	3.37667	2.54254	3.39717	2.38883	2.47693	6.74318	0.967712	2.30218	6.49413	0.950281	11.0505	1.6212	6.13324	2.1415	1.91209	10.7502	3.49471	3.35823	9.25338	3.63757	1.57927	3.722	7.1234	4.52637	1.98153	5.33284	0	3.61347	3.75645	3.54933	6.66546	2.73034	15.6989	9.58478	4.07708	7.57383
ENSSSCG00000032517	DMXL2	42.0846	0.286865	0.237075	1.21002	0.226272	0.999991	64.1567	43.2232	10.1915	69.2759	41.2822	45.5165	44.5148	25.3239	41.1295	60.818	48.4522	58.3631	57.2435	17.132	52.5825	54.7284	40.1892	35.2614	39.5372	32.7381	37.9025	33.498	38.2883	55.2217	46.566	47.9956	2.51483	41.5549	55.0946	53.2399	57.1325	30.9439	9.81181	20.128	53.002	50.4922
ENSSSCG00000039810	Novel gene	0.972766	-0.910888	0.916649	-0.993715	0.320362	0.999991	0	0	1.69859	0	0.825643	0	0	1.15109	0	0.950281	1.70008	1.6212	0	7.49526	0.956046	2.93188	0.873678	0.839557	0.841217	0.909391	0	1.861	2.67127	0	0	1.06657	0	0	1.25215	1.77466	0	0	0	1.91696	0	1.68307
ENSSSCG00000004632	GLDN	2.98988	0.345885	0.538353	0.642487	0.520557	0.999991	5.40267	1.69503	3.39717	2.38883	4.95386	0.842898	3.87085	2.30218	2.16471	1.90056	5.10024	4.05299	0	1.07075	0	9.77293	0.873678	5.8769	0.841217	3.63757	0.789636	6.51351	1.78085	1.81055	0	2.13314	0	0.903368	1.25215	4.43666	0.952208	5.46069	9.81181	2.87543	2.03854	6.73229
ENSSSCG00000004634	AP4E1	169.838	-0.0332966	0.131144	-0.253893	0.799578	0.999991	196.522	191.538	134.188	176.773	249.344	116.32	220.638	224.462	191.577	186.255	164.058	140.233	189.108	137.056	210.33	112.389	199.199	151.96	159.831	200.066	203.726	211.224	157.605	172.907	125.827	156.785	93.0486	173.447	209.109	172.142	166.636	193.854	123.629	132.27	125.37	144.744
ENSSSCG00000031794	TNFAIP8L3	8.40584	0.0192372	0.431527	0.0445793	0.964443	0.999991	2.70134	2.54254	8.49293	1.19441	6.60515	6.74318	12.5803	1.15109	16.2353	4.75141	16.1507	17.8332	8.17765	4.28301	3.82418	12.7048	4.36839	4.19779	5.0473	4.54696	3.15854	4.65251	6.23297	8.14746	13.8707	15.9985	37.7224	11.7438	0	9.76066	10.4743	3.64046	17.6613	2.87543	9.17343	3.36615
ENSSSCG00000004635	SPPL2A	1094.05	0.00386404	0.127865	0.0302196	0.975892	0.999991	883.337	1142.45	737.186	1270.86	1434.97	1063.74	932.875	958.857	1367.01	1233.47	1037.05	854.37	1174.51	734.536	1266.76	1422.94	916.488	1143.48	1339.22	1066.72	1200.25	960.277	1331.18	1060.08	1021.48	1220.15	799.715	1175.28	1333.54	1402.87	1375.94	1084.86	682.902	970.938	824.59	961.035
ENSSSCG00000047865	Novel gene	0.362043	0.340251	1.43251	0.23752	0.812253	0.999991	0	0	0	1.19441	2.47693	0	0.967712	1.15109	0	0	0	0	0	0	0	0	0	0	0	0	0	0	0.890425	0	0	0	0	0	0	0.887332	0	1.82023	1.96236	0	0	1.68307
ENSSSCG00000004636	TRPM7	868.753	-0.00473854	0.158419	-0.0299113	0.976138	0.999991	1025.83	1024.64	371.99	1112	984.992	728.264	972.551	713.675	1015.25	923.674	865.34	697.114	797.321	518.244	815.507	932.338	885.036	1009.99	1050.68	1339.53	983.097	936.084	997.276	932.432	797.567	838.322	686.548	769.67	942.869	992.038	928.403	1303.28	476.854	597.132	613.601	695.951
ENSSSCG00000034352	Novel gene	0.28885	-1.00954	1.41355	-0.714192	0.475109	0.999991	0	0	0	0	1.65129	0.842898	0	0	0	0.950281	0.850039	0	0	0	0.956046	0	0.873678	0.839557	0	0	0	0.930501	0	0	0	0	0	0	2.5043	0	0	0	0	0	0	0
ENSSSCG00000004639	USP8	414.603	0.0670467	0.100849	0.66482	0.506165	0.999991	405.2	454.267	227.61	511.209	466.488	370.875	412.246	473.097	434.024	405.77	436.07	397.193	421.149	342.641	416.836	378.212	517.217	415.581	479.493	441.964	489.574	408.49	457.678	416.426	375.501	399.963	256.512	458.008	483.33	452.54	419.924	423.203	296.317	330.675	432.171	418.244
ENSSSCG00000004645	GABPB1	95.5256	0.0646513	0.101575	0.636489	0.524458	0.999991	84.4168	103.397	96.8194	96.7474	109.811	85.9756	108.384	116.26	102.824	95.9784	113.055	89.1658	94.043	116.712	80.3078	92.8429	91.7362	109.142	106.835	98.2143	102.653	113.521	102.399	87.8115	86.1967	92.7914	70.4151	112.018	71.3725	93.1699	99.9819	90.1013	41.2096	102.557	106.004	74.0552
ENSSSCG00000004644	HDC	12.3341	-0.439828	0.271373	-1.62075	0.105072	0.999991	8.10401	17.7978	18.6844	11.9441	7.43079	8.42898	12.5803	3.45327	14.0706	7.60225	13.6006	11.3484	8.17765	4.28301	9.56046	19.5459	10.4841	15.112	8.41217	9.09391	9.47563	17.6795	21.3702	12.6738	16.843	5.33284	37.7224	8.13031	10.0172	19.5213	14.2831	11.8315	9.81181	14.3772	10.1927	5.04922
ENSSSCG00000004643	SLC27A2	4493.72	-0.0964714	0.124208	-0.776692	0.437341	0.999991	4287.7	5854.62	6289.86	3849.59	3711.27	3717.18	6291.1	3873.41	4045.84	3378.25	3220.8	3750.64	4002.96	3882.55	5026.89	5385.86	4775.52	6331.94	4165.7	4402.36	4528.56	6446.51	4546.51	4397.82	4155.28	4397.46	4883.79	4716.49	6705.26	3399.37	3871.68	3930.79	4134.7	4179.92	3447.17	3788.6
ENSSSCG00000004646	ATP8B4	17.4247	-0.0936406	0.297155	-0.315124	0.752668	0.999991	14.182	41.5282	5.09576	15.5274	14.8616	10.1148	13.548	14.9642	17.3177	17.1051	22.101	19.4544	16.3553	9.63677	19.1209	21.5005	27.084	4.19779	8.41217	19.0972	16.5824	11.166	11.5755	13.5791	15.8523	13.8654	55.3262	17.164	11.2693	24.8453	15.2353	16.3821	7.84945	5.75087	42.8093	16.8307
ENSSSCG00000004647	DTWD1	119.007	-0.243231	0.111823	-2.17515	0.0296188	0.999991	121.56	109.329	222.515	94.3586	118.067	119.692	103.545	111.656	102.824	97.879	105.405	135.37	122.665	140.269	133.846	99.6839	115.325	152.799	133.753	142.774	126.342	107.008	121.988	118.591	120.874	102.391	60.3558	107.501	123.963	118.903	103.791	129.236	100.08	161.024	102.946	95.9352
ENSSSCG00000004648	FAM227B	25.6022	-0.159558	0.152982	-1.04298	0.296956	0.999991	19.5847	24.5779	37.3689	16.7218	23.9437	28.6585	28.0637	16.1152	16.2353	31.3593	27.2013	26.7497	21.4663	22.4858	24.8572	34.2053	25.3367	28.5449	26.0777	22.7348	27.6373	26.054	24.0415	25.3477	33.6861	23.4645	0	25.2943	33.808	30.1693	19.9964	29.1237	33.3602	31.6298	25.4818	30.2953
ENSSSCG00000004651	GALK2	153.848	-0.0232701	0.103663	-0.224479	0.822385	0.999991	145.197	172.893	154.571	155.274	97.4259	130.649	121.932	110.504	130.965	182.454	119.856	131.317	171.731	109.217	163.484	176.89	156.388	146.923	207.781	164.6	181.616	147.95	162.057	143.033	179.329	154.652	173.523	187.901	155.267	156.171	200.916	141.978	129.516	144.73	159.006	170.832
ENSSSCG00000004652	COPS2	745.381	-0.119547	0.0693165	-1.72466	0.0845889	0.999991	655.749	729.709	574.122	757.258	962.7	669.261	791.589	911.662	665.648	699.407	733.584	738.455	763.588	815.913	769.617	661.628	947.067	722.019	757.936	731.151	829.118	770.455	752.409	688.008	739.112	691.136	789.656	785.027	743.777	732.937	723.678	835.485	555.349	767.741	661.506	710.257
ENSSSCG00000046212	Novel gene	0.340016	-0.0962423	1.17466	-0.0819322	0.934701	0.999991	0	0.847514	0	1.19441	0	0	0	1.15109	0	0	0.850039	0.810598	0	0	0	0	0	0	0	0.909391	0	0.930501	0.890425	0.905273	0	1.06657	0	0	0	1.77466	0	0.910115	0	0	0	0
ENSSSCG00000004653	SECISBP2L	965.181	0.0118687	0.195255	0.0607855	0.95153	0.999991	1123.08	1494.17	324.43	1209.94	1071.68	670.104	1106.1	893.245	953.555	1034.86	821.988	737.644	1183.71	497.9	928.32	1099.45	838.731	1045.25	1496.52	1238.59	1181.3	1047.74	1258.17	1217.59	732.177	807.392	631.221	1000.03	1205.82	1350.52	1032.19	980.193	500.402	484.031	675.776	872.674
ENSSSCG00000004657	CEP152	25.0496	-0.0772934	0.242141	-0.319208	0.749569	0.999991	30.39	41.5282	13.5887	25.0827	24.7693	19.3867	40.6439	13.8131	19.4824	25.6576	30.6014	23.5073	37.8216	11.7783	16.2528	37.1371	47.1786	19.3098	26.0777	36.3757	28.4269	16.749	40.0691	32.5898	20.8061	13.8654	0	28.9078	26.2951	31.0566	19.9964	20.0225	11.7742	21.0865	29.5588	20.1969
ENSSSCG00000004656	Novel gene	22.1807	-0.171436	0.202317	-0.847362	0.396794	0.999991	18.234	24.5779	16.9859	15.5274	20.6411	24.444	17.4188	13.8131	27.0589	30.409	23.8011	41.3405	18.3997	16.0613	19.1209	21.5005	16.5999	20.9889	12.6182	28.1911	15.7927	34.4285	22.2606	19.0107	25.7599	19.1982	27.6631	20.7775	3.75645	31.944	23.8052	16.3821	25.5107	21.0865	30.5781	32.8199
ENSSSCG00000004658	FBN1	338.101	0.0938404	0.237561	0.395016	0.692831	0.999991	263.38	294.087	52.6561	339.213	261.729	386.89	247.734	376.406	517.366	341.151	510.024	706.031	362.883	221.646	298.286	548.262	330.25	281.252	148.895	246.445	280.321	275.428	350.827	420.047	325.962	353.034	354.591	271.914	209.109	630.893	409.45	260.293	272.768	149.523	479.057	393.839
ENSSSCG00000032141	DUT	269.678	0.0486748	0.134219	0.362651	0.716866	0.999991	257.302	305.105	519.767	243.66	219.621	270.57	242.896	226.764	218.636	309.792	206.56	233.452	319.951	304.094	238.055	340.098	247.251	296.364	299.473	249.173	174.51	282.872	270.689	299.645	277.415	162.118	201.186	305.338	334.324	165.931	265.666	179.293	392.473	253.997	373.053	221.324
ENSSSCG00000046685	Novel gene	11.6239	-0.0346737	0.291721	-0.118859	0.905387	0.999991	21.6107	10.1702	10.1915	7.16648	7.43079	15.1722	18.3865	5.75544	6.49413	15.2045	3.40016	11.3484	15.3331	5.35376	10.5165	15.6367	7.8631	17.6307	6.72973	20.0066	5.52745	13.9575	10.6851	21.7266	10.8984	5.33284	0	11.7438	18.7822	15.972	11.4265	10.0113	11.7742	12.4602	18.3469	8.41537
ENSSSCG00000004659	SLC12A1	1.87477	-0.638139	0.613421	-1.04029	0.298203	0.999991	2.026	4.23757	3.39717	1.19441	0.825643	0.842898	1.93542	1.15109	2.16471	0	0.850039	1.6212	2.04441	2.1415	1.91209	3.90917	0	5.8769	0	4.54696	3.15854	2.7915	3.5617	0	1.98153	0	0	0.903368	1.25215	0.887332	0	2.73034	5.88709	0.958478	1.01927	1.68307
ENSSSCG00000004661	MYEF2	11.7163	0.0692865	0.268637	0.257918	0.79647	0.999991	10.8053	7.62762	0	10.7497	17.3385	16.0151	19.3542	8.05762	10.8235	9.50281	16.1507	15.4014	9.19986	10.7075	6.69232	13.6821	11.3578	14.2725	10.9358	10.9127	6.31709	10.2355	9.79467	8.14746	10.8984	12.7988	30.1779	3.61347	6.26075	12.4227	11.4265	11.8315	25.5107	3.83391	16.3083	12.6231
ENSSSCG00000004662	SLC24A5	0.6159	-0.610588	0.911573	-0.669818	0.502974	0.999991	0.675334	0	0	1.19441	0.825643	0.842898	0.967712	0	0	0	0	1.6212	0	0	3.82418	0.977293	0.873678	0.839557	0.841217	0.909391	0	0	0	0.905273	0.990767	1.06657	0	0.903368	1.25215	0	0	1.82023	0	0	0	0.841537
ENSSSCG00000004663	SEMA6D	106.445	-0.123079	0.205867	-0.597859	0.549934	0.999991	121.56	116.957	57.7519	80.0257	83.39	99.462	103.545	54.1012	148.283	102.63	138.556	209.134	124.709	84.5894	116.638	191.549	59.4101	115.859	100.105	96.3955	90.0185	92.1196	113.084	119.496	91.1505	93.858	143.345	66.8493	57.5989	182.79	103.791	122.865	60.8332	56.5502	134.544	98.4598
ENSSSCG00000004666	Novel gene	1173.02	-0.101421	0.144946	-0.699716	0.484105	0.999991	738.816	1028.88	944.413	1026	980.864	917.916	708.366	897.849	943.813	1009.2	897.642	1057.83	1062.07	1933.78	1169.24	956.77	912.993	1606.91	1679.91	883.928	1626.65	777.899	1655.3	1050.12	1594.14	1839.83	1295.14	1308.98	1272.18	1241.38	1273.1	1253.23	1116.58	1423.34	817.455	1326.26
ENSSSCG00000037384	BLOC1S6	292.967	-0.0234311	0.0804398	-0.291288	0.770831	0.999991	287.017	302.562	236.103	329.658	369.888	284.9	297.088	283.168	272.753	306.941	306.864	286.952	302.573	244.131	310.715	318.598	291.808	282.931	312.091	273.727	365.601	294.038	306.306	292.403	285.341	270.908	221.305	280.044	303.02	320.327	328.512	329.461	174.65	268.374	290.492	315.576
ENSSSCG00000049592	Novel gene	0.274963	0.317975	1.58291	0.20088	0.840793	0.999991	0.675334	1.69503	0	0	0	0	0	0	0	0	0	0	0	2.1415	0	0	0	0	0.841217	0	0	0	0	0	0	0	0	0	0	1.77466	0	0.910115	0	0	1.01927	0.841537
ENSSSCG00000004668	SLC30A4	51.4718	0.125447	0.148074	0.847195	0.396886	0.999991	52.6761	50.8508	40.766	56.1374	59.4463	57.3171	56.1273	47.1946	66.0237	65.5694	68.8532	79.4386	36.7994	42.8301	47.8023	76.2289	33.1998	43.657	35.3311	40.0132	42.6403	57.6911	33.8361	39.832	51.5199	42.6627	62.8707	46.9752	33.808	66.5499	65.7024	50.9664	31.3978	44.09	67.2718	58.9076
ENSSSCG00000004670	Novel gene	20.2724	-0.0470791	0.244768	-0.192342	0.847475	0.999991	11.4807	16.9503	27.1774	20.305	12.3846	21.0725	19.3542	16.1152	18.4	16.1548	25.5012	31.6133	17.3775	16.0613	14.3407	15.6367	9.61045	18.4703	17.6655	19.0972	12.6342	23.2625	18.6989	9.95801	36.6584	13.8654	42.7521	10.8404	15.0258	26.62	21.9008	10.9214	39.2473	17.2526	46.8864	18.5138
ENSSSCG00000004671	SPATA5L1	44.0071	0.129371	0.155955	0.829542	0.406798	0.999991	46.5981	66.1061	37.3689	48.9709	47.0617	30.3443	59.0305	51.799	58.4472	51.3152	50.1523	31.6133	58.2658	26.7688	43.0221	35.1826	31.4524	48.6943	49.6318	50.9259	43.43	37.22	67.6723	56.1269	39.6307	34.1302	32.6927	44.265	37.5645	49.6906	44.7538	28.2136	29.4354	40.2561	37.713	38.7107
ENSSSCG00000004672	GATM	5658.58	-0.031704	0.232336	-0.136458	0.89146	0.999991	6672.98	10999	3595.91	3193.86	3202.67	7418.35	5070.81	6694.73	3646.45	3499.89	3977.33	5281.86	7781.03	5079.65	7816.63	10635.9	2867.41	6945.66	10823.1	6501.24	4812.04	4801.39	5383.51	4769.89	5951.54	2655.75	4182.16	10254.1	7854.74	5948.68	6363.61	5455.23	3157.44	3032.62	4366.55	3015.23
ENSSSCG00000004673	SLC28A2	6.20492	0.164183	0.4544	0.361318	0.717862	0.999991	9.45468	18.6453	6.79434	10.7497	1.65129	0.842898	4.83856	3.45327	4.32942	6.65197	4.2502	0.810598	11.2443	0	6.69232	9.77293	7.8631	5.03734	6.72973	8.18452	4.73781	7.44401	11.5755	18.1055	2.9723	4.26627	0	9.03368	8.76505	7.09866	6.66546	8.19103	1.96236	0	2.03854	2.52461
ENSSSCG00000004674	SHF	30.2979	0.0113494	0.175568	0.0646439	0.948458	0.999991	37.1434	33.053	49.259	27.4715	31.3744	37.0875	23.2251	24.1729	19.4824	25.6576	26.3512	24.3179	20.4441	32.1226	37.2858	34.2053	20.0946	41.9779	27.7601	21.8254	18.9513	29.776	35.617	38.9268	23.7784	31.997	57.841	36.1347	35.0602	32.8313	19.9964	20.0225	47.0967	17.2526	32.6166	18.5138
ENSSSCG00000004676	DUOXA2	7.04954	0.362512	0.378598	0.95751	0.33831	0.999991	7.42868	4.23757	8.49293	9.5553	13.2103	5.05739	7.7417	14.9642	3.24706	7.60225	2.55012	9.72718	1.02221	3.21226	9.56046	3.90917	0.873678	6.71646	3.36487	1.81878	3.94818	9.30501	10.6851	1.81055	4.95383	18.1317	0	9.03368	6.26075	11.5353	5.71325	12.7416	9.81181	10.5433	4.07708	10.94
ENSSSCG00000004678	DUOX2	10.4956	0.511536	0.323525	1.58113	0.113847	0.999991	1.35067	5.08508	5.09576	10.7497	13.2103	5.90029	12.5803	21.8707	7.57648	5.70169	18.7009	16.212	12.2665	9.63677	14.3407	2.93188	6.11574	14.2725	5.0473	6.36574	7.10672	7.44401	15.1372	10.8633	7.92613	27.7308	0	23.4876	8.76505	9.76066	12.3787	12.7416	11.7742	11.5017	6.11562	10.0984
ENSSSCG00000004679	SORD	11518.5	-0.0653797	0.13511	-0.483901	0.628456	0.999991	13743.1	13155.1	18502.7	10951.6	11099.1	9153.87	12526.1	12102.5	10627.6	10140.5	8338.89	5979.78	8686.71	12563.1	8563.3	9345.86	14720.6	11908.3	9688.29	12509.6	14478	12971.2	11291.5	10036.8	12358.8	9864.69	16079.8	11648	12952.2	8671.01	11032.3	10028.6	12831.9	14760.6	9317.15	12038.2
ENSSSCG00000004680	TERB2	18.3839	-0.438278	0.373894	-1.1722	0.241118	0.999991	19.5847	3.39005	15.2873	3.58324	23.118	14.3293	36.7731	10.3598	14.0706	25.6576	23.8011	6.48479	20.4441	16.0613	27.7253	2.93188	39.3155	14.2725	31.125	12.7315	50.5367	30.7065	18.6989	21.7266	17.8338	22.3979	0	29.8112	8.76505	33.7186	7.61767	20.9326	7.84945	12.4602	5.09635	12.6231
ENSSSCG00000004687	B2M	8766.67	-0.183739	0.150203	-1.22327	0.221227	0.999991	6411.62	10997.3	15275.4	6490.44	7401.07	10485.7	9435.2	9097.05	6402.13	5045.99	6777.36	8906.85	12865.5	10762.1	7708.6	9512.97	7597.5	7773.46	12847.9	7270.58	6078.62	10048.5	9917.55	7292.88	10570.5	6165.83	10932	6613.56	7656.9	8437.64	7809.06	6112.33	11379.7	7580.6	9959.29	9980.63
ENSSSCG00000004684	SPG11	265.898	0.100743	0.191332	0.526533	0.598518	0.999991	300.524	320.36	64.5462	315.325	244.39	233.483	292.249	210.649	331.201	359.206	286.463	238.316	307.684	175.603	282.99	227.709	281.324	219.124	296.949	303.737	325.33	288.455	314.32	377.499	226.886	281.574	67.9003	257.46	242.917	352.271	283.758	376.787	188.387	199.363	242.586	254.986
ENSSSCG00000004691	EIF3J	650.767	-0.106653	0.11262	-0.947017	0.34363	0.999991	596.995	585.632	930.825	631.844	913.987	625.43	670.625	978.425	506.542	635.738	668.131	539.048	549.947	887.653	655.847	498.42	746.121	591.048	619.135	568.37	687.773	676.474	582.338	525.059	631.118	552.482	719.24	644.102	646.109	512.878	624.649	630.709	596.558	886.592	521.866	589.917
ENSSSCG00000035827	CTDSPL2	193.306	-0.10549	0.124713	-0.845861	0.39763	0.999991	179.639	222.049	83.2307	182.745	250.996	184.595	200.316	191.081	179.671	208.112	197.209	198.597	169.686	129.561	220.847	236.505	234.146	182.184	217.875	207.341	207.674	197.266	246.648	159.328	183.292	155.719	241.423	192.417	216.622	212.96	202.82	212.057	121.666	129.394	208.95	194.395
ENSSSCG00000023996	GOLM2	240.153	-0.098564	0.116778	-0.844031	0.398652	0.999991	245.146	242.389	140.983	247.243	236.134	241.069	214.832	181.872	257.6	293.637	232.061	256.96	241.241	129.561	234.231	321.529	262.977	266.14	301.156	248.264	250.315	220.529	237.743	193.728	272.461	228.246	259.027	201.451	215.37	331.862	265.666	283.046	215.86	188.82	231.374	254.986
ENSSSCG00000004694	FRMD5	3.26781	0.109709	0.477893	0.229568	0.818428	0.999991	4.052	2.54254	1.69859	7.16648	1.65129	5.90029	1.93542	2.30218	3.24706	3.80113	2.55012	2.43179	6.13324	2.1415	7.64837	4.88647	6.11574	1.67911	5.0473	3.63757	0.789636	1.861	3.5617	9.05273	0.990767	2.13314	0	0	0	5.32399	3.80883	0.910115	1.96236	0	8.15416	2.52461
ENSSSCG00000004695	WDR76	68.4681	-0.151538	0.201935	-0.750433	0.452994	0.999991	90.4948	75.4287	35.6703	45.3877	19.8154	60.6887	65.8044	42.5903	49.7883	57.0169	64.603	75.3856	115.509	41.7593	78.3958	85.0245	89.9888	81.437	102.628	99.1237	51.3263	66.9961	75.6861	100.485	82.2336	49.0621	37.7224	74.9796	63.8596	94.0572	77.1289	70.9889	54.9462	46.0069	66.2526	76.5798
ENSSSCG00000040383	MFAP1	369.033	-0.0446043	0.0754342	-0.591302	0.554318	0.999991	361.304	366.973	429.742	364.296	393.832	336.316	405.472	348.78	339.859	401.969	337.466	331.535	346.528	435.796	330.792	305.893	379.176	377.801	338.169	345.569	382.184	379.644	338.361	326.804	370.547	371.166	558.291	356.83	348.098	309.679	393.262	330.372	421.908	407.353	341.455	371.959
ENSSSCG00000038436	HYPK	329.705	-0.0550893	0.176625	-0.3119	0.755117	0.999991	251.224	232.219	808.527	275.909	370.714	380.147	287.411	323.456	297.648	344.002	359.567	265.876	229.996	478.626	303.067	291.233	402.765	288.808	232.176	208.251	307.958	290.316	287.607	236.276	343.796	299.706	543.203	291.788	306.777	213.847	362.791	224.798	414.059	411.187	396.496	307.161
ENSSSCG00000004698	SERINC4	87.3271	0.0132659	0.119685	0.11084	0.911743	0.999991	81.7154	91.5315	115.504	76.4424	73.4822	109.577	91.9327	102.447	90.9178	51.3152	79.9037	100.514	107.332	97.4384	103.253	95.7747	57.6627	83.9557	90.0102	98.2143	87.6496	62.3436	95.2754	95.959	83.2244	88.5251	55.3262	99.3705	72.6247	75.4233	88.5554	91.0115	102.043	102.557	78.4838	66.4814
ENSSSCG00000024263	SERF2	1653.67	-0.161703	0.15546	-1.04016	0.298267	0.999991	1162.93	1403.48	3823.52	1323.41	1403.59	1898.21	1136.09	1484.9	1268.52	1312.34	1197.71	1815.74	1667.22	2319.25	1694.11	1948.72	1605.82	1839.47	1428.39	1349.54	1302.11	1220.82	1481.67	1290.92	1963.7	1623.32	2107.42	1489.65	1666.61	1351.41	1405.46	1203.17	2670.78	1887.24	2024.27	1760.49
ENSSSCG00000004699	ELL3	3.39105	0.411304	0.465557	0.883467	0.376984	0.999991	1.35067	0	5.09576	2.38883	0	10.1148	7.7417	4.60435	3.24706	3.80113	1.70008	6.48479	3.06662	4.28301	3.82418	0	1.74736	1.67911	1.68243	3.63757	2.36891	1.861	1.78085	1.81055	2.9723	2.13314	0	2.7101	2.5043	6.21133	3.80883	3.64046	5.88709	2.87543	9.17343	5.89076
ENSSSCG00000004700	PDIA3	10611.7	0.0236156	0.121282	0.194717	0.845615	0.999991	10876.9	10365.9	13439.2	12597.5	11392.2	10733.5	9526.16	10036.3	10833.3	19546.3	10080.6	6530.18	8021.25	10380.9	8520.28	10398.4	12782.8	8351.91	9594.08	11613.8	13273.8	9651.16	8989.73	9690.95	9855.16	9537.25	8356.77	8771.71	10386.6	10327.7	11718.8	11126.2	12800.5	11687.7	8580.22	11646.9
ENSSSCG00000004701	CATSPER2	142.317	-0.290342	0.141871	-2.04651	0.040706	0.999991	167.483	151.705	134.188	138.552	108.159	125.592	89.9973	102.447	115.812	182.454	132.606	87.5446	185.019	107.075	185.473	128.025	155.515	151.12	158.149	221.891	149.241	100.494	127.331	188.297	113.938	139.72	243.938	119.245	145.249	173.03	120.93	163.821	155.027	123.644	101.927	128.755
ENSSSCG00000004702	STRC	11.6916	0.351608	0.283021	1.24234	0.214111	0.999991	10.13	17.7978	5.09576	11.9441	14.0359	18.5438	10.6448	10.3598	15.153	12.3537	22.9511	9.72718	23.5107	22.4858	11.4725	13.6821	2.62103	10.0747	7.57095	7.27513	7.89636	7.44401	8.01382	18.1055	6.93537	6.39941	0	16.2606	10.0172	14.1973	8.56988	20.0225	11.7742	4.79239	16.3083	6.73229
ENSSSCG00000004703	Novel gene	0.678684	-0.930432	1.08559	-0.857072	0.391405	0.999991	0.675334	0	1.69859	1.19441	0	1.6858	3.87085	0	0	0	0	0	1.02221	0	0	0	0	1.67911	0	1.81878	0	1.861	0	0	0.990767	0	0	0	1.25215	0.887332	0	0	1.96236	3.83391	0	0
ENSSSCG00000004704	PPIP5K1	146.599	-0.135341	0.158392	-0.854467	0.392846	0.999991	163.431	159.333	112.107	136.163	117.241	101.991	141.286	110.504	173.177	196.708	153.857	103.757	244.307	81.3771	152.011	135.844	106.589	111.661	172.449	178.241	189.513	140.506	164.729	199.16	133.754	136.521	236.394	166.22	164.032	163.269	138.07	171.102	100.08	111.183	85.6187	125.389
ENSSSCG00000004705	MAP1A	22.5648	-0.0946193	0.222587	-0.425089	0.670772	0.999991	22.9614	15.2552	11.8901	17.9162	18.9898	30.3443	16.4511	27.6261	30.3059	15.2045	27.2013	48.6359	15.3331	29.9811	22.9451	20.5232	22.7156	23.5076	25.2365	16.369	25.2683	21.4015	23.151	28.9687	27.7415	12.7988	7.54448	10.8404	21.2865	38.1553	15.2353	20.9326	19.6236	14.3772	33.6359	31.9784
ENSSSCG00000031949	TP53BP1	105.399	0.022953	0.107538	0.21344	0.830984	0.999991	114.131	89.8364	40.766	119.441	109.811	98.6191	117.093	110.504	111.483	123.537	124.956	109.431	113.465	70.6696	111.857	90.8883	94.3572	98.2282	94.2163	101.852	144.503	117.243	117.536	110.443	99.0767	106.657	98.0782	111.114	77.6333	133.1	114.265	124.686	102.043	92.0139	94.7921	106.034
ENSSSCG00000004708	TUBGCP4	65.5687	-0.0504401	0.1214	-0.415487	0.677786	0.999991	76.9881	83.0563	64.5462	56.1374	66.8771	73.3321	63.869	34.5327	61.6942	79.8236	69.7032	79.4386	48.0437	42.8301	64.0551	85.0245	68.1469	78.0788	69.821	63.6574	63.1709	70.7181	73.0148	57.0322	73.3167	60.7944	37.7224	77.6897	81.3897	64.7753	50.467	60.9777	74.5698	58.4671	70.3296	56.383
ENSSSCG00000004709	ZSCAN29	52.8867	-0.116825	0.164925	-0.708354	0.478726	0.999991	67.5334	65.2586	18.6844	62.1095	50.3642	47.2023	63.869	40.2881	58.4472	43.7129	52.7024	61.6055	45.9993	32.1226	53.5386	50.8192	45.4312	53.7317	78.2331	58.201	61.5916	56.7606	63.2201	59.748	47.5568	39.463	95.5634	50.5886	45.0774	74.5359	42.8494	66.4384	23.5484	38.3391	45.8672	42.9184
ENSSSCG00000004710	ADAL	67.3975	0.158704	0.13387	1.18551	0.235815	0.999991	71.5854	82.2088	64.5462	88.3865	82.5643	55.6313	83.2233	57.5544	55.2001	80.7739	67.1531	51.0677	57.2435	58.8914	57.3627	41.0463	42.8102	69.6832	86.6453	47.2884	82.1221	83.7451	83.6999	71.5166	67.3721	54.395	42.7521	73.1728	71.3725	55.0146	68.559	79.18	58.8709	85.3045	64.214	84.1537
ENSSSCG00000048742	Novel gene	5.06528	-0.576161	0.360558	-1.59797	0.11005	0.999991	7.42868	4.23757	8.49293	3.58324	7.43079	2.52869	3.87085	1.15109	3.24706	4.75141	4.2502	4.05299	5.11103	3.21226	5.73627	2.93188	1.74736	5.8769	7.57095	10.0033	7.10672	10.2355	8.01382	2.71582	3.96307	0	0	6.32358	10.0172	4.43666	2.85663	9.10115	9.81181	4.79239	4.07708	1.68307
ENSSSCG00000004713	TGM5	0.563789	0.916735	1.03562	0.885205	0.376046	0.999991	0	0.847514	0	1.19441	0.825643	0.842898	0.967712	0	2.16471	0	2.55012	0	0	0	0	0	0	0	1.68243	0.909391	0	0	0	0	0	0	0	0.903368	0	0.887332	0	0	1.96236	2.87543	0	1.68307
ENSSSCG00000004714	EPB42	3.12261	-0.585483	0.487146	-1.20186	0.229417	0.999991	2.026	1.69503	6.79434	3.58324	1.65129	4.21449	1.93542	0	0	2.85084	5.10024	8.10598	0	2.1415	6.69232	5.86376	6.98942	2.51867	0.841217	3.63757	0.789636	2.7915	0.890425	4.52637	6.93537	3.1997	0	1.80674	0	7.09866	1.90442	1.82023	3.92473	0.958478	4.07708	5.04922
ENSSSCG00000034771	CCNDBP1	268.138	-0.221059	0.0997545	-2.21603	0.0266892	0.999991	274.186	288.155	283.664	253.215	213.842	276.471	210.961	195.685	194.824	203.36	205.71	265.066	303.595	250.556	267.693	258.005	236.767	287.968	319.662	323.743	250.315	216.807	261.785	275.203	313.082	296.506	482.847	288.174	300.516	252.89	218.056	287.596	337.526	286.585	221.182	250.778
ENSSSCG00000004716	TMEM62	107.939	-0.0920708	0.114029	-0.807433	0.419417	0.999991	100.625	111.872	140.983	95.553	104.031	109.577	98.7067	77.1229	89.8355	92.1773	82.4538	86.734	82.7987	101.721	130.978	124.116	108.336	94.87	139.642	139.137	123.973	91.1891	96.1659	121.307	107.003	125.855	40.2372	108.404	142.745	102.931	111.408	120.135	133.441	148.564	96.8307	104.351
ENSSSCG00000004717	UBR1	320.251	0.106943	0.123462	0.866202	0.386379	0.999991	319.433	349.176	127.394	413.267	399.611	278.999	330.958	322.305	398.307	373.461	351.066	264.255	342.439	307.306	326.012	261.915	323.261	314.834	339.01	350.116	399.556	331.258	316.101	391.983	259.581	331.703	253.997	377.608	309.281	328.313	383.74	348.574	223.709	232.91	263.991	283.598
ENSSSCG00000004718	TTBK2	45.1498	0.145549	0.262287	0.554922	0.578948	0.999991	56.0527	67.8011	5.09576	71.6648	53.6668	28.6585	61.9336	59.8566	60.6119	74.122	49.3023	49.4465	55.1991	19.2735	41.11	43.9782	42.8102	37.7801	47.9493	47.2884	65.5398	47.4556	65.8914	53.4111	30.7138	34.1302	0	42.4583	32.5559	64.7753	39.0405	55.517	27.4731	20.128	35.6745	37.0276
ENSSSCG00000004719	CDAN1	111.788	-0.00830031	0.126914	-0.0654011	0.947855	0.999991	152.626	110.177	101.915	102.719	79.2618	144.978	102.578	130.073	99.5767	94.0779	122.406	111.863	146.175	154.188	113.769	112.389	79.5047	115.019	115.247	131.862	115.287	109.799	97.9467	144.844	108.984	117.322	67.9003	111.114	95.1634	138.424	64.7502	114.674	94.1934	112.142	92.7536	118.657
ENSSSCG00000022039	Novel gene	17.5306	0.199025	0.244805	0.812994	0.416222	0.999991	26.338	12.7127	11.8901	20.305	10.7334	21.9153	11.6125	19.5685	21.6471	14.2542	25.5012	47.8253	22.4885	13.9198	15.2967	28.3415	12.2315	23.5076	9.25338	15.4597	12.6342	13.027	16.9181	16.2949	13.8707	13.8654	0	13.5505	17.5301	23.0706	18.092	20.0225	7.84945	11.5017	29.5588	18.5138
ENSSSCG00000044105	Novel gene	5.38082	0.357996	0.387565	0.923706	0.355639	0.999991	7.42868	2.54254	3.39717	8.36089	7.43079	9.27188	1.93542	2.30218	8.65884	2.85084	11.9006	16.212	2.04441	2.1415	3.82418	10.7502	2.62103	6.71646	4.20608	5.45635	5.52745	3.722	4.45212	7.24219	5.9446	2.13314	0	4.51684	1.25215	5.32399	4.76104	4.55057	1.96236	0.958478	11.212	10.0984
ENSSSCG00000044127	Novel gene	4.18307	-0.148008	0.357453	-0.414062	0.678829	0.999991	4.72734	2.54254	0	1.19441	5.7795	5.90029	4.83856	3.45327	7.57648	5.70169	5.95028	5.67419	5.11103	0	5.73627	9.77293	6.11574	2.51867	1.68243	4.54696	4.73781	6.51351	4.45212	3.62109	5.9446	4.26627	2.51483	0	2.5043	3.54933	4.76104	1.82023	1.96236	1.91696	8.15416	5.04922
ENSSSCG00000035719	HAUS2	84.6793	-0.0348149	0.0966986	-0.360035	0.718821	0.999991	93.1961	77.9713	108.709	91.9698	94.949	72.4892	73.5461	75.9718	70.3531	98.8293	78.2036	83.4916	82.7987	96.3677	69.7913	79.1608	94.3572	95.7095	95.8987	78.2077	90.0185	67.9266	71.234	72.4219	95.1136	75.7263	57.841	74.9796	92.6591	85.1839	83.7943	86.4609	92.231	102.557	90.715	97.6183
ENSSSCG00000004726	LRRC57	161.887	-0.0901163	0.0915473	-0.984369	0.324934	0.999991	165.457	158.485	181.749	117.052	172.559	171.108	165.479	188.779	151.53	147.294	147.057	169.415	141.064	229.141	132.89	197.413	202.693	176.307	140.483	156.415	151.61	150.741	160.276	130.359	148.615	134.388	165.979	149.056	170.292	152.621	146.64	149.259	166.801	208.948	174.295	155.684
ENSSSCG00000038735	SNAP23	483.49	0.00310029	0.111544	0.0277944	0.977826	0.999991	460.578	492.405	197.036	529.125	683.633	475.395	451.922	536.407	505.46	538.81	568.676	536.616	446.704	455.07	551.638	532.625	663.121	445.805	492.112	499.256	526.687	454.085	414.938	390.173	475.568	500.22	316.868	498.659	437	489.807	557.994	496.923	341.451	424.606	511.674	506.605
ENSSSCG00000004725	ZNF106	230.629	-0.0264588	0.169971	-0.155667	0.876296	0.999991	248.523	334.768	96.8194	341.602	240.262	193.024	202.252	268.204	261.93	296.488	212.51	165.362	297.462	146.693	205.55	186.663	293.556	189.74	305.362	284.639	338.754	209.363	233.291	261.624	189.236	201.581	153.404	236.682	270.464	299.031	249.479	239.36	131.478	166.775	157.987	192.712
ENSSSCG00000004728	CAPN3	19.1626	0.448191	0.26656	1.68139	0.0926878	0.999991	12.156	19.4928	10.1915	27.4715	15.6872	20.2296	18.3865	11.5109	20.5647	21.8565	26.3512	25.1285	27.5996	9.63677	18.1649	15.6367	41.0629	10.9142	13.4595	13.6409	10.2653	11.166	14.2468	12.6738	11.8892	20.2648	12.5741	19.8741	11.2693	19.5213	23.8052	25.4832	23.5484	6.70934	62.1755	25.2461
ENSSSCG00000004729	Novel gene	111.965	-0.163818	0.189283	-0.865468	0.386782	0.999991	103.326	140.687	23.7802	103.914	76.7848	89.3472	119.996	104.749	73.6001	65.5694	102.005	126.453	166.62	165.967	163.484	121.184	110.083	120.057	98.4223	138.227	123.183	115.382	108.632	133.075	92.1413	130.121	173.523	156.283	92.6591	131.325	113.313	124.686	74.5698	56.5502	91.7343	99.3013
ENSSSCG00000004730	TMEM87A	360.47	-0.0561047	0.0940569	-0.596498	0.550843	0.999991	331.589	370.363	244.596	352.352	375.668	317.773	429.664	481.155	359.342	367.759	317.065	380.171	394.572	365.126	389.111	450.532	483.144	324.909	314.615	351.025	370.339	445.71	373.978	329.519	344.787	401.03	374.709	276.431	298.012	337.186	420.876	380.428	292.392	273.166	316.993	340.822
ENSSSCG00000033472	Novel gene	0.988743	0.909171	0.780155	1.16537	0.243868	0.999991	0	1.69503	0	4.77765	0	0	1.93542	3.45327	0	0.950281	1.70008	0	0	0	0.956046	0.977293	1.74736	1.67911	0.841217	0.909391	1.57927	1.861	1.78085	0	0.990767	0	0	1.80674	1.25215	0	0.952208	2.73034	0	0	1.01927	0
ENSSSCG00000004731	VPS39	254.855	0.126035	0.107433	1.17315	0.240734	0.999991	298.498	239.846	146.078	257.993	271.637	278.156	256.444	278.563	216.471	191.957	283.913	297.49	302.573	241.99	243.792	285.37	247.251	295.524	244.794	241.898	202.147	229.834	260.004	322.277	253.636	269.842	168.493	252.04	212.865	317.665	281.854	297.607	202.123	193.613	302.723	287.806
ENSSSCG00000020666	EHD4	136.113	0.151181	0.164628	0.918319	0.358452	0.999991	144.522	201.708	47.5604	163.635	126.323	106.205	148.06	171.512	154.777	159.647	120.706	177.521	126.754	103.863	87.0002	140.73	183.472	109.142	99.2636	102.761	129.5	165.629	141.578	113.159	112.947	81.0592	193.642	121.051	101.424	140.199	173.302	123.776	135.403	98.7232	200.796	192.712
ENSSSCG00000004736	SPTBN5	1.22559	-0.336076	0.740742	-0.453703	0.650043	0.999991	4.72734	3.39005	0	1.19441	0.825643	2.52869	0.967712	0	2.16471	0	0.850039	2.43179	5.11103	0	0.956046	2.93188	0	1.67911	0	0.909391	2.36891	0	1.78085	0.905273	0	1.06657	0	0	2.5043	0.887332	0	0	1.96236	0.958478	1.01927	0
ENSSSCG00000004737	PLA2G4B	67.8479	-0.0956013	0.143006	-0.668512	0.503807	0.999991	96.5728	60.1735	100.217	53.7486	52.0155	82.604	63.869	54.1012	54.1177	50.3649	62.0529	75.3856	75.6433	100.651	79.3518	71.3424	60.2838	86.4744	58.0439	71.8419	56.8538	53.9691	54.3159	81.4746	45.5753	53.3284	128.256	60.5257	56.3467	58.5639	58.0847	61.8878	54.9462	69.0104	72.3682	68.1645
ENSSSCG00000004738	MAPKBP1	69.3929	0.0115109	0.116307	0.0989702	0.921162	0.999991	81.0401	70.3436	45.8618	63.3039	51.1899	78.3895	65.8044	80.5762	90.9178	67.47	68.8532	94.0294	80.7543	59.9621	84.132	54.7284	61.1574	61.2877	64.7737	81.8452	74.2258	62.3436	57.8776	80.5693	72.326	62.9275	47.7817	72.2695	41.3209	87.8459	58.0847	63.708	78.4945	67.0934	81.5416	83.3121
ENSSSCG00000004739	MGA	209.253	0.133062	0.202138	0.658271	0.510364	0.999991	247.848	233.066	33.9717	296.214	225.401	150.879	273.863	161.152	281.412	255.626	244.811	261.013	232.041	91.0139	189.297	212.073	182.599	173.788	230.493	225.529	236.891	264.262	254.661	244.424	180.32	213.314	140.83	183.384	186.57	291.045	217.104	254.832	176.613	84.346	218.124	184.297
ENSSSCG00000004744	TYRO3	96.3851	0.0368769	0.182714	0.201828	0.840051	0.999991	81.0401	87.2939	115.504	81.2201	50.3642	102.834	89.0295	78.274	125.553	92.1773	108.805	167.794	59.288	87.8017	67.8793	116.298	82.9994	87.3139	65.6149	52.7447	78.9636	110.73	106.851	82.3799	76.289	88.5251	208.731	75.8829	75.129	126.889	106.647	78.2699	121.666	89.1384	134.544	109.4
ENSSSCG00000004745	RPAP1	137.766	0.0511349	0.0946205	0.540421	0.588906	0.999991	183.016	154.247	130.791	114.664	122.195	122.22	175.156	148.49	133.13	108.332	136.006	132.938	162.531	156.33	137.671	149.526	175.609	136.848	122.818	150.05	119.235	153.533	107.741	164.76	136.726	117.322	100.593	146.346	143.997	123.339	132.357	130.146	105.968	131.311	139.64	154.001
ENSSSCG00000004746	Novel gene	91.8419	-0.247738	0.232995	-1.06327	0.287657	0.999991	83.0661	97.4641	134.188	68.0815	41.2822	92.7188	89.9973	47.1946	94.1649	57.0169	83.3039	68.9008	76.6655	74.9526	116.638	81.1153	166.872	114.18	74.8683	132.771	85.2807	76.3011	97.9467	44.3584	80.2521	121.589	269.086	113.824	75.129	42.592	66.6546	57.3372	90.2687	102.557	130.467	57.2245
ENSSSCG00000004747	RTF1	392.581	0.0274527	0.0764199	0.359236	0.719419	0.999991	444.37	483.93	373.689	357.129	370.714	366.661	426.761	420.147	350.683	403.87	354.466	342.883	409.905	344.782	385.286	337.166	333.745	394.592	448.368	391.038	469.833	441.058	417.609	469.837	405.224	414.895	296.75	427.293	430.74	410.835	382.788	431.394	315.94	361.346	329.224	387.948
ENSSSCG00000004748	NDUFAF1	386.265	-0.0516169	0.138174	-0.373565	0.708728	0.999991	381.564	456.81	261.582	424.017	390.529	307.658	387.085	333.816	393.977	448.533	346.816	230.21	367.994	291.245	473.243	318.598	330.25	412.223	557.727	412.864	427.983	397.324	503.09	468.932	353.704	361.567	543.203	485.109	464.548	446.328	422.781	387.709	229.596	341.218	204.873	340.822
ENSSSCG00000035544	Novel gene	211.42	-0.0658168	0.0805108	-0.817491	0.413648	0.999991	182.34	253.407	268.376	188.717	203.934	231.797	234.186	201.44	205.647	195.758	194.659	171.036	217.73	230.212	226.583	204.254	218.419	208.21	236.382	229.167	217.939	253.096	243.086	179.244	228.867	204.781	196.156	231.262	180.31	193.438	202.82	249.371	182.5	171.568	192.642	181.772
ENSSSCG00000004750	OIP5	153.469	0.224934	0.188066	1.19604	0.231682	0.999991	105.352	147.467	185.146	125.413	194.026	221.682	121.932	207.196	151.53	124.487	161.507	192.112	151.287	191.665	174	276.574	183.472	183.863	142.166	101.852	121.604	118.174	109.522	84.1904	119.883	189.849	50.2965	197.838	141.493	220.946	200.916	91.9216	109.892	70.9274	209.97	144.744
ENSSSCG00000004751	CHP1	906.35	-0.07017	0.100876	-0.695608	0.486674	0.999991	784.063	1017.02	1034.44	905.365	1316.9	767.037	974.486	1151.09	719.766	1036.76	910.392	773.311	789.143	929.413	727.551	878.587	1119.18	996.554	847.105	737.516	959.407	1098.92	767.546	890.789	859.986	822.324	968.208	967.507	946.625	800.374	935.069	975.643	590.671	988.191	747.125	894.554
ENSSSCG00000004752	EXD1	46.5258	-0.0123691	0.242363	-0.0510356	0.959297	0.999991	45.2474	56.7834	25.4788	56.1374	23.9437	59.0029	32.9022	31.0794	38.9648	51.3152	37.4017	51.0677	81.7765	29.9811	47.8023	35.1826	16.5999	62.9668	79.9156	70.9325	50.5367	43.7336	35.617	88.7168	46.566	65.0606	0	58.7189	43.8252	57.6766	36.1839	46.4158	31.3978	47.9239	41.7901	46.2845
ENSSSCG00000004753	INO80	165.649	0.150078	0.0819916	1.83041	0.0671886	0.999991	183.691	187.301	134.188	224.55	178.339	156.779	180.962	250.937	163.436	152.995	157.257	149.961	168.664	157.401	170.176	168.094	149.399	161.195	164.037	138.227	148.452	170.282	154.934	173.812	151.587	133.321	158.434	183.384	151.51	183.678	171.398	159.27	155.027	148.564	143.717	178.406
ENSSSCG00000038521	CHAC1	1.15309	0.455263	0.705494	0.645311	0.518725	0.999991	1.35067	0	0	0	1.65129	3.37159	0.967712	0	1.08235	1.90056	1.70008	0.810598	1.02221	2.1415	0.956046	0.977293	3.49471	1.67911	2.52365	0	0.789636	0.930501	0	0.905273	0	2.13314	0	2.7101	3.75645	0	2.85663	0	0	0.958478	0	0.841537
ENSSSCG00000004755	DLL4	136.465	0.287195	0.193675	1.48287	0.138109	0.999991	143.846	123.737	88.3264	94.3586	139.534	182.909	109.352	118.562	186.165	123.537	185.309	159.688	106.309	198.089	108.033	175.913	160.757	153.639	46.2669	92.7579	117.656	89.3281	77.4669	123.117	162.486	123.722	93.0486	117.438	103.928	169.48	179.967	97.3823	211.935	109.266	251.76	187.663
ENSSSCG00000004757	VPS18	181.013	0.0706649	0.0754694	0.936338	0.349099	0.999991	198.548	197.471	193.639	192.3	154.395	160.994	176.124	218.707	162.353	162.498	173.408	156.445	170.708	208.797	164.44	170.049	165.125	169.591	173.291	212.798	182.406	183.309	208.359	221.792	151.587	168.518	183.582	180.674	225.387	170.368	174.254	197.495	166.801	183.069	152.891	184.297
ENSSSCG00000042057	Novel gene	0.238758	-1.01702	1.56925	-0.648089	0.516927	0.999991	0	0	0	0	1.65129	0	0	0	1.08235	0	0	0	1.02221	1.07075	0	0	0	0.839557	0	0	0.789636	0	0	0	0	0	0	0	1.25215	0.887332	0	0	0	0	0	0
ENSSSCG00000004758	RHOV	3.4643	-0.338177	0.441145	-0.76659	0.443325	0.999991	2.70134	5.9326	10.1915	3.58324	6.60515	9.27188	2.90314	0	6.49413	1.90056	3.40016	8.10598	1.02221	4.28301	2.86814	2.93188	1.74736	2.51867	5.88852	0.909391	3.94818	3.722	2.67127	4.52637	2.9723	2.13314	0	1.80674	0	4.43666	2.85663	0	3.92473	2.87543	3.05781	2.52461
ENSSSCG00000004759	SPINT1	17.3999	-0.0200723	0.206714	-0.0971021	0.922645	0.999991	12.156	14.4077	33.9717	16.7218	20.6411	23.6011	14.5157	14.9642	9.74119	22.8068	13.6006	19.4544	12.2665	22.4858	9.56046	21.5005	9.61045	20.1494	28.6014	4.54696	14.2134	23.2625	16.9181	18.1055	16.843	15.9985	15.089	13.5505	13.7736	21.296	15.2353	15.4719	29.4354	14.3772	17.3276	20.1969
ENSSSCG00000004760	PPP1R14D	0.264653	-0.153987	1.74546	-0.0882214	0.929701	0.999991	0	0	0	1.19441	0	0	0.967712	0	0	0	0	0	0	0	0	1.95459	0	0	0	0	0	2.7915	0.890425	0	0	0	0	0	0	0.887332	0	0	0	0	0	0.841537
ENSSSCG00000005612	Novel gene	0.834632	0.0325155	0.806251	0.0403293	0.967831	0.999991	0	0	0	0	1.65129	0	2.90314	3.45327	1.08235	0	0	0	1.02221	1.07075	0.956046	0	0.873678	2.51867	1.68243	1.81878	0	0.930501	0	0.905273	0.990767	1.06657	0	0	2.5043	0.887332	0	0.910115	0	0.958478	1.01927	0.841537
ENSSSCG00000004761	ZFYVE19	51.5616	-0.232953	0.158406	-1.47061	0.141398	0.999991	48.6241	54.2409	93.4222	33.4436	37.9796	64.0603	31.9345	21.8707	37.8824	53.2158	51.0024	52.6889	60.3102	36.4056	40.1539	57.6603	35.8208	58.769	50.473	43.6508	53.6952	31.637	61.4393	62.4639	53.5014	50.1287	65.3855	37.9415	52.5903	69.2119	48.5626	42.7754	72.6074	79.5537	58.0984	53.0168
ENSSSCG00000004762	DNAJC17	8.09498	-0.0250201	0.347076	-0.0720882	0.942532	0.999991	16.208	14.4077	5.09576	3.58324	2.47693	12.6435	9.67712	10.3598	2.16471	3.80113	8.50039	10.5378	12.2665	1.07075	7.64837	11.7275	11.3578	13.4329	6.72973	8.18452	9.47563	3.722	6.23297	16.2949	9.90767	2.13314	12.5741	8.13031	5.0086	6.21133	5.71325	11.8315	1.96236	1.91696	9.17343	9.2569
ENSSSCG00000004765	RMDN3	44.1181	0.0203077	0.177228	0.114585	0.908774	0.999991	47.9487	38.9856	50.9576	59.7206	51.1899	33.7159	68.7076	56.4033	35.7177	42.7627	43.352	34.0451	55.1991	36.4056	36.3297	30.2961	33.1998	32.7427	47.1081	41.832	69.4879	76.3011	41.85	47.0742	42.603	35.1967	22.6334	44.265	53.8424	26.62	36.1839	60.0676	19.6236	54.6332	31.5974	49.6507
ENSSSCG00000032022	GCHFR	260.264	-0.214542	0.136946	-1.56662	0.117203	0.999991	231.64	227.981	490.891	229.327	178.339	295.857	173.221	180.721	206.73	275.582	136.856	218.051	240.218	283.749	330.792	246.278	209.683	286.289	307.044	290.096	266.897	189.822	218.154	250.761	298.221	273.041	321.898	239.393	329.315	236.03	211.39	219.338	478.816	289.46	237.49	270.133
ENSSSCG00000004766	RAD51	10.0251	-0.0894152	0.314663	-0.284162	0.776286	0.999991	6.75334	11.0177	10.1915	13.1385	10.7334	6.74318	13.548	4.60435	11.9059	20.9062	12.7506	6.48479	14.3109	4.28301	7.64837	12.7048	29.705	7.55601	12.6182	5.45635	7.89636	17.6795	8.01382	4.52637	10.8984	4.26627	0	6.32358	3.75645	5.32399	9.52208	4.55057	11.7742	11.5017	18.3469	13.4646
ENSSSCG00000039107	Novel gene	5.35291	0.369493	0.38141	0.968755	0.332668	0.999991	5.40267	2.54254	3.39717	13.1385	6.60515	7.58608	3.87085	8.05762	8.65884	0.950281	5.95028	4.05299	3.06662	1.07075	7.64837	13.6821	1.74736	8.39557	4.20608	7.27513	3.94818	2.7915	2.67127	2.71582	9.90767	5.33284	0	2.7101	2.5043	7.98599	5.71325	4.55057	1.96236	4.79239	15.2891	2.52461
ENSSSCG00000036700	Novel gene	35.1547	0.032386	0.210534	0.153828	0.877745	0.999991	37.1434	30.5105	47.5604	35.8324	65.2258	30.3443	38.7085	77.1229	32.4706	21.8565	39.1018	18.6438	22.4885	46.0423	30.5935	20.5232	34.9471	36.101	22.7128	45.4696	37.9025	45.5946	35.617	43.4531	27.7415	22.3979	15.089	37.0381	47.5817	23.958	24.7574	34.5844	35.3225	45.0485	22.4239	33.6615
ENSSSCG00000038033	CCDC32	114.81	-0.177683	0.143754	-1.23602	0.21645	0.999991	94.5468	109.329	217.419	109.886	104.031	123.906	93.8681	55.2522	80.0943	98.8293	102.005	100.514	91.9986	110.287	139.583	121.184	120.568	122.575	84.9629	117.311	109.759	101.425	101.508	98.6748	132.763	146.12	128.256	109.308	123.963	108.255	96.173	85.5508	158.951	173.484	139.64	121.181
ENSSSCG00000041906	Novel gene	26.0307	-0.0723067	0.15008	-0.481788	0.629956	0.999991	28.364	24.5779	35.6703	21.4994	26.4206	25.2869	23.2251	25.3239	30.3059	27.5582	28.0513	40.5299	34.755	22.4858	28.6814	24.4323	18.3472	36.9405	26.0777	22.7348	26.058	26.9845	23.151	21.7266	15.8523	28.7973	17.6038	23.4876	16.2779	30.1693	21.9008	24.5731	33.3602	25.8789	21.4047	28.6122
ENSSSCG00000004771	Novel gene	0.802424	0.41141	0.831124	0.495005	0.620597	0.999991	1.35067	0	1.69859	2.38883	0	0.842898	0	2.30218	0	2.85084	0.850039	0	0	0	1.91209	0.977293	0	0.839557	1.68243	0.909391	0.789636	0	0.890425	0.905273	2.9723	1.06657	0	0	0	0.887332	0	0.910115	0	0	1.01927	0.841537
ENSSSCG00000004772	BAHD1	202.115	0.165875	0.0693686	2.39121	0.0167928	0.999991	255.952	183.063	191.94	188.717	221.272	200.61	209.994	241.729	222.965	206.211	226.11	226.157	213.641	202.372	195.033	203.277	193.956	210.729	190.956	222.801	195.04	196.336	174.523	210.929	204.098	197.315	123.227	208.678	182.814	161.494	217.104	183.843	164.838	177.318	254.818	216.275
ENSSSCG00000004774	IVD	3522.4	-0.0901096	0.162322	-0.55513	0.578806	0.999991	2795.88	4174.85	2213.26	3646.54	2767.56	2753.75	2607.99	2977.87	3664.85	3746.96	2278.96	2165.92	4293.27	2915.66	4950.41	2857.61	2579.1	3776.33	6245.19	4656.99	3402.54	2632.39	3889.37	4820.58	3391.39	5412.83	4310.41	4341.59	4815.77	4055.11	3152.76	3808.83	3587.2	2681.82	1704.22	2730.79
ENSSSCG00000023975	CCDC9B	71.8819	-0.0822059	0.160659	-0.51168	0.608875	0.999991	68.2087	64.411	47.5604	69.2759	43.7591	69.9605	49.3533	43.7414	74.6825	66.5197	81.6038	107.81	74.6211	69.5989	83.176	93.8202	50.6733	75.5601	46.2669	88.211	64.7501	59.5521	69.4531	83.2851	65.3906	68.2604	133.286	60.5257	53.8424	89.6206	71.4156	66.4384	90.2687	54.6332	114.158	74.0552
ENSSSCG00000004779	PLCB2	125.782	0.226525	0.186243	1.21628	0.223877	0.999991	114.131	128.822	107.011	156.468	109.811	152.565	118.061	64.461	106.071	87.4259	208.26	172.657	156.398	160.613	95.6046	168.094	91.7362	114.18	122.818	114.583	87.6496	95.8416	100.618	145.749	152.578	91.7249	100.593	102.081	73.8768	145.523	105.695	119.225	115.779	89.1384	282.338	169.99
ENSSSCG00000004781	PAK6	2.47562	-1.24384	0.523174	-2.37749	0.0174308	0.999991	0.675334	1.69503	0	0	0	0.842898	0.967712	3.45327	0	2.85084	2.55012	5.67419	2.04441	2.1415	2.86814	0	2.62103	1.67911	2.52365	3.63757	1.57927	1.861	1.78085	0.905273	5.9446	3.1997	20.1186	1.80674	0	4.43666	1.90442	1.82023	1.96236	2.87543	1.01927	1.68307
ENSSSCG00000004782	Novel gene	10.8797	0.269657	0.320578	0.841158	0.40026	0.999991	6.07801	15.2552	10.1915	28.6659	10.7334	8.42898	7.7417	6.90653	8.65884	5.70169	19.5509	13.7802	21.4663	6.42451	4.78023	15.6367	7.8631	5.03734	9.25338	9.09391	4.73781	13.027	16.0276	10.8633	15.8523	8.53254	0	3.61347	6.26075	15.0847	13.3309	14.5618	7.84945	4.79239	22.4239	13.4646
ENSSSCG00000035284	BMF	261.237	0.0455869	0.167097	0.272816	0.784995	0.999991	245.822	225.439	195.337	269.937	243.565	281.528	239.025	230.218	291.153	198.609	328.965	497.707	317.906	269.829	276.297	295.143	185.22	286.289	163.196	259.177	210.833	258.679	211.031	282.445	336.861	255.976	135.801	202.354	172.797	264.425	229.482	333.102	364.999	149.523	429.113	266.767
ENSSSCG00000004785	SRP14	612.961	-0.109104	0.0812344	-1.34307	0.179248	0.999991	510.553	571.224	888.36	604.373	731.52	668.418	564.176	591.66	572.566	779.231	602.678	510.677	541.769	680.998	692.177	566.83	663.121	603.642	567.821	636.574	596.965	623.436	616.174	535.017	640.035	510.886	611.103	551.055	633.588	523.526	628.458	578.833	482.741	715.983	659.468	610.956
ENSSSCG00000039061	EIF2AK4	137.966	-0.0347843	0.150572	-0.231014	0.817304	0.999991	180.314	157.638	40.766	132.58	123.846	102.834	146.125	142.735	132.047	128.288	133.456	162.93	144.131	94.2262	123.33	142.685	125.81	143.564	139.642	145.503	159.506	156.324	164.729	190.107	151.587	131.188	75.4448	142.732	157.771	185.452	127.596	195.675	98.1181	150.481	88.6765	148.952
ENSSSCG00000004787	GPR176	6.86808	-0.400971	0.298283	-1.34426	0.178864	0.999991	10.8053	3.39005	3.39717	3.58324	9.08208	3.37159	5.80627	2.30218	4.32942	3.80113	3.40016	8.10598	15.3331	2.1415	9.56046	7.81835	7.8631	5.8769	6.72973	6.36574	4.73781	4.65251	8.90425	10.8633	14.8615	9.59911	15.089	9.03368	6.26075	5.32399	5.71325	6.3708	1.96236	5.75087	9.17343	5.89076
ENSSSCG00000040418	FSIP1	0.412618	1.36164	1.18764	1.14651	0.251586	0.999991	2.026	0	0	0	0	0	1.93542	0	0	0	0	0.810598	0	0	0	0	0.873678	0	1.68243	0	0	0	0.890425	0	0	1.06657	0	1.80674	0	0	0	0	1.96236	0.958478	0	0.841537
ENSSSCG00000004789	THBS1	508.505	-0.102623	0.311851	-0.329077	0.742097	0.999991	229.614	238.151	113.805	259.188	397.96	545.355	338.699	963.461	765.225	491.296	766.736	772.5	218.752	564.286	431.177	734.925	2066.25	498.697	161.514	177.331	507.736	356.382	316.101	319.561	949.155	781.794	379.739	429.1	192.831	756.007	558.946	309.439	313.978	270.291	637.044	493.141
ENSSSCG00000004791	RASGRP1	64.6977	-0.00813688	0.249627	-0.0325961	0.973997	0.999991	50.6501	75.4287	30.5745	46.5821	62.7489	96.9333	94.8358	54.1012	74.6825	58.9175	61.2028	142.665	75.6433	36.4056	72.6595	99.6839	60.2838	77.2393	74.8683	66.3856	50.5367	60.4826	60.5489	55.2217	87.1875	34.1302	0	37.9415	50.086	71.8739	72.3678	50.0563	58.8709	31.6298	103.966	91.7275
ENSSSCG00000004792	FAM98B	192.947	-0.103858	0.0860691	-1.20668	0.227556	0.999991	188.418	195.776	193.639	217.383	255.124	211.567	188.704	156.548	189.412	172.951	235.461	149.15	192.175	171.32	221.803	176.89	199.199	198.135	188.433	220.073	216.36	195.405	218.154	187.392	211.033	165.318	153.404	167.123	165.284	202.312	220.912	203.866	143.252	213.741	165.122	195.237
ENSSSCG00000039393	SPRED1	133.012	0.0483352	0.148153	0.326252	0.744234	0.999991	131.015	129.67	45.8618	146.913	205.585	157.622	104.513	132.375	158.024	123.537	147.907	152.392	115.509	99.5799	120.462	161.253	151.146	145.243	148.054	144.593	128.711	118.174	151.372	136.696	137.717	135.454	100.593	136.409	98.9198	180.128	190.442	111.034	80.4569	81.4706	150.852	128.755
ENSSSCG00000004795	MEIS2	46.9776	-0.0652161	0.174897	-0.372883	0.709235	0.999991	54.7021	38.9856	25.4788	28.6659	55.3181	53.9455	42.5793	28.7772	60.6119	48.4644	64.603	73.7644	63.3768	34.2641	48.7583	60.5922	49.7996	37.7801	38.696	42.7414	33.9543	41.8726	54.3159	51.6006	46.566	56.5281	42.7521	30.7145	28.7994	74.5359	49.5148	36.4046	58.8709	23.9619	55.0406	53.8584
ENSSSCG00000026900	CDIN1	86.601	0.065262	0.181397	0.359775	0.719015	0.999991	91.1701	87.2939	93.4222	107.497	62.7489	111.263	71.6107	56.4033	106.071	124.487	74.8035	74.575	113.465	52.4668	84.132	117.275	94.3572	83.1162	108.517	80.9358	93.177	80.0231	92.6042	114.064	96.1044	101.324	0	70.4627	91.4069	81.6346	82.8421	75.5395	62.7956	101.599	77.4645	100.984
ENSSSCG00000035254	DPH6	75.9599	-0.195365	0.130155	-1.50101	0.133352	0.999991	64.8321	85.5989	45.8618	78.8312	94.1233	71.6463	88.0618	64.461	54.1177	100.73	57.8027	91.5976	96.0874	49.2546	84.132	81.1153	75.1363	77.2393	99.2636	77.2983	81.3325	77.2316	96.1659	82.3799	75.2983	49.0621	40.2372	66.8493	81.3897	72.7613	76.1767	101.023	54.9462	78.5952	71.3489	92.569
ENSSSCG00000047532	Novel gene	0.752591	-1.91846	0.925255	-2.07344	0.0381316	0.999991	0	0	0	1.19441	0.825643	1.6858	0	0	0	0.950281	0.850039	1.6212	3.06662	2.1415	0.956046	1.95459	0	0.839557	0.841217	0	1.57927	0.930501	0	4.52637	0.990767	0	0	0	1.25215	0.887332	0	0	0	0	0	0
ENSSSCG00000050569	Novel gene	0.497202	0.816658	1.26666	0.644731	0.519102	0.999991	0	0	0	0	0	0.842898	1.93542	0	0	0	0	0.810598	1.02221	0	1.91209	1.95459	0	0	0.841217	0	0	0	0	3.62109	0	2.13314	0	1.80674	0	0	0	0	0	0	1.01927	0
ENSSSCG00000034824	U6	0.731132	-0.875436	1.02105	-0.857386	0.391231	0.999991	0.675334	0	0	1.19441	0.825643	0	0.967712	0	1.08235	0	0.850039	1.6212	2.04441	2.1415	1.91209	1.95459	0	0	0	0	1.57927	0	0	3.62109	0	0	0	0	1.25215	0	0	3.64046	0	0.958478	0	0
ENSSSCG00000004799	ZNF770	74.1729	-0.0317288	0.147285	-0.215424	0.829436	0.999991	76.9881	77.9713	47.5604	80.0257	78.4361	75.8608	66.7722	84.0295	76.8472	76.9728	73.1034	98.893	100.176	83.5186	81.2639	73.297	47.1786	89.8326	87.4865	100.033	74.2258	63.2741	73.0148	71.5166	49.5383	63.9941	42.7521	90.3368	63.8596	87.8459	78.0811	112.854	27.4731	69.9689	57.0791	68.1645
ENSSSCG00000004802	AQR	140.339	-0.00468147	0.116802	-0.0400805	0.968029	0.999991	159.379	137.297	45.8618	182.745	157.698	112.948	138.383	150.793	151.53	144.443	153.857	141.855	146.175	103.863	122.374	128.025	157.262	133.49	138.801	128.224	164.244	173.073	172.742	154.802	126.818	129.055	178.553	129.182	111.441	157.945	141.879	168.371	123.629	117.893	125.37	142.22
ENSSSCG00000041463	Novel gene	0.420361	-0.373648	1.20043	-0.311261	0.755602	0.999991	0.675334	0	0	0	0	0.842898	1.93542	0	0	0	0.850039	2.43179	1.02221	0	0	0	0	0	0	0.909391	0	0	0	0.905273	0.990767	0	0	0	0	0.887332	0.952208	2.73034	0	0	0	0
ENSSSCG00000004806	Novel gene	19.0291	-0.0805974	0.224483	-0.359036	0.719568	0.999991	23.6367	16.1028	3.39717	13.1385	14.8616	21.9153	24.1928	25.3239	17.3177	19.0056	18.7009	29.9921	30.6662	9.63677	15.2967	29.3188	20.9683	16.7911	15.1419	10.9127	18.1616	18.61	22.2606	9.95801	22.7876	14.932	52.8114	13.5505	12.5215	12.4227	18.092	11.8315	9.81181	18.2111	27.5203	25.2461
ENSSSCG00000004807	SCG5	12.9154	-0.0211123	0.257323	-0.0820461	0.93461	0.999991	11.4807	10.1702	22.0816	10.7497	15.6872	10.1148	17.4188	8.05762	6.49413	5.70169	11.9006	21.0756	12.2665	10.7075	19.1209	20.5232	15.7262	13.4329	10.0946	10.0033	7.10672	13.9575	18.6989	12.6738	22.7876	8.53254	0	13.5505	10.0172	6.21133	11.4265	9.10115	15.6989	9.58478	23.4432	19.3553
ENSSSCG00000044690	FMN1	7.73833	-0.308232	0.296558	-1.03937	0.298635	0.999991	10.13	5.9326	5.09576	2.38883	9.90772	3.37159	9.67712	9.20871	4.32942	3.80113	9.35043	16.212	7.15544	6.42451	10.5165	6.84105	6.98942	5.03734	5.0473	7.27513	8.68599	9.30501	8.01382	3.62109	9.90767	13.8654	0	9.03368	3.75645	8.87332	2.85663	16.3821	13.7365	14.3772	3.05781	8.41537
ENSSSCG00000027232	Novel gene	14.6165	-0.616044	0.374191	-1.64633	0.0996948	0.999991	10.8053	22.8829	3.39717	7.16648	14.8616	25.2869	6.77399	5.75544	16.2353	28.5084	5.95028	12.159	27.5996	4.28301	20.077	2.93188	1.74736	15.112	15.1419	27.2817	12.6342	4.65251	17.8085	19.916	10.8984	20.2648	32.6927	13.5505	21.2865	22.1833	15.2353	20.0225	7.84945	17.2526	0	15.9892
ENSSSCG00000030560	IGF1R	89.8678	0.369241	0.211198	1.74832	0.080409	0.999991	74.9621	90.684	20.383	90.7754	81.7387	101.991	81.2878	108.202	154.777	98.8293	133.456	140.233	93.0208	65.3159	87.0002	137.798	105.715	63.8063	51.3142	60.0198	84.491	74.4401	70.3435	89.6221	89.169	70.3935	40.2372	86.7234	61.3553	127.776	139.975	82.8204	70.6451	30.6713	154.929	120.34
ENSSSCG00000035223	Novel gene	8.54871	-0.422937	0.368373	-1.14812	0.250918	0.999991	10.8053	5.9326	0	3.58324	6.60515	5.90029	13.548	1.15109	3.24706	12.3537	11.0505	24.3179	9.19986	5.35376	12.4286	3.90917	12.2315	5.8769	17.6655	3.63757	7.89636	9.30501	6.23297	7.24219	9.90767	7.46598	17.6038	3.61347	7.5129	16.8593	12.3787	5.46069	7.84945	0	11.212	8.41537
ENSSSCG00000004813	TTC23	30.9698	-0.0800425	0.222682	-0.359447	0.719261	0.999991	35.7927	31.358	8.49293	38.2212	33.0257	38.7733	29.9991	13.8131	37.8824	60.818	34.8516	12.159	32.7106	23.5565	33.4616	28.3415	20.9683	33.5823	38.696	42.7414	45.7989	28.8455	33.8361	31.6846	15.8523	26.6642	65.3855	33.4246	31.3037	20.4086	27.614	30.9439	23.5484	28.7543	21.4047	20.1969
ENSSSCG00000004814	LRRC28	539.909	-0.115245	0.0956997	-1.20424	0.228497	0.999991	514.605	619.532	419.551	545.847	504.468	442.521	469.341	424.752	520.613	549.263	425.87	454.746	550.969	426.159	650.111	570.739	519.838	591.888	730.176	602.017	618.285	505.262	626.859	593.859	539.968	620.743	626.192	546.538	677.413	652.189	519.906	523.316	498.44	405.436	372.034	577.294
ENSSSCG00000044231	Novel gene	0.952276	0.0800626	0.816752	0.0980256	0.921912	0.999991	2.70134	1.69503	0	0	2.47693	1.6858	0	1.15109	0	0	2.55012	0.810598	0	0	1.91209	0	0	1.67911	2.52365	0.909391	0.789636	0.930501	0.890425	2.71582	0.990767	3.1997	0	0	0	0.887332	0	1.82023	1.96236	0	0	0
ENSSSCG00000028771	MEF2A	411.406	-0.0594912	0.127754	-0.465669	0.641452	0.999991	399.122	459.352	237.802	475.376	346.77	403.748	386.117	334.967	426.448	449.483	380.818	471.768	442.615	247.344	458.902	542.398	437.713	448.324	492.112	438.327	373.498	374.061	465.692	455.352	406.214	397.83	500.45	356.83	469.556	547.484	476.104	425.024	292.392	220.45	401.592	368.593
ENSSSCG00000045487	Novel gene	0.417772	1.122	1.43835	0.780062	0.435354	0.999991	0	0	0	5.97206	1.65129	0	0	0	0	0	0.850039	0	0	0	0	0	0	0	0.841217	0	0.789636	0	0	0	0	1.06657	0	0	0	0.887332	0	0	1.96236	0	1.01927	0
ENSSSCG00000043793	Novel gene	0.858094	0.437246	1.01149	0.432281	0.665538	0.999991	0.675334	0.847514	0	7.16648	2.47693	0	0	0	0	0	0.850039	0.810598	0	0	0	0.977293	0.873678	0.839557	1.68243	1.81878	0	0	0	3.62109	0	2.13314	0	0	2.5043	2.662	0.952208	0	0	0	0	0
ENSSSCG00000030487	Novel gene	120.768	-0.148325	0.0966301	-1.53497	0.124791	0.999991	111.43	122.889	125.695	90.7754	102.38	128.963	107.416	81.7273	101.741	110.233	103.705	120.779	166.62	86.7309	137.671	90.8883	104.841	136.008	143.007	142.774	126.342	116.313	143.358	130.359	98.0859	139.72	118.197	118.341	142.745	123.339	124.739	130.146	156.989	128.436	108.043	126.231
ENSSSCG00000038452	ADAMTS17	2.52087	0.432075	0.472705	0.914049	0.360691	0.999991	2.70134	1.69503	3.39717	1.19441	0	0	1.93542	1.15109	8.65884	0	8.50039	4.86359	3.06662	1.07075	2.86814	2.93188	0.873678	3.35823	0.841217	1.81878	2.36891	5.58301	1.78085	1.81055	1.98153	3.1997	0	0.903368	2.5043	3.54933	3.80883	0.910115	3.92473	1.91696	3.05781	2.52461
ENSSSCG00000004820	LINS1	154.978	-0.164245	0.0940774	-1.74585	0.0808368	0.999991	136.417	175.435	157.968	139.746	209.713	146.664	160.64	173.814	145.036	144.443	149.607	136.991	154.353	171.32	157.748	132.912	179.978	136.008	190.956	169.147	198.988	165.629	147.81	144.844	133.754	108.79	123.227	164.413	190.327	154.396	136.166	165.641	117.742	164.858	130.467	163.258
ENSSSCG00000004821	ASB7	144.053	0.0311113	0.10814	0.287695	0.77358	0.999991	176.938	164.418	96.8194	164.829	162.652	118.006	146.125	147.339	138.541	145.393	119.856	114.294	125.731	120.995	166.352	113.366	106.589	166.232	181.703	183.697	167.403	134.923	139.797	163.854	135.735	156.785	181.068	150.863	171.545	135.762	141.879	141.978	143.252	113.1	110.081	138.012
ENSSSCG00000004822	ALDH1A3	56.1739	-0.0166163	0.242372	-0.068557	0.945342	0.999991	35.7927	35.5956	37.3689	41.8044	38.8052	41.302	41.6116	51.799	70.3531	38.9615	77.3536	111.052	39.866	22.4858	56.4067	123.139	55.0417	44.4965	33.6487	41.832	47.3781	43.7336	81.0286	71.5166	86.1967	60.7944	52.8114	49.6853	33.808	110.917	91.412	34.5844	56.9085	34.5052	74.4067	53.8584
ENSSSCG00000004823	LRRK1	76.9599	0.24941	0.219105	1.13831	0.254991	0.999991	106.703	86.4464	35.6703	68.0815	60.272	107.891	61.9336	75.9718	92.0002	70.3208	106.255	121.59	86.8875	52.4668	42.066	131.935	84.7467	72.2019	44.5845	91.8485	56.0641	72.5791	105.961	92.3379	74.3075	56.5281	20.1186	55.1055	55.0946	101.156	97.1253	42.7754	62.7956	46.9654	146.775	84.9952
ENSSSCG00000048312	Novel gene	0.582474	0.412282	0.92028	0.447996	0.654156	0.999991	0.675334	0	0	0	0	0	0.967712	1.15109	0	0	1.70008	0	1.02221	2.1415	1.91209	0.977293	1.74736	0	0.841217	0	0	0	0.890425	0	0.990767	1.06657	0	0	1.25215	0.887332	1.90442	0	0	0	0	0.841537
ENSSSCG00000004825	CHSY1	141.887	0.233841	0.131155	1.78294	0.0745959	0.999991	137.093	135.602	110.408	143.33	155.221	148.35	149.995	176.117	178.589	184.355	181.908	141.044	121.643	109.217	116.638	158.322	218.419	136.008	111.882	100.033	103.442	148.88	135.345	125.833	171.403	125.855	93.0486	115.631	117.702	151.734	188.537	157.45	98.1181	92.0139	218.124	150.635
ENSSSCG00000004826	SELENOS	528.681	0.0650578	0.198743	0.327347	0.743406	0.999991	492.994	435.622	1243.36	603.178	634.094	455.165	504.178	707.919	543.342	776.38	495.573	306.406	238.174	772.012	471.331	369.417	576.627	403.827	469.399	336.475	656.187	572.258	374.869	290.593	415.131	463.957	490.391	523.05	542.181	378.004	656.072	500.563	567.123	909.595	368.976	488.091
ENSSSCG00000004830	Novel gene	8.53108	0.564896	0.342487	1.64939	0.099067	0.999991	10.13	11.8652	1.69859	2.38883	6.60515	9.27188	9.67712	4.60435	9.74119	5.70169	21.251	8.10598	10.2221	7.49526	2.86814	7.81835	3.49471	7.55601	5.88852	7.27513	6.31709	12.0965	7.1234	13.5791	7.92613	7.46598	7.54448	2.7101	1.25215	11.5353	11.4265	5.46069	21.586	2.87543	24.4625	10.0984
ENSSSCG00000004831	Novel gene	36.9724	-0.216357	0.213265	-1.0145	0.310344	0.999991	26.338	41.5282	57.7519	27.4715	18.1642	45.5165	29.0314	19.5685	23.8118	17.1051	11.9006	44.5829	49.0659	36.4056	42.066	57.6603	18.3472	52.0525	52.1554	50.0165	29.2165	24.193	45.4117	33.4951	48.5476	39.463	42.7521	52.3954	50.086	31.0566	33.3273	28.2136	64.758	23.0035	27.5203	37.0276
ENSSSCG00000004832	UBE3A	636.066	-0.0205717	0.0786096	-0.261695	0.793557	0.999991	624.009	677.163	684.53	701.12	792.618	559.684	621.271	684.898	584.472	681.352	600.978	561.745	660.345	554.649	665.408	668.469	614.195	664.09	654.467	725.694	694.09	668.1	651.791	649.081	585.543	545.016	407.402	701.014	746.281	638.879	664.641	708.979	492.553	580.838	544.29	638.726
ENSSSCG00000026014	Novel gene	0.204169	-0.0903667	1.59404	-0.0566904	0.954792	0.999991	0.675334	0	0	0	0	0	0	1.15109	0	0	0.850039	0.810598	1.02221	1.07075	0	0	0	0.839557	0	0	0	0.930501	0	0	0	0	0	0	0	0	0	0	0	0	0	0
ENSSSCG00000004834	NDN	47.4362	0.22353	0.185799	1.20308	0.228946	0.999991	37.8187	30.5105	56.0533	38.2212	33.8514	59.0029	43.5471	37.9859	72.5178	55.1163	48.4522	80.2492	42.9327	50.3253	44.9342	60.5922	27.9577	44.4965	40.3784	35.4663	28.4269	55.8301	47.1925	38.9268	50.5291	60.7944	45.2669	36.1347	28.7994	60.3386	53.3237	33.6742	64.758	23.9619	70.3296	69.006
ENSSSCG00000004835	MAGEL2	6.53016	0.186667	0.303486	0.615077	0.538504	0.999991	8.77934	4.23757	3.39717	9.5553	6.60515	5.90029	5.80627	10.3598	8.65884	6.65197	7.65036	6.48479	8.17765	4.28301	5.73627	16.614	8.73678	0.839557	2.52365	8.18452	4.73781	12.0965	6.23297	7.24219	4.95383	5.33284	0	5.42021	3.75645	8.87332	5.71325	3.64046	5.88709	2.87543	13.2505	5.89076
ENSSSCG00000004836	MKRN3	4.63482	0.057492	0.362374	0.158654	0.873942	0.999991	3.37667	2.54254	0	5.97206	8.25643	6.74318	2.90314	6.90653	5.41177	3.80113	3.40016	10.5378	4.08882	2.1415	2.86814	4.88647	6.98942	3.35823	1.68243	6.36574	3.15854	5.58301	4.45212	2.71582	5.9446	6.39941	0	1.80674	6.26075	4.43666	4.76104	7.28092	3.92473	0	6.11562	11.7815
ENSSSCG00000004840	OTUD7A	3.42791	-0.190903	0.443855	-0.430103	0.667121	0.999991	4.052	0.847514	5.09576	5.97206	4.12822	2.52869	0.967712	1.15109	1.08235	2.85084	2.55012	3.24239	2.04441	6.42451	2.86814	4.88647	5.24207	2.51867	1.68243	0.909391	2.36891	6.51351	2.67127	2.71582	0.990767	3.1997	0	0.903368	1.25215	7.09866	2.85663	8.19103	11.7742	2.87543	3.05781	5.89076
ENSSSCG00000026006	KLF13	368.94	0.415524	0.167515	2.48052	0.0131192	0.999991	369.408	296.63	151.174	549.43	450.801	240.226	436.438	886.338	385.318	422.875	418.219	415.026	343.461	506.466	253.352	343.03	317.145	319.032	199.368	266.452	390.08	405.699	221.716	372.973	363.611	323.17	347.046	465.235	358.115	338.074	413.258	300.338	368.924	195.529	504.539	343.347
ENSSSCG00000038208	Novel gene	0.334649	0.615609	1.24529	0.494351	0.621059	0.999991	0.675334	0	0	1.19441	0	0	0.967712	0	1.08235	0	0.850039	0	0	0	0	0.977293	0	0	0.841217	0	0	1.861	0.890425	0	0	0	0	0	0	0.887332	0	1.82023	0	0	0	0
ENSSSCG00000004844	MTMR10	540.13	-0.00848234	0.125696	-0.0674829	0.946197	0.999991	540.267	735.642	329.526	523.153	585.381	447.579	562.241	666.48	522.777	526.456	442.021	458.799	491.681	424.018	600.397	673.355	470.039	662.411	620.818	588.376	589.068	555.509	622.407	495.185	536.005	565.281	558.291	650.425	807.637	566.118	507.527	560.631	349.301	384.35	361.841	463.687
ENSSSCG00000004845	FAN1	146.882	-0.083256	0.100067	-0.832002	0.405408	0.999991	183.691	154.247	171.557	130.191	137.057	129.806	166.447	156.548	123.388	169.15	130.906	129.696	145.153	133.844	130.978	111.411	112.704	172.949	154.784	162.781	131.869	160.046	169.181	161.139	140.689	133.321	213.76	135.505	146.502	153.509	130.453	133.787	135.403	190.737	109.062	135.487
ENSSSCG00000004847	MPHOSPH10	170.653	0.159829	0.142756	1.11959	0.262887	0.999991	164.782	165.265	215.72	197.078	205.585	134.864	174.188	390.219	124.471	152.045	161.507	151.582	125.731	218.433	146.275	127.048	194.83	158.676	164.037	155.506	160.296	180.517	190.551	136.696	143.661	179.183	183.582	217.712	141.493	141.086	183.776	161.09	127.554	198.405	139.64	130.438
ENSSSCG00000035696	MCEE	483.945	-0.20491	0.104306	-1.9645	0.0494717	0.999991	382.914	556.816	743.98	395.351	447.499	454.322	423.858	400.579	390.73	370.61	378.268	359.095	504.97	369.409	550.682	479.851	538.185	547.391	626.706	489.253	504.577	469.903	583.228	446.3	537.986	567.414	585.955	583.576	567.224	449.878	414.211	509.664	541.612	509.91	315.974	424.135
ENSSSCG00000004849	APBA2	0.590709	0.00396783	0.915583	0.00433366	0.996542	0.999991	1.35067	0.847514	0	0	0	0.842898	0	0	0	0	0	0.810598	1.02221	0	0	0	0.873678	0.839557	1.68243	0	1.57927	0.930501	1.78085	0	0	2.13314	0	0	1.25215	1.77466	0.952208	0.910115	0	0	0	1.68307
ENSSSCG00000004854	TJP1	594.803	0.150457	0.13253	1.13527	0.256261	0.999991	646.97	676.316	219.118	588.845	607.673	552.098	639.658	756.265	733.837	691.805	671.531	746.561	606.168	450.787	619.518	669.446	587.985	559.145	523.237	588.376	634.867	654.142	625.969	651.797	566.719	548.216	352.076	547.441	507.121	714.303	763.671	595.215	433.682	360.388	646.217	675.754
ENSSSCG00000050965	Novel gene	0.33661	0.955804	1.43516	0.665991	0.505417	0.999991	0	0	0	2.38883	0.825643	0	0	0	1.08235	0	0	0	0	1.07075	0	0	0.873678	0	0.841217	0	0	0.930501	0	0.905273	0	3.1997	0	0	0	0	0	0	0	0	0	0
ENSSSCG00000050846	Novel gene	0.807155	-0.589553	0.883698	-0.667143	0.504681	0.999991	0	1.69503	0	0	0.825643	1.6858	0	0	1.08235	0.950281	0	0	3.06662	2.1415	0	0	0	0.839557	2.52365	1.81878	0.789636	0.930501	0.890425	0	0.990767	1.06657	0	0	1.25215	0	1.90442	0	1.96236	0.958478	0	1.68307
ENSSSCG00000005781	TARS3	594.572	-0.032102	0.154246	-0.208122	0.835134	0.999991	642.243	778.018	419.551	679.621	436.765	533.554	535.145	307.341	495.719	641.44	464.122	302.353	727.811	301.952	686.441	487.669	463.923	639.743	916.085	719.329	732.782	495.957	730.148	753.187	591.488	760.463	643.796	695.594	866.488	745.359	561.803	675.305	482.741	504.159	406.689	579.819
ENSSSCG00000005782	TM2D3	137.889	0.0328489	0.101953	0.322198	0.747303	0.999991	132.365	118.652	222.515	126.608	120.544	134.021	100.642	132.375	140.706	135.89	107.105	128.075	145.153	184.169	139.583	134.866	101.347	145.243	149.737	134.59	134.238	121.896	132.673	117.686	145.643	177.05	120.712	136.409	138.989	113.579	141.879	141.978	192.312	152.398	124.351	138.012
ENSSSCG00000005785	PCSK6	3114.28	0.0403567	0.144951	0.278416	0.780693	0.999991	4468.69	4131.63	2807.76	3763.59	2409.23	2378.66	3073.45	2427.65	3527.39	3415.31	2437.91	1978.67	2162.99	2280.7	2985.73	3180.11	3441.42	3280.15	3532.27	4647.9	3749.19	3048.32	3376.49	3667.26	2286.69	3219.97	2781.4	2802.25	4231.01	3015.16	3225.13	3795.18	2378.38	3647.97	1585.98	2972.31
ENSSSCG00000005786	SNRPA1	232.489	-0.139003	0.128781	-1.07937	0.280424	0.999991	212.055	200.013	482.398	222.161	263.38	279.842	217.735	276.261	213.224	179.603	206.56	184.816	195.241	259.122	242.836	177.867	235.019	219.964	308.727	217.345	212.412	241	202.126	216.36	215.987	181.317	289.205	205.065	204.1	190.776	218.056	213.877	270.806	319.173	200.796	194.395
ENSSSCG00000047496	Novel gene	28.5853	0.0115872	0.280425	0.0413201	0.967041	0.999991	49.2994	33.9005	8.49293	23.8883	18.9898	21.9153	20.322	9.20871	17.3177	23.757	17.8508	18.6438	37.8216	18.2028	64.0551	27.3642	48.0523	36.9405	49.6318	20.0066	19.7409	25.1235	33.8361	40.7373	24.7692	45.8624	15.089	38.8448	37.5645	39.0426	41.8972	22.7529	19.6236	7.66782	21.4047	29.4538
ENSSSCG00000005787	CTDP1	183.734	-0.00759584	0.0763748	-0.0994547	0.920777	0.999991	197.873	162.723	210.625	150.496	190.724	183.752	205.155	230.218	167.765	163.448	181.908	180.763	185.019	219.504	162.528	147.571	222.788	172.109	181.703	197.338	169.772	183.309	168.29	172.002	178.338	177.05	216.275	179.77	189.075	156.171	199.012	168.371	184.462	204.156	188.565	165.783
ENSSSCG00000040252	Novel gene	71.4401	0.109376	0.149804	0.730126	0.465313	0.999991	79.6894	67.8011	44.1632	95.553	71.0053	71.6463	62.9013	65.612	59.5295	80.7739	70.5533	69.7114	81.7765	63.1744	76.4837	70.3651	36.6945	86.4744	101.787	91.8485	71.8569	78.1621	75.6861	94.1484	66.3814	68.2604	5.02965	76.7863	73.8768	78.9726	78.0811	88.2811	68.6827	64.218	60.1369	75.7383
ENSSSCG00000004856	NFATC1	145.314	-0.0691869	0.123931	-0.558269	0.57666	0.999991	174.236	189.843	120.6	123.025	101.554	137.392	137.415	108.202	147.2	110.233	114.755	160.498	199.33	111.358	147.231	169.072	151.146	134.329	158.99	176.422	116.076	129.34	180.756	201.876	161.495	162.118	98.0782	126.472	149.006	180.128	116.169	162	164.838	110.225	161.045	138.854
ENSSSCG00000004857	ATP9B	197.162	0.0784036	0.0934479	0.839009	0.401464	0.999991	222.86	223.744	147.777	220.966	162.652	174.48	227.412	187.627	172.094	148.244	164.058	192.922	179.908	168.108	179.737	174.935	185.22	211.568	238.906	233.714	225.836	242.861	209.25	250.761	169.421	234.645	145.86	233.069	204.1	205.861	191.394	226.619	168.763	202.239	159.006	211.226
ENSSSCG00000048385	Novel gene	4.54531	0.0867863	0.35085	0.24736	0.80463	0.999991	4.72734	4.23757	0	8.36089	0.825643	4.21449	7.7417	4.60435	4.32942	0.950281	7.65036	9.72718	6.13324	2.1415	3.82418	4.88647	6.11574	3.35823	2.52365	6.36574	4.73781	2.7915	2.67127	7.24219	4.95383	5.33284	0	5.42021	0	12.4227	3.80883	6.3708	1.96236	2.87543	6.11562	4.20768
ENSSSCG00000036984	GALR1	51.1394	-0.110543	0.253967	-0.435266	0.66337	0.999991	60.1047	55.0884	23.7802	47.7765	51.1899	47.2023	46.4502	21.8707	56.2825	60.818	84.1539	102.135	43.9549	26.7688	54.4946	90.8883	62.9048	52.8921	31.9662	60.0198	28.4269	45.5946	47.1925	80.5693	60.4368	66.1272	35.2076	24.3909	16.2779	102.043	49.5148	28.2136	37.2849	20.128	59.1177	59.7491
ENSSSCG00000038767	MBP	567.182	-0.0710261	0.123725	-0.574065	0.565924	0.999991	582.138	711.911	365.196	505.237	464.837	627.116	462.567	456.982	698.119	538.81	550.826	615.244	762.566	404.744	604.221	620.581	355.587	576.776	797.473	782.986	585.12	459.668	561.858	697.06	567.709	677.271	467.758	594.416	598.528	645.091	478.009	613.417	494.515	553.042	455.614	485.567
ENSSSCG00000023533	ZNF236	93.2703	0.0604193	0.147457	0.409741	0.681996	0.999991	105.352	106.787	40.766	95.553	99.0772	93.5617	139.351	85.1806	112.565	89.3265	108.805	106.188	107.332	67.4574	90.8243	101.638	101.347	114.18	104.311	125.496	93.177	120.965	109.522	105.012	85.2059	87.4586	50.2965	78.593	61.3553	100.269	112.361	77.3597	47.0967	52.7163	88.6765	92.569
ENSSSCG00000041275	Novel gene	6.94974	0.124782	0.317834	0.3926	0.694615	0.999991	5.40267	4.23757	3.39717	8.36089	3.30257	10.1148	4.83856	0	12.9883	5.70169	12.7506	11.3484	12.2665	10.7075	9.56046	4.88647	9.61045	6.71646	11.777	7.27513	6.31709	4.65251	8.90425	6.33691	2.9723	10.6657	0	3.61347	7.5129	4.43666	3.80883	7.28092	5.88709	4.79239	10.1927	7.57383
ENSSSCG00000044556	Novel gene	0.399423	-0.601293	1.10197	-0.545651	0.585306	0.999991	0	0.847514	0	0	1.65129	0	1.93542	0	0	0	0.850039	0.810598	1.02221	0	0.956046	0	0	0.839557	0	0.909391	0.789636	0	0.890425	1.81055	0	1.06657	0	0	0	0	0	0	0	0	0	0
ENSSSCG00000034069	Novel gene	28.7181	-0.313991	0.23909	-1.31328	0.189089	0.999991	26.338	31.358	47.5604	22.6938	8.25643	37.9304	16.4511	9.20871	19.4824	29.4587	19.5509	38.0981	33.7328	11.7783	33.4616	38.1144	22.7156	25.1867	59.7264	53.6541	25.2683	13.9575	20.4798	23.5371	27.7415	36.2633	30.1779	36.1347	41.3209	38.1553	25.7096	35.4945	31.3978	23.0035	24.4625	15.9892
ENSSSCG00000004859	ZNF516	57.8426	0.079168	0.206407	0.383554	0.701309	0.999991	71.5854	71.1911	10.1915	62.1095	41.2822	41.302	53.2242	56.4033	86.5884	77.9231	78.2036	58.3631	73.5988	29.9811	60.2309	32.2507	74.2626	45.3361	81.598	75.4795	66.3294	51.1776	79.2478	73.3271	50.5291	59.7278	40.2372	56.0088	47.5817	73.6486	68.559	79.18	41.2096	32.5882	44.8479	37.0276
ENSSSCG00000046032	Novel gene	0.318016	-0.557633	1.15925	-0.48103	0.630495	0.999991	0	0	0	0	0	0	0	1.15109	0	0	0	0.810598	0	0	0	0.977293	0	0	0	0.909391	0.789636	0	0.890425	0.905273	0.990767	0	0	0.903368	1.25215	0	0	0.910115	0	0.958478	0	0
ENSSSCG00000004861	TSHZ1	189.697	0.0694775	0.140724	0.493714	0.621508	0.999991	216.107	241.541	103.614	217.383	142.836	189.652	199.349	179.57	203.483	215.714	171.708	192.112	204.441	160.613	164.44	169.072	150.273	199.815	246.476	282.821	218.729	196.336	203.907	245.329	225.895	222.913	77.9596	160.8	195.335	215.622	187.585	205.686	109.892	146.647	170.218	195.237
ENSSSCG00000032488	ZADH2	1001.25	-0.241922	0.113137	-2.13831	0.0324912	0.999991	1024.48	1106.85	1515.14	906.559	714.181	1039.29	778.041	680.293	918.919	910.37	683.432	761.152	992.562	728.111	861.397	1028.11	1300.91	1130.04	1112.09	1368.63	1063.64	746.262	1170.02	929.716	1126.5	947.112	1229.75	939.503	1244.64	960.981	807.473	965.632	1261.8	1299.7	845.994	945.887
ENSSSCG00000033971	ZNF407	120.925	0.0336845	0.155864	0.216115	0.828898	0.999991	151.95	146.62	78.1349	180.356	125.498	86.8185	115.158	69.0653	94.1649	142.542	125.806	105.378	117.554	77.0941	124.286	128.025	122.315	124.254	169.085	147.321	124.762	107.008	144.249	152.991	137.717	110.923	57.841	98.4671	187.822	121.565	110.456	148.349	139.328	65.1765	104.985	110.241
ENSSSCG00000004869	CNDP1	1.47347	0.0602519	0.668125	0.0901806	0.928144	0.999991	0	1.69503	1.69859	1.19441	2.47693	0.842898	0	5.75544	0	0.950281	2.55012	0.810598	1.02221	0	2.86814	0	0	0.839557	1.68243	0.909391	0	3.722	0.890425	0.905273	0	2.13314	0	0.903368	1.25215	3.54933	1.90442	1.82023	7.84945	0.958478	1.01927	0.841537
ENSSSCG00000004870	CNDP2	2104.02	-0.0244121	0.176505	-0.138308	0.889997	0.999991	1364.17	1789.95	4484.27	2243.11	2530.6	2090.39	2487.99	1812.96	1456.85	2078.27	2237.3	1458.27	2046.46	1526.89	1325.08	1893.99	1461.66	1712.7	1735.43	1351.36	2376.8	2508.63	1938.45	1966.25	1674.4	1638.25	2919.71	2066	2447.95	1638.02	2241.5	2333.53	1815.19	4128.16	2527.79	2436.25
ENSSSCG00000039486	DIPK1C	0.598622	0.135857	0.953314	0.14251	0.886677	0.999991	1.35067	0.847514	0	1.19441	0	0	0.967712	0	0	0.950281	0	0.810598	2.04441	0	0	0.977293	0	0	0	1.81878	0	0	1.78085	1.81055	1.98153	1.06657	0	0	0	0	0.952208	0	0	0.958478	2.03854	0
ENSSSCG00000004874	C18orf63	0.745813	-0.00881368	0.909381	-0.00969195	0.992267	0.999991	0	1.69503	0	2.38883	0	0.842898	0	0	0	0	0.850039	1.6212	1.02221	0	0	0.977293	0	2.51867	1.68243	0	0.789636	0	0.890425	0	0	1.06657	0	1.80674	1.25215	2.662	0.952208	0.910115	1.96236	0.958478	0	0
ENSSSCG00000004875	CYB5A	13450.8	-0.0156858	0.152856	-0.102619	0.918266	0.999991	10231.3	18286	9530.76	12559.2	11734	12145.3	9950.02	13237.5	12406	14565.9	10023.7	9823.64	16312.4	12005.3	17980.4	15986.6	10909.6	16353.7	23967.9	12021.2	10684.6	10489.5	14468.5	16819.1	15229.1	17322.1	11160.8	16391.6	24144	14320.7	13318.5	11288.2	10586.9	8620.55	7740.34	11614.9
ENSSSCG00000050215	Novel gene	3.20921	-0.722969	0.613532	-1.17837	0.238649	0.999991	1.35067	5.9326	3.39717	3.58324	0	3.37159	1.93542	1.15109	2.16471	7.60225	0.850039	1.6212	12.2665	0	4.78023	2.93188	1.74736	5.03734	5.88852	0	0.789636	0	2.67127	11.7686	4.95383	2.13314	0	3.61347	7.5129	7.98599	1.90442	1.82023	3.92473	0	0	0.841537
ENSSSCG00000048151	Novel gene	0.635529	1.52674	1.14697	1.33111	0.183152	0.999991	1.35067	1.69503	0	5.97206	0.825643	0	0	0	0	0.950281	0	0	1.02221	0	0	1.95459	0	0.839557	0.841217	0	0	0	0	1.81055	0	0	0	0	3.75645	0	0	0	0	0	1.01927	0.841537
ENSSSCG00000032494	TIMM21	166.372	0.030365	0.114841	0.264408	0.791466	0.999991	177.613	155.943	234.405	158.857	187.421	162.679	155.802	196.836	152.612	210.962	155.557	138.612	134.931	164.896	148.187	132.912	182.599	156.158	174.132	165.509	198.988	167.49	160.276	167.476	151.587	167.451	77.9596	167.123	150.258	141.086	166.636	172.922	133.441	266.457	165.122	188.504
ENSSSCG00000004873	FBXO15	6.06184	0.0567752	0.297338	0.190945	0.848569	0.999991	4.72734	9.32265	8.49293	5.97206	5.7795	5.90029	3.87085	2.30218	7.57648	11.4034	6.80032	2.43179	8.17765	6.42451	6.69232	5.86376	6.98942	8.39557	7.57095	5.45635	4.73781	2.7915	6.23297	9.05273	7.92613	7.46598	0	2.7101	3.75645	4.43666	6.66546	7.28092	5.88709	5.75087	9.17343	4.20768
ENSSSCG00000051592	Novel gene	0.71412	-0.866366	0.928314	-0.933269	0.350681	0.999991	2.026	0.847514	0	0	0.825643	0	0	0	1.08235	0	2.55012	0.810598	2.04441	3.21226	0.956046	0	0	0	0.841217	1.81878	3.94818	0	0.890425	0	0.990767	1.06657	0	0	0	0.887332	0	0.910115	0	0	0	0
ENSSSCG00000032214	SOCS6	141.986	0.180177	0.10844	1.66154	0.0966056	0.999991	149.249	162.723	91.7236	139.746	187.421	144.978	136.447	189.93	163.436	165.349	159.807	132.938	113.465	146.693	126.198	144.639	142.409	171.27	163.196	148.231	133.448	141.436	153.153	148.465	130.781	179.183	77.9596	143.636	143.997	150.847	163.78	118.315	90.2687	100.64	134.544	121.181
ENSSSCG00000032574	RTTN	39.0438	-0.0544762	0.173416	-0.314136	0.753418	0.999991	33.0914	30.5105	18.6844	46.5821	39.6309	43.8307	53.2242	23.0218	42.2118	46.5638	40.8019	76.1962	57.2435	37.4763	38.2418	41.0463	52.4207	33.5823	34.4899	30.9193	37.9025	45.5946	41.85	46.1689	28.7322	39.463	10.0593	30.7145	31.3037	48.8033	43.8016	31.854	25.5107	28.7543	39.7515	55.5414
ENSSSCG00000038398	CD226	11.8663	-0.396246	0.286403	-1.38353	0.166503	0.999991	6.07801	15.2552	10.1915	4.77765	14.0359	25.2869	11.6125	1.15109	12.9883	13.3039	12.7506	17.8332	8.17765	7.49526	9.56046	27.3642	11.3578	10.9142	24.3953	16.369	11.0549	12.0965	12.4659	4.52637	8.9169	7.46598	10.0593	7.22695	11.2693	17.7466	9.52208	8.19103	9.81181	7.66782	17.3276	10.94
ENSSSCG00000028977	DOK6	27.8101	-0.165687	0.285016	-0.581326	0.561021	0.999991	22.286	83.0563	23.7802	11.9441	13.2103	32.873	21.2897	12.662	20.5647	35.1604	21.251	15.4014	13.2887	16.0613	44.9342	18.5686	9.61045	38.6196	78.2331	41.832	24.4787	22.332	39.1787	51.6006	26.7507	33.0636	0	25.2943	40.0688	31.944	16.1875	38.2248	31.3978	19.1696	9.17343	17.6723
ENSSSCG00000004884	TMX3	252.434	0.0768959	0.13498	0.569684	0.568892	0.999991	269.458	268.662	146.078	320.103	399.611	234.326	224.509	255.542	279.248	286.035	283.913	236.695	202.397	206.655	255.264	323.484	228.904	250.188	250.683	240.989	301.641	267.054	273.36	232.655	228.867	257.043	118.197	237.586	281.734	303.468	303.754	277.585	123.629	215.657	247.683	254.986
ENSSSCG00000035941	DSEL	62.0163	-0.0247406	0.271571	-0.0911018	0.927412	0.999991	45.2474	49.1558	23.7802	70.4703	51.1899	62.3745	43.5471	32.2305	106.071	77.9231	85.854	143.476	56.2213	21.415	60.2309	108.48	46.3049	48.6943	38.696	40.0132	51.3263	49.3166	50.7542	58.8428	99.0767	76.7929	82.9893	35.2314	37.5645	124.227	75.2245	59.1575	17.6613	23.9619	110.081	69.006
ENSSSCG00000004885	CDH19	4.72973	-0.0617226	0.415851	-0.148425	0.882007	0.999991	6.75334	0.847514	3.39717	7.16648	4.12822	5.05739	9.67712	5.75544	4.32942	4.75141	4.2502	11.3484	0	3.21226	9.56046	7.81835	4.36839	2.51867	4.20608	10.0033	3.15854	8.37451	5.34255	2.71582	1.98153	5.33284	0	0.903368	5.0086	1.77466	2.85663	2.73034	13.7365	0.958478	2.03854	4.20768
ENSSSCG00000004886	CDH7	58.7704	-0.226573	0.23204	-0.976436	0.328848	0.999991	79.6894	87.2939	27.1774	81.2201	80.913	53.9455	38.7085	20.7196	42.2118	52.2655	66.3031	49.4465	37.8216	24.6273	58.3188	62.5468	100.473	68.8437	80.7568	68.2044	81.3325	42.8031	65.8914	85.0957	57.4645	77.8595	27.6631	28.9078	108.937	78.9726	43.8016	49.1462	45.1343	46.9654	38.7323	55.5414
ENSSSCG00000004888	SERPINB8	33.5892	0.193313	0.16947	1.14069	0.253999	0.999991	35.1174	43.2232	32.2731	28.6659	37.1539	29.5014	39.6762	40.2881	24.8942	36.1107	33.1515	44.5829	22.4885	27.8395	18.1649	46.9101	47.1786	31.9032	21.8716	20.916	32.3751	43.7336	24.9319	21.7266	21.7969	33.0636	35.2076	33.4246	32.5559	38.1553	45.706	29.1237	27.4731	29.7128	57.0791	41.2353
ENSSSCG00000004889	SERPINB10	14.2583	-0.177014	0.324341	-0.545766	0.585227	0.999991	8.77934	15.2552	10.1915	17.9162	10.7334	10.1148	7.7417	5.75544	9.74119	9.50281	18.7009	17.0226	14.3109	7.49526	18.1649	6.84105	13.1052	4.19779	12.6182	9.09391	11.0549	10.2355	14.2468	9.95801	9.90767	6.39941	55.3262	11.7438	2.5043	17.7466	10.4743	16.3821	47.0967	11.5017	29.5588	21.88
ENSSSCG00000034000	Novel gene	0.657776	0.266689	1.08125	0.246648	0.805181	0.999991	0.675334	0.847514	0	1.19441	0.825643	0.842898	0	0	0	0	0	0	2.04441	0	0	1.95459	0.873678	3.35823	0	0	0	0	2.67127	0	0	0	0	3.61347	1.25215	1.77466	0	0.910115	0	0	0	0.841537
ENSSSCG00000004891	SERPINB7	15.3372	-0.559629	0.343754	-1.62799	0.103527	0.999991	24.312	27.1204	16.9859	7.16648	4.12822	5.90029	9.67712	5.75544	6.49413	5.70169	5.95028	6.48479	16.3553	2.1415	19.1209	26.3869	29.705	24.3472	12.6182	20.916	18.1616	15.8185	40.9595	15.3896	26.7507	9.59911	27.6631	12.6472	6.26075	12.4227	15.2353	14.5618	13.7365	16.2941	9.17343	20.1969
ENSSSCG00000022337	SERPINB11	0.752492	0.0855829	0.906708	0.0943886	0.9248	0.999991	3.37667	0.847514	0	1.19441	0.825643	0.842898	0	0	0	0.950281	1.70008	2.43179	0	0	0	2.93188	0	0.839557	0.841217	0	1.57927	1.861	1.78085	0	1.98153	1.06657	0	0	0	0	0	0	0	0	2.03854	0
ENSSSCG00000004893	VPS4B	403.13	-0.0594267	0.120813	-0.49189	0.622797	0.999991	425.461	450.877	183.447	483.737	484.653	366.661	404.504	387.917	362.589	406.72	362.117	378.549	434.438	239.848	481.847	393.849	358.208	439.088	531.649	507.44	433.51	415.934	470.144	412.805	351.722	323.17	367.165	437.23	449.522	467.624	415.163	454.147	268.844	357.512	391.4	413.195
ENSSSCG00000025744	KDSR	786.896	-0.056073	0.101657	-0.551592	0.581228	0.999991	732.738	1044.14	662.448	883.865	958.572	867.342	682.237	692.955	869.131	915.121	734.434	577.956	899.541	587.843	826.024	817.017	684.09	900.005	945.528	958.498	844.121	723.93	933.165	834.662	773.789	677.271	578.41	826.582	926.591	842.078	768.432	770.867	596.558	627.803	624.813	739.711
ENSSSCG00000004896	PHLPP1	228.496	0.19539	0.132772	1.47162	0.141124	0.999991	234.341	262.729	164.763	247.243	164.303	230.111	221.606	221.009	325.789	228.068	153.007	219.672	250.441	238.778	274.385	253.119	179.978	238.434	199.368	266.452	215.571	208.432	312.539	255.287	202.116	276.241	85.5041	299.918	219.126	268.862	222.817	254.832	231.559	163.9	181.43	254.144
ENSSSCG00000004897	ZCCHC2	321.44	0.202683	0.142235	1.42499	0.154159	0.999991	339.693	334.768	142.681	385.795	342.642	319.458	412.246	500.724	334.448	316.444	374.867	290.194	288.262	490.404	273.429	284.392	470.039	286.289	285.172	352.844	393.239	365.687	269.799	338.572	223.913	306.105	173.523	346.893	249.178	323.876	374.218	336.742	235.484	199.363	310.877	299.587
ENSSSCG00000039179	Novel gene	21.3783	-0.333266	0.202497	-1.64578	0.0998086	0.999991	19.5847	41.5282	22.0816	15.5274	17.3385	18.5438	18.3865	5.75544	14.0706	12.3537	19.5509	19.4544	32.7106	14.9905	26.7693	22.4777	18.3472	26.8658	26.0777	35.4663	17.372	23.2625	25.8223	19.0107	17.8338	14.932	25.1483	27.101	17.5301	25.7326	24.7574	22.7529	29.4354	15.3356	21.4047	14.3061
ENSSSCG00000041383	Novel gene	0.70938	0.4026	0.807508	0.498571	0.618082	0.999991	0.675334	0.847514	0	3.58324	0.825643	0	0.967712	0	0	0	0	0.810598	3.06662	0	0	1.95459	0	0.839557	0	0.909391	1.57927	0	0.890425	0	0.990767	1.06657	0	1.80674	0	0	1.90442	0	0	0.958478	1.01927	0.841537
ENSSSCG00000004898	TNFRSF11A	92.5742	0.135515	0.14561	0.930669	0.352025	0.999991	87.7934	115.262	56.0533	99.1363	80.0874	77.5466	93.8681	103.598	98.4943	105.481	118.155	134.559	84.8431	110.287	74.5716	136.821	86.4941	87.3139	56.3615	80.0264	95.5459	96.7721	70.3435	77.8535	95.1136	77.8595	82.9893	61.429	56.3467	104.705	100.934	91.9216	109.892	63.2595	135.563	125.389
ENSSSCG00000004899	RELCH	250.271	-0.00988794	0.0996464	-0.0992303	0.920955	0.999991	283.64	295.782	173.256	269.937	248.519	224.211	260.315	218.707	233.789	277.482	211.66	231.831	285.196	199.16	256.22	288.302	231.525	259.423	282.649	276.455	265.318	239.139	271.58	271.582	253.636	252.777	171.008	269.204	260.447	311.454	243.765	342.203	156.989	215.657	230.355	246.57
ENSSSCG00000004901	PIGN	177.563	-0.0699927	0.149287	-0.468845	0.63918	0.999991	174.236	196.623	101.915	195.884	208.062	177.009	237.09	215.254	164.518	184.355	159.807	178.332	161.509	111.358	181.649	147.571	213.177	209.05	227.97	236.442	198.988	237.278	227.058	193.728	157.532	125.855	72.93	170.737	169.04	206.748	168.541	211.147	119.704	135.145	123.332	192.712
ENSSSCG00000004902	RNF152	62.9076	-0.0143246	0.259351	-0.0552323	0.955953	0.999991	60.1047	101.702	50.9576	60.915	80.913	33.7159	106.448	162.303	41.1295	56.0666	49.3023	39.7193	56.2213	46.0423	62.143	43.0009	84.7467	54.5712	71.5034	44.5602	63.9605	138.645	65.8914	59.748	32.6953	69.3269	57.841	41.5549	45.0774	64.7753	60.9413	107.394	56.9085	35.4637	16.3083	42.0768
ENSSSCG00000034988	Novel gene	0.394392	-0.964943	1.21134	-0.79659	0.425689	0.999991	0	0	0	0	0	0	0.967712	0	1.08235	0	0	0.810598	3.06662	0	2.86814	0	0	0	0.841217	0	0.789636	0	0	0.905273	0	1.06657	0	0	0	0	0	0	0	0.958478	0	0.841537
ENSSSCG00000049892	Novel gene	0.227595	0.427543	1.75252	0.243959	0.807263	0.999991	0.675334	0	0	0	0	0	0	1.15109	0	0	0.850039	0	2.04441	0	0	0	0	1.67911	0.841217	0	0	0	0	0	0	0	0	0	0	0	0.952208	0	0	0	0	0
ENSSSCG00000004903	CDH20	1.26587	-0.904927	0.7322	-1.2359	0.216495	0.999991	0.675334	0.847514	1.69859	0	0	3.37159	0	1.15109	1.08235	1.90056	0.850039	4.05299	1.02221	1.07075	0.956046	2.93188	0	0	2.52365	1.81878	0	0.930501	1.78085	2.71582	2.9723	0	0	0.903368	0	4.43666	0.952208	0.910115	0	0.958478	3.05781	0
ENSSSCG00000026454	PMAIP1	37.3272	0.0784538	0.261013	0.300574	0.763739	0.999991	31.0654	65.2586	28.876	33.4436	41.2822	32.0301	42.5793	16.1152	30.3059	31.3593	57.8027	48.6359	34.755	18.2028	30.5935	58.6376	53.2943	27.7054	38.696	38.1944	18.9513	42.8031	29.384	25.3477	47.5568	21.3314	2.51483	41.5549	21.2865	70.0993	38.0883	38.2248	47.0967	16.2941	76.4453	47.9676
ENSSSCG00000004907	CCBE1	62.4503	0.186793	0.193543	0.965124	0.334483	0.999991	64.1567	61.021	30.5745	42.9989	36.3283	68.2747	52.2565	65.612	100.659	52.2655	82.4538	101.325	70.5322	49.2546	41.11	90.8883	46.3049	87.3139	66.4561	52.7447	51.3263	59.5521	92.6042	66.085	84.2152	71.4601	42.7521	56.9122	30.0516	86.9586	64.7502	52.7866	31.3978	43.1315	78.4838	73.2137
ENSSSCG00000051004	Novel gene	3.22325	0.753967	0.496616	1.51821	0.128962	0.999991	4.72734	4.23757	0	9.5553	4.95386	3.37159	0.967712	4.60435	0	4.75141	3.40016	0	1.02221	3.21226	1.91209	1.95459	0.873678	0.839557	1.68243	4.54696	1.57927	1.861	7.1234	4.52637	1.98153	7.46598	0	6.32358	1.25215	5.32399	1.90442	2.73034	11.7742	2.87543	1.01927	1.68307
ENSSSCG00000047424	Novel gene	1.81094	0.6571	0.879879	0.746807	0.45518	0.999991	2.70134	0.847514	3.39717	16.7218	1.65129	0	0	2.30218	0	1.90056	0	0	0	0	1.91209	0	0.873678	6.71646	0.841217	1.81878	0.789636	0	1.78085	1.81055	0	2.13314	0	0	5.0086	6.21133	0	1.82023	0	1.91696	2.03854	0
ENSSSCG00000004908	LMAN1	3260.96	0.0606118	0.118223	0.51269	0.608168	0.999991	3018.07	3658.72	2609.03	3381.38	2973.97	2816.97	3811.82	3499.31	3662.69	4250.61	2782.18	2371.81	3154.53	2534.47	3888.24	3260.25	3272.8	3861.96	4547.62	3292	4014.51	3699.67	3715.74	3086.98	2709.75	3662.59	2381.54	3337.95	4025.66	3159.79	3587.92	3371.06	2050.67	2711.53	2228.12	3002.6
ENSSSCG00000004909	CPLX4	0.474384	-0.673913	1.09077	-0.617833	0.536686	0.999991	2.026	0.847514	0	1.19441	0	0.842898	0	0	0	0	0	0	0	1.07075	0.956046	0	1.74736	0	1.68243	0.909391	0	1.861	0.890425	0	0	0	0	0	1.25215	0.887332	0	0.910115	0	0	0	0
ENSSSCG00000004912	SEC11C	1395.37	-0.0163063	0.123788	-0.131728	0.8952	0.999991	1294.62	1383.14	2748.31	1268.47	951.967	1518.9	1061.58	1238.57	1325.88	2050.71	842.389	945.968	1256.29	1325.59	1381.49	1645.76	1009.1	1315.59	1688.32	1615.99	1326.59	1110.09	1576.05	1352.48	1630.8	1421.74	1325.31	1327.95	1503.83	1176.6	1338.8	1204.08	1524.76	1773.18	1521.77	1250.52
ENSSSCG00000034704	ZNF532	52.3961	0.0138669	0.203337	0.0681969	0.945629	0.999991	68.2087	55.9359	45.8618	35.8324	42.9334	52.2597	38.7085	26.475	62.7766	57.9672	81.6038	76.1962	42.9327	48.1838	63.099	68.4105	48.926	42.8174	41.2196	44.5602	38.6922	43.7336	46.3021	67.8955	59.446	61.8609	42.7521	29.8112	30.0516	104.705	53.3237	54.6069	52.9838	24.9204	90.715	39.5522
ENSSSCG00000004917	MALT1	68.0984	-0.0788452	0.170072	-0.4636	0.642935	0.999991	47.2734	89.8364	30.5745	51.3597	51.1899	93.5617	51.2888	55.2522	88.7531	90.2767	68.0032	87.5446	93.0208	37.4763	76.4837	90.8883	60.2838	66.325	87.4865	76.3889	66.3294	66.0656	113.084	85.0957	69.3537	58.6612	37.7224	59.6223	57.5989	59.4513	56.1803	61.8878	74.5698	41.2145	86.638	64.7983
ENSSSCG00000004918	ALPK2	2.4216	-0.49355	0.517917	-0.952951	0.340615	0.999991	4.052	2.54254	0	1.19441	3.30257	0.842898	0	2.30218	3.24706	0.950281	1.70008	4.05299	6.13324	1.07075	4.78023	1.95459	1.74736	6.71646	7.57095	2.72817	1.57927	1.861	1.78085	1.81055	3.96307	0	0	2.7101	0	2.662	0.952208	3.64046	3.92473	0	2.03854	3.36615
ENSSSCG00000019572	ssc-mir-122	120.944	-0.375435	0.194144	-1.93379	0.0531388	0.999991	139.794	111.024	225.912	113.469	104.857	120.534	71.6107	134.677	70.3531	53.2158	84.1539	149.15	236.13	135.985	131.934	148.549	94.3572	152.799	103.47	192.791	101.863	59.5521	106.851	161.139	122.855	66.1272	90.5338	143.636	111.441	122.452	82.8421	116.495	153.064	141.855	81.5416	116.974
ENSSSCG00000004919	NEDD4L	236.632	-0.0939145	0.121914	-0.770334	0.441102	0.999991	284.316	205.946	239.501	217.383	183.293	226.74	190.639	260.146	201.318	167.25	240.561	319.376	234.085	385.471	277.253	214.027	273.461	227.52	217.875	224.62	167.403	215.876	246.648	247.14	217.969	282.641	294.235	205.065	210.361	251.115	209.486	289.416	188.387	272.208	164.102	265.926
ENSSSCG00000004921	ATP8B1	428.599	-0.0280918	0.140993	-0.199242	0.842073	0.999991	413.98	457.657	456.919	502.848	615.104	401.219	614.497	311.945	441.601	535.008	538.925	400.435	478.392	209.867	391.023	353.78	413.25	474.35	519.872	393.766	450.092	575.98	426.513	500.616	358.658	413.828	264.057	406.516	334.324	478.272	410.402	519.675	257.07	403.519	335.34	370.276
ENSSSCG00000004923	SLC51B	9.48999	0.177148	0.381631	0.464186	0.642514	0.999991	7.42868	11.8652	13.5887	13.1385	14.0359	5.05739	1.93542	3.45327	11.9059	24.7073	14.4507	12.159	12.2665	1.07075	14.3407	7.81835	6.98942	14.2725	10.0946	8.18452	2.36891	0	9.79467	11.7686	9.90767	7.46598	0	5.42021	12.5215	15.0847	22.853	5.46069	7.84945	4.79239	9.17343	8.41537
ENSSSCG00000038071	RASL12	170.545	-0.0432235	0.184706	-0.234012	0.814976	0.999991	146.548	175.435	118.901	148.107	158.524	219.153	149.028	154.246	193.742	202.41	153.007	269.929	193.197	126.349	187.385	281.46	134.546	207.371	98.4223	179.15	120.025	176.795	165.619	236.276	195.181	95.9911	110.652	124.665	120.206	220.946	154.258	106.483	204.086	97.7647	301.704	212.067
ENSSSCG00000035667	KBTBD13	0.615645	0.226762	1.06497	0.212928	0.831383	0.999991	0.675334	0	0	0	1.65129	0	2.90314	0	3.24706	0.950281	0.850039	1.6212	1.02221	0	0	0	0	0	0	1.81878	0	0	0	0.905273	1.98153	0	0	1.80674	0	0	0	2.73034	0	0	0	0
ENSSSCG00000035506	UBAP1L	10.3766	0.107836	0.302522	0.356457	0.721499	0.999991	8.10401	9.32265	8.49293	11.9441	11.559	11.8006	14.5157	14.9642	11.9059	11.4034	5.10024	24.3179	5.11103	2.1415	20.077	14.6594	9.61045	12.5934	8.41217	9.09391	7.10672	8.37451	9.79467	19.916	8.9169	2.13314	0	9.93705	8.76505	6.21133	11.4265	7.28092	5.88709	9.58478	11.212	21.88
ENSSSCG00000004926	PDCD7	78.4431	0.0310965	0.113001	0.275189	0.783171	0.999991	83.0661	64.411	83.2307	70.4703	85.8669	93.5617	95.8035	75.9718	70.3531	61.7683	92.6543	99.7036	67.4656	96.3677	59.2748	88.9337	89.1151	69.6832	69.821	64.5668	60.802	101.425	71.234	87.8115	82.2336	69.3269	62.8707	61.429	65.1118	84.2966	88.5554	70.0788	92.231	71.8858	96.8307	75.7383
ENSSSCG00000004927	CLPX	3133.1	0.0154804	0.138286	0.111945	0.910867	0.999991	3228.1	3780.76	1897.32	3171.17	3186.16	2285.1	3569.89	2981.32	3296.85	3465.68	2289.16	1951.11	3300.7	2149	3276.37	3344.3	2950.41	3479.96	4307.03	3474.78	3349.64	3767.6	4557.19	2947.57	2830.62	3296.76	2846.78	4093.16	4341.2	3488.1	3292.74	3196.32	2015.35	2715.37	1950.88	2717.32
ENSSSCG00000004928	CILP	0.86748	0.21924	0.874912	0.250586	0.802134	0.999991	2.026	0	0	4.77765	0.825643	3.37159	0	0	0	0	1.70008	1.6212	0	3.21226	1.91209	0.977293	0	0	1.68243	0.909391	0	0.930501	0	0.905273	0.990767	0	0	0	0	1.77466	0	0.910115	0	0	1.01927	1.68307
ENSSSCG00000004929	PARP16	225.917	0.0492066	0.139376	0.353049	0.724052	0.999991	222.86	230.524	358.402	238.883	200.631	170.265	231.283	244.031	231.624	273.681	215.91	128.885	189.108	236.636	247.616	172.004	169.493	262.781	224.605	217.345	265.318	207.502	245.757	164.76	203.107	220.78	193.642	265.59	294.255	205.861	231.387	215.697	176.613	399.685	161.045	215.433
ENSSSCG00000018672	U5	1.3595	-1.28658	0.949957	-1.35435	0.175624	0.999991	0.675334	0.847514	0	1.19441	0.825643	2.52869	0	0	0	1.90056	0.850039	0.810598	0	1.07075	0.956046	0.977293	0.873678	0.839557	3.36487	0	0	0.930501	0	0	0	2.13314	17.6038	0	0	0	0	0.910115	7.84945	0.958478	0	0.841537
ENSSSCG00000004931	IGDCC4	6.26003	0.135459	0.466409	0.29043	0.771487	0.999991	8.10401	5.9326	1.69859	5.97206	1.65129	9.27188	6.77399	2.30218	11.9059	1.90056	8.50039	23.5073	1.02221	0	2.86814	9.77293	0.873678	8.39557	4.20608	9.09391	7.10672	8.37451	12.4659	10.8633	5.9446	10.6657	0	3.61347	0	6.21133	3.80883	3.64046	13.7365	3.83391	7.13489	4.20768
ENSSSCG00000004934	DPP8	395.194	0.00181861	0.118669	0.015325	0.987773	0.999991	426.136	470.37	222.515	389.379	405.391	342.217	451.922	309.643	399.389	453.284	378.268	338.83	415.016	231.282	369.034	428.054	378.302	439.928	494.635	487.434	463.516	422.448	451.445	413.71	377.482	382.898	417.461	468.848	504.616	432.131	378.979	399.54	272.768	264.54	342.475	403.096
ENSSSCG00000004935	HACD3	1734.47	-0.00383854	0.15223	-0.0252154	0.979883	0.999991	1840.96	2649.33	1034.44	1564.68	1412.68	1368.87	1488.34	1535.55	1981.79	1618.33	1245.31	1071.61	1801.13	1455.15	1921.65	1807.99	1832.98	1998.15	2426.91	2491.73	2132.81	1502.76	2470.04	2106.57	1885.43	1921.96	1063.77	2054.26	2116.13	1798.62	1837.76	1964.94	1318.71	1120.46	1011.12	1587.98
ENSSSCG00000004936	INTS14	79.3046	0.0263489	0.0961699	0.273983	0.784097	0.999991	82.3908	83.9039	88.3264	76.4424	81.7387	69.1176	90.965	66.7631	92.0002	82.6745	89.2541	65.6585	76.6655	83.5186	87.9562	67.4332	66.3995	67.1646	98.4223	86.3922	87.6496	84.6756	70.3435	69.706	74.3075	66.1272	42.7521	78.593	92.6591	84.2966	74.2723	82.8204	92.231	91.0554	79.5031	80.7875
ENSSSCG00000004937	SLC24A1	9.98223	-0.174184	0.318391	-0.547078	0.584325	0.999991	5.40267	3.39005	3.39717	11.9441	3.30257	10.9577	5.80627	10.3598	8.65884	7.60225	11.9006	12.159	26.5774	7.49526	11.4725	7.81835	6.98942	10.0747	14.3007	14.5503	13.4238	2.7915	13.3564	11.7686	8.9169	6.39941	0	9.93705	15.0258	15.0847	11.4265	22.7529	0	11.5017	10.1927	12.6231
ENSSSCG00000004938	DENND4A	407.944	0.0310666	0.167084	0.185934	0.852497	0.999991	413.305	452.572	144.38	514.792	591.986	291.643	399.665	469.644	527.107	482.743	407.169	361.527	444.66	268.759	419.704	344.007	394.029	415.581	466.034	491.981	523.529	428.031	485.281	494.279	411.168	446.892	208.731	419.163	460.791	453.427	451.347	474.17	227.634	264.54	257.875	377.85
ENSSSCG00000044382	Novel gene	82.2515	0.214561	0.329063	0.652037	0.514377	0.999991	56.7281	60.1735	76.4363	217.383	103.205	79.2324	64.8367	67.9142	44.3766	81.7242	34.8516	72.1432	77.6877	59.9621	46.8462	34.2053	62.9048	62.1272	83.2804	51.8353	55.2745	68.8571	81.0286	62.4639	100.067	84.2589	663.914	58.7189	106.433	35.4933	33.3273	55.517	518.064	44.09	78.4838	75.7383
ENSSSCG00000032312	RAB11A	838.569	-0.0682736	0.0844186	-0.80875	0.418659	0.999991	726.66	877.177	760.966	934.031	1089.02	823.511	731.591	887.489	803.107	947.431	850.039	690.63	781.988	783.79	925.452	856.109	950.561	837.878	1016.19	821.18	1015.47	742.54	875.287	812.935	758.927	876.719	666.429	817.548	915.322	858.938	839.848	862.789	580.859	940.267	660.487	869.307
ENSSSCG00000004939	MEGF11	0.401406	0.298682	1.07982	0.276604	0.782084	0.999991	0.675334	0.847514	0	1.19441	1.65129	0.842898	0.967712	0	1.08235	0	0	0.810598	0	0	0	0	0	0	1.68243	0.909391	0.789636	0	0	0	0	0	0	0.903368	1.25215	0	0	0	0	0	0	0.841537
ENSSSCG00000004941	DIS3L	57.4421	-0.00656852	0.12616	-0.0520649	0.958477	0.999991	55.3774	63.5635	22.0816	62.1095	70.1797	41.302	64.8367	70.2164	63.8589	54.166	68.0032	59.1737	66.4434	32.1226	45.8902	44.9555	50.6733	46.1756	58.8852	65.4762	63.1709	64.2046	65.001	54.3164	58.4552	51.1953	88.0189	57.8156	47.5817	66.5499	70.4634	76.4496	45.1343	50.7993	46.8864	56.383
ENSSSCG00000004942	TIPIN	31.3741	-0.0994986	0.176228	-0.564602	0.572344	0.999991	28.364	29.663	45.8618	38.2212	43.7591	22.7582	36.7731	31.0794	24.8942	21.8565	44.2021	30.8027	24.5329	23.5565	19.1209	22.4777	42.8102	20.9889	25.2365	30.9193	27.6373	34.4285	20.4798	22.6318	28.7322	28.7973	35.2076	28.0044	23.7908	39.93	27.614	51.8765	39.2473	51.7578	38.7323	22.7215
ENSSSCG00000004943	MAP2K1	196.376	0.0102595	0.0968536	0.105928	0.915639	0.999991	157.353	187.301	193.639	183.94	222.098	181.223	202.252	264.75	203.483	229.018	216.76	158.877	164.575	189.523	181.649	170.049	247.251	164.553	197.686	165.509	238.47	249.374	146.92	167.476	164.467	216.513	206.216	196.031	224.135	212.96	229.482	171.102	178.575	213.741	196.719	175.881
ENSSSCG00000038941	SNAPC5	10.3983	-0.142413	0.246699	-0.577274	0.563754	0.999991	8.77934	8.47514	20.383	7.16648	5.7795	5.90029	12.5803	10.3598	6.49413	15.2045	5.95028	14.5908	15.3331	12.849	9.56046	8.79564	10.4841	10.0747	5.0473	12.7315	7.10672	11.166	6.23297	9.95801	6.93537	10.6657	17.6038	15.3573	10.0172	5.32399	9.52208	13.6517	7.84945	16.2941	9.17343	10.94
ENSSSCG00000004945	Novel gene	9841.44	-0.214738	0.110471	-1.94384	0.0519143	0.999991	7633.98	8615.82	18681	7868.79	10697.9	9484.29	9242.62	9826.84	8009.43	9741.34	8241.13	9214.88	7739.12	11226.8	9340.57	9787.59	11439.9	9169.64	8792.4	9009.34	9767.79	9876.34	9381.51	8385.55	11242.2	8707.46	13109.8	10086.1	10217.5	8824.52	9140.25	8252.92	11664.3	13216.5	9591.33	9064.19
ENSSSCG00000018926	SNORD18	0.35879	0.279818	1.23304	0.226933	0.820475	0.999991	0.675334	0	0	0	1.65129	0.842898	0	0	2.16471	0	0	0	0	0	0.956046	1.95459	0	0	0	0.909391	0	0	0	0	0	0	0	0.903368	0	0.887332	0.952208	0	0	0	1.01927	0
ENSSSCG00000019587	SNORD18	0.583189	-0.793589	0.947847	-0.837254	0.40245	0.999991	1.35067	0	1.69859	1.19441	0	0.842898	0	1.15109	0	0.950281	0	0.810598	0	1.07075	2.86814	0	1.74736	0.839557	1.68243	0.909391	0	0	0	0	0.990767	0	0	0	0	0	0	0.910115	0	0.958478	1.01927	0
ENSSSCG00000004946	ZWILCH	58.6236	-0.0702072	0.140934	-0.498157	0.618374	0.999991	60.1047	55.9359	59.4505	56.1374	63.5745	64.0603	60.9659	49.4968	64.9413	85.5253	62.0529	38.0981	62.3546	28.9103	67.8793	44.9555	91.7362	57.0899	56.3615	63.6574	68.6983	79.0926	58.768	55.2217	70.3444	53.3284	32.6927	67.7526	55.0946	55.9019	49.5148	52.7866	45.1343	44.09	53.002	75.7383
ENSSSCG00000004947	LCTL	0.972227	-0.647837	0.789561	-0.820502	0.41193	0.999991	0.675334	0	0	0	1.65129	1.6858	1.93542	0	0	0	1.70008	0	3.06662	2.1415	0	0	0	1.67911	0	2.72817	2.36891	0.930501	0.890425	1.81055	0	0	0	0.903368	2.5043	2.662	1.90442	0	1.96236	0.958478	0	0.841537
ENSSSCG00000004948	SMAD6	86.0953	0.171668	0.149	1.15213	0.249267	0.999991	73.6114	77.1237	73.0392	83.6089	61.0976	102.834	75.4816	62.1588	120.141	101.68	78.2036	94.84	96.0874	113.5	100.385	113.366	61.1574	67.1646	68.1385	64.5668	74.2258	89.3281	83.6999	90.5273	85.2059	91.7249	35.2076	66.8493	73.8768	98.4939	105.695	70.9889	119.704	90.0969	144.736	90.886
ENSSSCG00000050768	Novel gene	0.315781	0.694803	1.33514	0.520398	0.602786	0.999991	1.35067	0	0	0	0	0.842898	0.967712	0	1.08235	0	0.850039	0	0	0	0	0.977293	0.873678	0	1.68243	0	0	0.930501	0	1.81055	0	0	0	0	0	0	0	0	0	0	0	0
ENSSSCG00000004952	SMAD3	295.732	-0.19301	0.10913	-1.76862	0.0769572	0.999991	298.498	272.052	253.089	295.02	207.236	268.042	269.992	256.693	318.212	316.444	249.062	345.315	278.04	234.495	413.968	297.097	309.282	282.091	341.534	381.035	277.952	267.984	364.184	331.33	358.658	324.237	266.572	228.552	321.803	414.384	226.626	319.45	335.564	210.865	276.222	234.789
ENSSSCG00000004951	AAGAB	395.449	-0.115182	0.0656381	-1.7548	0.0792933	0.999991	414.655	388.161	446.728	407.295	409.519	384.362	346.441	376.406	359.342	355.405	357.867	342.883	431.371	414.381	410.144	357.689	422.86	376.122	446.686	459.243	406.662	310.787	392.677	366.636	445.845	397.83	387.283	400.192	424.479	402.849	378.027	450.507	370.887	485.948	339.417	368.593
ENSSSCG00000034963	IQCH	0.570946	-0.823249	0.99567	-0.826829	0.408334	0.999991	0.675334	0.847514	0	1.19441	0	0	0.967712	0	0	0	0.850039	1.6212	0	1.07075	3.82418	0	0	0.839557	0.841217	0.909391	0	0	0	0	1.98153	0	0	0	1.25215	1.77466	1.90442	0	0	0	0	0
ENSSSCG00000004954	C15orf61	12.2104	-0.132335	0.25412	-0.520759	0.602535	0.999991	12.8313	8.47514	22.0816	16.7218	9.08208	11.8006	9.67712	3.45327	12.9883	12.3537	10.2005	17.0226	11.2443	13.9198	14.3407	8.79564	11.3578	11.7538	8.41217	8.18452	6.31709	10.2355	8.90425	9.05273	14.8615	25.5976	20.1186	8.13031	5.0086	12.4227	12.3787	19.1124	9.81181	23.9619	12.2312	6.73229
ENSSSCG00000004955	MAP2K5	112.873	0.0703509	0.084148	0.836038	0.403134	0.999991	95.8975	103.397	115.504	138.552	97.4259	117.163	110.319	79.4251	125.553	101.68	113.905	111.052	109.376	104.934	106.121	121.184	105.715	99.0677	115.247	117.311	115.287	94.9111	112.194	123.117	113.938	136.521	138.315	108.404	120.206	118.015	119.026	109.214	141.29	94.8893	132.505	96.7767
ENSSSCG00000004956	SKOR1	0.567048	-0.646994	1.03541	-0.624869	0.532057	0.999991	0	0	1.69859	0	0.825643	0.842898	0.967712	0	0	0	0	0	1.02221	3.21226	0	0.977293	0.873678	0.839557	0.841217	0.909391	0	0	0.890425	0.905273	2.9723	0	0	0	0	0	0.952208	0	0	0	0	1.68307
ENSSSCG00000038363	U6	0.611277	0.567494	0.962846	0.589393	0.555598	0.999991	0	0	0	1.19441	1.65129	0.842898	0.967712	1.15109	0	2.85084	0	0.810598	0	0	0	0.977293	1.74736	0	1.68243	0	0.789636	0	0	1.81055	0	0	0	1.80674	0	0	0.952208	0.910115	0	0	1.01927	0.841537
ENSSSCG00000004958	PIAS1	186.615	0.0034295	0.128245	0.0267418	0.978666	0.999991	181.665	203.403	76.4363	210.217	215.493	168.58	209.026	174.965	200.236	217.614	202.309	245.611	210.574	125.278	177.825	220.868	209.683	176.307	184.226	170.056	164.244	222.39	187.88	170.191	212.024	143.987	188.612	155.379	174.049	207.636	223.769	193.854	133.441	108.308	246.663	205.335
ENSSSCG00000026517	CALML4	41.1689	-0.434527	0.306849	-1.41609	0.156748	0.999991	35.7927	26.2729	144.38	15.5274	39.6309	31.1872	37.7408	11.5109	22.7295	38.9615	22.9511	42.1511	89.9541	32.1226	45.8902	52.7738	30.5787	42.8174	22.7128	35.4663	34.744	43.7336	66.7818	48.8848	69.3537	41.5962	37.7224	19.8741	21.2865	16.8593	21.9008	16.3821	60.8332	37.3806	42.8093	80.7875
ENSSSCG00000004957	CLN6	53.3164	0.0895899	0.174828	0.512445	0.60834	0.999991	75.6374	61.021	81.5321	45.3877	29.7232	51.4168	47.4179	34.5327	40.0471	48.4644	45.9021	65.6585	51.1103	37.4763	34.4176	92.8429	48.0523	46.1756	54.6791	40.9226	48.9574	46.5251	50.7542	49.79	47.5568	65.0606	50.2965	38.8448	52.5903	45.254	45.706	38.2248	88.3063	85.3045	72.3682	61.4322
ENSSSCG00000022419	FEM1B	284.783	-0.0443898	0.184118	-0.241095	0.809481	0.999991	320.784	387.314	154.571	419.239	394.657	181.223	309.668	356.837	253.271	325.947	266.062	171.036	283.151	143.481	273.429	211.095	382.671	285.449	379.389	394.676	397.976	302.413	260.004	276.108	254.627	269.842	163.464	259.267	383.158	349.609	282.806	379.518	170.726	183.069	182.449	243.204
ENSSSCG00000004961	ITGA11	8.44875	-0.136763	0.343405	-0.398256	0.690442	0.999991	6.75334	3.39005	5.09576	4.77765	8.25643	8.42898	2.90314	6.90653	18.4	13.3039	11.0505	16.212	18.3997	5.35376	12.4286	10.7502	4.36839	9.23513	1.68243	8.18452	4.73781	3.722	15.1372	16.2949	10.8984	9.59911	12.5741	9.93705	1.25215	6.21133	3.80883	4.55057	3.92473	6.70934	7.13489	11.7815
ENSSSCG00000004962	CORO2B	16.8442	0.124563	0.258619	0.481646	0.630058	0.999991	14.182	11.8652	10.1915	19.1106	15.6872	16.0151	22.2574	17.2663	24.8942	17.1051	27.2013	47.8253	7.15544	17.132	9.56046	16.614	9.61045	14.2725	10.0946	10.0033	13.4238	16.749	12.4659	9.95801	27.7415	24.5311	15.089	9.03368	10.0172	28.3946	16.1875	17.2922	15.6989	9.58478	29.5588	12.6231
ENSSSCG00000004963	Novel gene	864.539	-0.103927	0.119919	-0.866642	0.386138	0.999991	730.712	712.759	1802.2	799.062	771.976	1046.04	853.522	823.028	779.296	856.204	854.29	657.395	787.099	917.634	889.123	673.355	819.51	798.419	954.781	871.197	973.621	846.756	845.013	716.071	836.207	846.855	1141.73	816.645	772.576	692.119	758.91	825.474	892.875	1140.59	788.915	831.438
ENSSSCG00000004966	NOX5	3.28776	0.152542	0.736999	0.206978	0.836027	0.999991	2.70134	1.69503	0	0	0.825643	2.52869	0.967712	2.30218	7.57648	0	12.7506	9.72718	2.04441	0	0	6.84105	0	0.839557	5.88852	0.909391	1.57927	11.166	1.78085	0	7.92613	6.39941	0	0.903368	0	12.4227	4.76104	1.82023	5.88709	0	6.11562	0
ENSSSCG00000026078	GLCE	777.194	0.111642	0.120216	0.928679	0.353055	0.999991	788.115	764.457	648.86	869.532	981.69	758.608	1043.19	1126.92	706.778	768.778	780.336	751.424	556.08	750.597	872.87	713.424	867.562	732.094	930.386	712.963	794.374	1057.98	790.697	633.691	681.648	763.663	432.55	792.254	895.287	811.909	943.639	830.025	486.666	610.55	611.562	717.831
ENSSSCG00000004968	PAQR5	14.7549	0.107541	0.221141	0.486301	0.626754	0.999991	18.234	6.78011	8.49293	11.9441	11.559	22.7582	16.4511	10.3598	10.8235	21.8565	18.7009	17.8332	15.3331	6.42451	15.2967	12.7048	14.8525	12.5934	8.41217	9.09391	19.7409	22.332	21.3702	19.916	12.88	21.3314	2.51483	15.3573	12.5215	12.4227	15.2353	22.7529	17.6613	14.3772	14.2698	15.9892
ENSSSCG00000004969	KIF23	11.7316	0.101088	0.255146	0.396195	0.691961	0.999991	8.77934	12.7127	6.79434	9.5553	8.25643	16.0151	15.4834	16.1152	11.9059	6.65197	15.3007	14.5908	15.3331	12.849	3.82418	12.7048	19.2209	10.9142	9.25338	12.7315	8.68599	11.166	6.23297	8.14746	19.8153	14.932	10.0593	3.61347	7.5129	14.1973	9.52208	7.28092	17.6613	5.75087	24.4625	14.3061
ENSSSCG00000004970	RPLP1	7263.91	-0.107809	0.147425	-0.73128	0.464608	0.999991	5213.58	6111.42	15474.1	6928.79	6018.11	8249.44	4937.27	6230.84	5990.83	6510.38	4991.43	6655.82	5140.67	7581.99	6418.89	7558.39	6530.74	7897.71	6852.55	6950.48	6453.69	6085.48	7176.82	5778.36	7628.9	7013.75	11241.3	7598.23	7962.42	7297.42	7298.68	5621.78	14821.7	7297.85	7623.12	6357.81
ENSSSCG00000044280	Novel gene	1.74941	-0.767413	0.615763	-1.24628	0.212662	0.999991	2.70134	0.847514	0	1.19441	0.825643	0	0	0	2.16471	0	1.70008	4.05299	4.08882	3.21226	1.91209	6.84105	2.62103	0.839557	2.52365	6.36574	1.57927	1.861	0.890425	0.905273	0	0	0	0.903368	3.75645	0.887332	0.952208	0.910115	1.96236	1.91696	2.03854	2.52461
ENSSSCG00000004971	TLE3	161.415	0.0614768	0.130507	0.471061	0.637597	0.999991	174.912	144.077	113.805	160.051	172.559	167.737	147.092	239.426	155.859	168.2	164.908	199.407	147.198	262.334	139.583	146.594	305.787	151.12	132.071	137.318	127.131	146.089	162.057	148.465	165.458	124.788	128.256	172.543	108.937	118.015	163.78	152.899	147.177	144.73	194.681	175.881
ENSSSCG00000049162	Novel gene	0.166859	0.00702817	1.82251	0.00385632	0.996923	0.999991	0.675334	0	0	0	0	0.842898	0	0	0	0	0	0.810598	0	0	0	0.977293	0	0	0	0	0	0	0	0	0	0	0	0.903368	0	0.887332	0	0.910115	0	0	0	0
ENSSSCG00000051249	Novel gene	0.388762	0.850771	1.11625	0.762168	0.44596	0.999991	0	0.847514	0	1.19441	0	0	0.967712	0	1.08235	0	0	0	0	0	0	0.977293	0	1.67911	0.841217	0.909391	0	0	0.890425	1.81055	0	1.06657	0	0	0	0.887332	0	0	0	0	0	0.841537
ENSSSCG00000004973	UACA	302.832	-0.035821	0.114832	-0.311943	0.755084	0.999991	343.07	344.938	246.295	400.128	408.693	244.44	316.442	219.858	331.201	319.295	291.564	287.762	288.262	253.768	271.517	272.665	349.471	271.177	313.774	373.76	353.757	291.247	261.785	304.172	279.396	424.494	218.79	306.242	365.628	384.215	294.232	318.54	217.822	268.374	216.085	249.095
ENSSSCG00000043044	Novel gene	1.11243	-0.264606	0.855752	-0.309209	0.757163	0.999991	0	0.847514	1.69859	4.77765	0	1.6858	0	0	4.32942	0.950281	0	0.810598	0	2.1415	1.91209	0	1.74736	0	1.68243	2.72817	0.789636	0	0	2.71582	0.990767	0	0	0.903368	0	3.54933	0.952208	0.910115	3.92473	0	0	0
ENSSSCG00000004974	LARP6	16.4269	0.000949738	0.231531	0.00410199	0.996727	0.999991	15.5327	15.2552	20.383	7.16648	10.7334	20.2296	19.3542	19.5685	20.5647	18.0553	17.8508	36.4769	13.2887	17.132	21.9891	26.3869	12.2315	15.112	10.9358	14.5503	12.6342	18.61	12.4659	20.8213	17.8338	24.5311	0	11.7438	3.75645	15.972	10.4743	18.2023	17.6613	16.2941	22.4239	15.1477
ENSSSCG00000004976	LRRC49	1.66053	-0.712827	0.604106	-1.17997	0.238012	0.999991	2.70134	0.847514	0	1.19441	1.65129	0	0.967712	0	3.24706	0.950281	1.70008	0.810598	2.04441	1.07075	1.91209	0	2.62103	0.839557	0.841217	1.81878	3.94818	3.722	3.5617	3.62109	0.990767	0	0	1.80674	0	2.662	0	3.64046	7.84945	1.91696	0	0.841537
ENSSSCG00000046541	Novel gene	0.26051	0.731102	1.56964	0.465777	0.641375	0.999991	0	0	0	1.19441	0	0	0	1.15109	1.08235	1.90056	0	0	1.02221	1.07075	0	0	0	0	0	0	0	0	0.890425	0	0	1.06657	0	0	0	0	0	0	0	0	0	0
ENSSSCG00000004980	THSD4	17.123	-0.146874	0.298717	-0.491684	0.622943	0.999991	18.234	16.9503	3.39717	10.7497	8.25643	21.0725	9.67712	17.2663	21.6471	33.2599	16.1507	38.9087	22.4885	7.49526	13.3846	20.5232	21.8419	14.2725	10.0946	22.7348	9.47563	20.471	29.384	19.916	28.7322	18.1317	0	17.164	11.2693	23.958	8.56988	18.2023	7.84945	7.66782	29.5588	17.6723
ENSSSCG00000037781	Novel gene	12.3469	-0.000683417	0.23531	-0.00290433	0.997683	0.999991	9.45468	12.7127	13.5887	16.7218	9.08208	10.9577	7.7417	13.8131	14.0706	12.3537	9.35043	21.8862	7.15544	12.849	17.2088	13.6821	13.9788	19.3098	9.25338	7.27513	11.8445	14.888	13.3564	11.7686	17.8338	15.9985	0	9.03368	10.0172	16.8593	20.9486	5.46069	5.88709	10.5433	18.3469	9.2569
ENSSSCG00000004979	MYO9A	146.779	0.134175	0.257971	0.520116	0.602983	0.999991	137.093	156.79	39.0675	195.884	223.749	139.921	106.448	117.411	184	171.051	225.26	335.588	168.664	65.3159	148.187	210.118	165.999	125.094	86.6453	83.664	120.814	126.548	149.591	133.075	186.264	104.524	32.6927	71.3661	88.9026	157.945	179.967	151.989	145.215	58.4671	285.396	205.335
ENSSSCG00000025616	SENP8	67.3755	0.000239992	0.158423	0.00151488	0.998791	0.999991	61.4554	55.0884	61.1491	66.8871	61.9232	78.3895	66.7722	62.1588	54.1177	42.7627	69.7032	78.628	102.221	88.8724	59.2748	80.138	62.0311	73.881	81.598	69.1137	75.0154	65.1351	79.2478	67.8955	69.3537	62.9275	0	91.2402	61.3553	65.6626	59.9891	79.18	80.4569	64.218	46.8864	80.7875
ENSSSCG00000026486	Novel gene	0.196442	0.0489	1.76984	0.0276296	0.977958	0.999991	0	0	0	1.19441	0	0	0	0	0	0.950281	0	0	0	0	0.956046	0	0	0	0	0	0.789636	0	0	0	0	0	0	0	1.25215	0	0	0.910115	0	0	1.01927	0
ENSSSCG00000049765	Novel gene	102.123	-0.0965713	0.138613	-0.696698	0.485992	0.999991	101.975	110.177	144.38	83.6089	52.0155	85.1327	82.2556	74.8208	94.1649	77.9231	70.5533	105.378	140.042	89.9432	96.5606	131.935	77.7573	119.217	123.659	111.855	103.442	67.9266	131.783	105.012	127.809	132.254	145.86	111.114	117.702	99.3812	107.6	90.1013	113.817	88.18	74.4067	86.6783
ENSSSCG00000049174	Novel gene	6.43068	-0.567383	0.391209	-1.45033	0.146966	0.999991	7.42868	5.9326	3.39717	5.97206	4.12822	5.90029	3.87085	1.15109	3.24706	0.950281	1.70008	7.29538	12.2665	5.35376	5.73627	12.7048	4.36839	9.23513	10.9358	17.2784	3.94818	3.722	11.5755	8.14746	7.92613	4.26627	17.6038	6.32358	10.0172	1.77466	1.90442	3.64046	5.88709	1.91696	3.05781	10.94
ENSSSCG00000004985	GEMIN2	166.214	-0.104654	0.0997536	-1.04912	0.294122	0.999991	174.236	174.588	200.433	164.829	166.78	195.552	152.899	140.433	189.412	150.144	134.306	128.075	170.708	158.471	210.33	193.504	199.199	180.505	174.132	203.704	186.354	142.367	155.824	176.528	160.504	148.253	85.5041	162.606	143.997	139.311	172.35	147.439	190.349	211.824	146.775	151.477
ENSSSCG00000004986	TRAPPC6B	129.94	-0.0879129	0.0825952	-1.06438	0.287155	0.999991	126.963	145.772	132.49	107.497	131.277	103.676	119.029	108.202	145.036	105.481	127.506	129.696	118.576	123.136	146.275	146.594	126.683	121.736	127.865	149.14	141.345	110.73	129.112	121.307	133.754	137.587	155.919	148.152	146.502	170.368	126.644	135.607	88.3063	133.228	125.37	131.28
ENSSSCG00000022828	PNN	392.048	-0.0533721	0.126869	-0.420688	0.673983	0.999991	521.358	441.555	208.926	343.991	385.575	466.123	412.246	516.839	395.06	295.538	398.669	429.617	518.259	369.409	500.968	492.556	469.165	425.655	391.166	505.622	325.33	374.061	337.471	486.132	358.658	269.842	256.512	364.057	303.02	389.539	313.277	417.743	312.016	307.671	475.999	334.09
ENSSSCG00000004983	Novel gene	2249.9	-0.0519043	0.144057	-0.360305	0.718619	0.999991	2414.99	2934.09	1792.01	2701.76	2112.82	1668.94	2074.78	2172.1	2279.44	2420.37	1727.28	1373.15	2231.48	1771.02	2693.18	2134.41	2166.72	2377.63	2971.18	3328.37	2835.58	2157.83	3015.87	2744.79	2212.38	2407.24	1627.09	2596.28	2787.29	2265.36	2033.92	2558.33	1355.99	1926.54	1132.41	1993.6
ENSSSCG00000004989	FBXO33	198.417	0.00500431	0.106245	0.0471015	0.962432	0.999991	172.21	158.485	159.667	200.661	233.657	167.737	195.478	260.146	195.906	198.609	175.108	170.226	188.086	214.15	210.33	195.459	273.461	251.867	186.75	194.61	209.253	230.764	192.332	144.844	216.978	212.247	168.493	275.527	214.118	163.269	176.159	229.349	178.575	155.273	190.604	182.613
ENSSSCG00000049454	Novel gene	0.681769	0.707385	1.01589	0.696317	0.48623	0.999991	2.70134	0	0	4.77765	0	1.6858	0	0	4.32942	0	0.850039	1.6212	2.04441	0	0	0	0.873678	0.839557	0	0	0	0	0.890425	0	0	0	0	0.903368	1.25215	1.77466	0	0	0	0	0	0
ENSSSCG00000041595	Novel gene	0.660872	0.46145	1.00743	0.458046	0.64692	0.999991	0.675334	0.847514	0	1.19441	0	0	0	0	1.08235	0	2.55012	2.43179	0	0	0	0.977293	1.74736	0.839557	0.841217	0	0	0.930501	0	0.905273	0	0	0	0	0	0	0.952208	0.910115	5.88709	0	1.01927	0
ENSSSCG00000030679	C14orf28	32.5815	0.372241	0.157068	2.36994	0.017791	0.999991	41.8707	33.053	18.6844	40.61	28.8975	34.5588	41.6116	29.9283	38.9648	29.4587	33.1515	29.9921	37.8216	32.1226	34.4176	43.0009	38.4418	32.7427	43.7433	30.9193	23.6891	26.9845	36.5074	39.832	22.7876	40.5296	2.51483	27.101	33.808	41.7046	42.8494	32.7641	23.5484	12.4602	35.6745	36.1861
ENSSSCG00000004996	KLHL28	129.121	-0.10172	0.173642	-0.585801	0.558009	0.999991	103.326	145.772	44.1632	163.635	165.129	136.549	136.447	128.922	152.612	135.89	128.356	134.559	141.064	74.9526	151.055	175.913	147.652	156.158	125.341	116.402	154.769	130.27	152.263	115.875	96.1044	134.388	153.404	106.597	111.441	212.072	161.875	117.405	51.0214	63.2595	95.8114	127.914
ENSSSCG00000027765	TOGARAM1	160.962	-0.0451985	0.120683	-0.374524	0.708015	0.999991	187.743	183.91	76.4363	158.857	180.816	151.722	172.253	141.584	161.271	167.25	158.107	200.218	149.242	106.004	192.165	174.935	180.851	148.602	164.037	201.885	157.138	175.865	157.605	173.812	175.366	148.253	100.593	160.8	166.536	196.988	194.251	186.574	90.2687	120.768	146.775	185.138
ENSSSCG00000004997	PRPF39	318.6	-0.182367	0.170162	-1.07173	0.283842	0.999991	408.577	361.888	205.529	238.883	289.801	402.905	338.699	379.859	279.248	197.659	249.062	347.747	387.416	421.876	452.21	421.213	531.196	361.01	357.517	410.136	274.004	327.536	346.375	311.414	353.704	279.441	105.623	290.885	252.934	340.736	274.236	340.383	133.441	216.616	313.935	265.926
ENSSSCG00000021217	FKBP3	328.019	-0.110605	0.0940377	-1.17618	0.239524	0.999991	241.094	250.017	570.725	311.742	314.57	371.718	287.411	296.981	294.401	401.019	266.912	339.641	328.128	347.994	322.187	314.688	325.882	316.513	405.466	323.743	320.592	303.343	291.169	297.835	337.851	335.969	291.72	340.57	319.298	311.454	281.854	361.316	343.413	382.433	304.762	354.287
ENSSSCG00000005000	FANCM	7.64763	-0.4773	0.34263	-1.39305	0.163606	0.999991	4.052	5.9326	1.69859	15.5274	9.90772	3.37159	13.548	5.75544	4.32942	14.2542	8.50039	11.3484	5.11103	4.28301	3.82418	9.77293	19.2209	3.35823	3.36487	10.9127	2.36891	8.37451	5.34255	7.24219	5.9446	3.1997	17.6038	3.61347	5.0086	11.5353	3.80883	13.6517	9.81181	6.70934	7.13489	5.89076
ENSSSCG00000004999	MIS18BP1	72.1233	0.13752	0.150993	0.91077	0.362417	0.999991	70.9101	70.3436	22.0816	111.08	87.5182	75.0179	92.9004	75.9718	72.5178	66.5197	71.4033	79.4386	74.6211	51.3961	70.7474	72.3197	76.01	47.8548	82.4392	89.1204	72.6465	95.8416	81.9191	61.5586	67.3721	66.1272	15.089	84.0133	73.8768	75.4233	95.2208	83.7305	62.7956	57.5087	77.4645	65.6399
ENSSSCG00000005002	MDGA2	14.3103	0.0207855	0.233684	0.0889469	0.929124	0.999991	11.4807	12.7127	0	11.9441	9.90772	11.8006	13.548	19.5685	17.3177	16.1548	20.4009	24.3179	12.2665	7.49526	18.1649	17.5913	12.2315	16.7911	8.41217	8.18452	17.372	14.888	16.9181	11.7686	15.8523	8.53254	17.6038	14.4539	10.0172	28.3946	21.9008	10.9214	15.6989	6.70934	20.3854	13.4646
ENSSSCG00000045376	Novel gene	0.378163	0.810753	1.24565	0.650866	0.515133	0.999991	0	0	0	2.38883	0.825643	0	0	0	1.08235	0	0	0	1.02221	0	0	0.977293	0	1.67911	1.68243	0	0	0	0	0	0	0	0	0	1.25215	0	0.952208	0.910115	0	0	0	0.841537
ENSSSCG00000038507	RPS29	4590.47	-0.158894	0.141394	-1.12377	0.261111	0.999991	3497.56	3929.92	9911.25	3518.74	3649.34	4727.82	3688.92	4338.45	3611.82	4335.18	3125.6	4425.87	3750.47	5980.15	4388.25	5274.45	4794.74	4868.59	4248.99	4317.79	4029.51	4095.14	4115.54	3748.74	5493.8	4453.99	6188.99	4435.54	5037.4	3613.22	3898.34	3323.74	8088.86	4988.88	5124.89	4236.3
ENSSSCG00000034995	Metazoa_SRP	0.818837	-0.268315	2.07454	-0.129337	0.897091	0.999991	0	0	3.39717	0	0	0	0.967712	0	0	0.950281	0	0	0	3.21226	0	0	0	0	0	0	0	0	0	0	0	3.1997	12.5741	0	1.25215	0	0	0	3.92473	0	0	0
ENSSSCG00000005004	LRR1	46.5932	0.169438	0.150236	1.12781	0.2594	0.999991	41.1954	50.8508	42.4646	53.7486	66.8771	42.1449	72.5784	52.9501	41.1295	42.7627	49.3023	42.9617	38.8438	33.1933	42.066	39.0917	49.7996	52.0525	32.8074	41.832	29.2165	60.4826	43.6308	33.4951	31.7045	53.3284	45.2669	45.1684	57.5989	63.0006	76.1767	45.5057	49.0591	33.5467	42.8093	38.7107
ENSSSCG00000005006	RPL36AL	1433.84	-0.188116	0.147651	-1.27406	0.202643	0.999991	1356.75	1288.22	3526.26	1160.97	1302.87	1454.84	1324.8	1626.49	1078.03	1307.59	1072.75	1154.29	1028.34	1665.02	1454.15	1203.05	1342.84	1363.44	1441	1454.12	1424.5	1284.09	1248.38	1261.95	1518.85	1151.89	2283.46	1300.85	1475.03	1281.31	1211.21	1174.05	1705.29	1948.59	1479.98	1263.15
ENSSSCG00000035611	MGAT2	391.01	-0.000549249	0.121229	-0.00453066	0.996385	0.999991	349.148	417.824	786.445	340.408	322.827	332.102	324.184	484.608	337.695	428.577	305.164	295.868	339.372	415.452	368.078	410.463	300.545	402.987	416.402	475.612	399.556	320.092	427.404	333.141	483.494	396.763	442.609	420.97	433.244	316.778	374.218	310.349	376.774	431.315	420.959	334.932
ENSSSCG00000005008	DNAAF2	112.309	-0.0156149	0.0927857	-0.16829	0.866355	0.999991	112.105	124.585	103.614	93.1642	105.682	112.948	102.578	109.353	116.894	112.133	104.555	79.4386	98.1318	87.8017	110.901	119.23	114.452	120.057	130.389	124.587	119.235	107.938	128.221	97.7695	114.929	111.99	173.523	102.081	136.484	111.804	119.978	87.371	80.4569	122.685	127.409	118.657
ENSSSCG00000032489	KLHDC1	15.4527	-0.241763	0.212334	-1.1386	0.254871	0.999991	20.26	15.2552	10.1915	14.333	11.559	5.90029	6.77399	9.20871	10.8235	20.9062	17.0008	12.159	29.644	10.7075	11.4725	19.5459	20.0946	13.4329	13.4595	20.0066	22.1098	17.6795	15.1372	13.5791	14.8615	11.7322	22.6334	12.6472	18.7822	15.0847	17.1398	20.9326	15.6989	10.5433	17.3276	17.6723
ENSSSCG00000005011	NEMF	238.503	0.0468386	0.133369	0.351195	0.725442	0.999991	269.458	232.219	105.312	324.88	336.862	188.809	243.864	286.621	227.295	254.675	275.413	215.619	213.641	172.391	265.781	209.141	223.661	241.792	258.254	272.817	279.531	269.845	253.771	250.761	184.283	258.109	256.512	245.716	290.499	256.439	240.909	283.956	131.478	160.066	193.661	212.067
ENSSSCG00000005009	KLHDC2	366.193	-0.169432	0.0777109	-2.18028	0.0292367	0.999991	357.252	414.434	341.416	296.214	350.898	327.887	392.891	334.967	300.895	359.206	306.014	333.966	383.327	267.688	402.495	351.826	321.513	378.64	473.605	388.31	367.97	413.143	398.02	430.91	391.353	333.836	495.421	392.062	415.714	359.37	329.464	415.922	325.752	397.768	270.107	362.702
ENSSSCG00000032708	Metazoa_SRP	2.08672	1.30783	0.929237	1.40742	0.159303	0.999991	1.35067	0	3.39717	5.97206	1.65129	0.842898	0	4.60435	0	0.950281	0.850039	0	0	2.1415	0.956046	0.977293	1.74736	0.839557	0	0.909391	0.789636	0	0	0.905273	0.990767	2.13314	191.127	0.903368	1.25215	0	2.85663	1.82023	35.3225	0.958478	0	0
ENSSSCG00000005012	ARF6	757.555	0.154852	0.129143	1.19907	0.230502	0.999991	761.777	617.837	839.101	983.002	1183.15	574.014	730.623	1213.25	600.707	918.922	1015.8	586.062	496.792	894.078	794.474	590.285	665.742	625.47	689.798	767.526	882.023	702.528	666.928	544.069	750.01	626.075	578.41	823.872	686.178	777.303	1046.48	729.002	545.537	846.336	785.857	732.979
ENSSSCG00000041230	Novel gene	42.3101	-0.389136	0.275593	-1.41199	0.157952	0.999991	45.2474	42.3757	90.025	45.3877	15.6872	59.0029	18.3865	14.9642	21.6471	51.3152	29.7514	20.265	90.9764	24.6273	35.3737	37.1371	24.463	30.2241	59.7264	62.748	41.8507	11.166	63.2201	61.5586	38.6399	21.3314	85.5041	31.6179	40.0688	62.1133	59.0369	27.3034	45.1343	44.09	36.6937	34.503
ENSSSCG00000049234	Novel gene	28.0743	-0.0626728	0.312151	-0.200777	0.840873	0.999991	43.8967	8.47514	30.5745	33.4436	22.2924	8.42898	11.6125	16.1152	21.6471	43.7129	46.7522	25.1285	15.3331	16.0613	42.066	7.81835	16.5999	10.0747	30.2838	61.8386	51.3263	23.2625	19.5893	16.2949	13.8707	12.7988	50.2965	18.9707	16.2779	68.3246	36.1839	42.7754	21.586	17.2526	36.6937	53.0168
ENSSSCG00000036735	VCPKMT	50.7353	0.102616	0.188241	0.545128	0.585665	0.999991	45.9227	31.358	69.642	59.7206	103.205	46.3594	59.9982	111.656	42.2118	32.3096	61.2028	50.2571	39.866	77.0941	47.8023	39.0917	51.547	41.9779	31.9662	31.8287	48.1678	69.7876	27.6032	29.874	39.6307	46.929	30.1779	51.492	46.3295	38.1553	48.5626	48.2361	60.8332	64.218	50.9635	50.4922
ENSSSCG00000005015	SOS2	8.22282	0.0751887	0.284008	0.264741	0.791209	0.999991	8.77934	10.1702	15.2873	16.7218	9.90772	11.8006	8.70941	0	11.9059	12.3537	5.95028	10.5378	13.2887	2.1415	6.69232	6.84105	5.24207	4.19779	7.57095	5.45635	7.89636	8.37451	12.4659	6.33691	4.95383	5.33284	5.02965	8.13031	11.2693	8.87332	6.66546	8.19103	3.92473	5.75087	9.17343	10.0984
ENSSSCG00000005016	L2HGDH	274.991	-0.113626	0.169402	-0.670749	0.50238	0.999991	237.718	337.31	154.571	274.715	279.067	253.712	216.768	195.685	278.165	298.388	242.261	208.324	339.372	191.665	325.056	309.802	297.05	324.069	415.561	326.471	311.906	238.208	332.128	337.667	313.082	334.902	93.0486	319.792	398.184	370.905	308.516	286.686	151.102	207.99	184.488	205.335
ENSSSCG00000050792	Novel gene	0.351729	1.39578	1.54617	0.902734	0.366667	0.999991	0	0	0	4.77765	0.825643	0	0	1.15109	0	0.950281	0	0	0	0	0	0	0	0	0	0.909391	0	0	0	0	0	1.06657	0	0	0	0	0	0	1.96236	0	1.01927	0
ENSSSCG00000031354	Novel gene	104.515	-0.152184	0.111992	-1.35888	0.174185	0.999991	91.1701	130.517	78.1349	99.1363	89.9951	83.4469	95.8035	78.274	98.4943	104.531	73.1034	67.2796	127.776	83.5186	110.901	95.7747	111.831	138.527	146.372	115.493	105.811	120.035	142.468	118.591	121.864	109.857	95.5634	110.211	128.971	105.593	97.1253	126.506	78.4945	99.6817	81.5416	100.143
ENSSSCG00000034516	CDKL1	28.3639	0.240089	0.214314	1.12027	0.2626	0.999991	23.6367	36.4431	22.0816	37.0268	41.2822	37.0875	27.0959	27.6261	32.4706	26.6079	38.2518	37.2875	25.5552	18.2028	16.2528	29.3188	34.0734	20.9889	24.3953	20.916	18.9513	28.8455	27.6032	30.7793	22.7876	28.7973	0	18.9707	23.7908	54.1273	43.8016	30.9439	33.3602	10.5433	36.6937	34.503
ENSSSCG00000042814	Novel gene	4.48354	0.708046	0.39292	1.80201	0.0715434	0.999991	4.052	0.847514	1.69859	13.1385	1.65129	3.37159	3.87085	1.15109	3.24706	1.90056	10.2005	6.48479	3.06662	2.1415	1.91209	5.86376	3.49471	8.39557	4.20608	4.54696	6.31709	0.930501	2.67127	1.81055	2.9723	2.13314	0	6.32358	3.75645	9.76066	10.4743	6.3708	3.92473	3.83391	8.15416	6.73229
ENSSSCG00000036634	MAP4K5	167.827	0.0837078	0.11414	0.733377	0.463328	0.999991	168.158	166.96	105.312	164.829	194.852	176.166	180.962	201.44	159.106	172.001	215.06	235.884	177.864	112.429	169.22	197.413	159.009	144.404	168.243	147.321	179.247	171.212	167.4	142.128	144.652	157.852	95.5634	170.737	174.049	214.734	184.728	202.045	113.817	126.519	188.565	191.87
ENSSSCG00000005020	ATL1	2.77593	0.144004	0.448741	0.320906	0.748282	0.999991	1.35067	2.54254	0	4.77765	3.30257	5.05739	1.93542	3.45327	4.32942	0	0.850039	2.43179	6.13324	1.07075	1.91209	3.90917	0	2.51867	2.52365	1.81878	2.36891	0.930501	3.5617	4.52637	3.96307	4.26627	0	1.80674	2.5043	6.21133	3.80883	3.64046	5.88709	0.958478	3.05781	2.52461
ENSSSCG00000005021	SAV1	140.867	0.00887462	0.0901856	0.098404	0.921611	0.999991	164.106	158.485	112.107	118.247	139.534	154.25	141.286	136.98	177.506	147.294	127.506	141.044	161.509	142.41	145.319	185.686	104.841	144.404	133.753	140.046	134.238	135.853	152.263	146.654	130.781	116.256	158.434	126.472	161.527	156.171	156.162	129.236	100.08	117.893	150.852	122.023
ENSSSCG00000043563	Novel gene	41.128	0.0966555	0.145465	0.664458	0.506397	0.999991	43.2214	33.053	44.1632	37.0268	28.0719	50.5739	36.7731	33.3816	55.2001	38.0113	47.6022	64.0373	35.7772	42.8301	35.3737	55.7057	38.4418	51.213	34.4899	40.0132	37.1129	23.2625	39.1787	35.3057	46.566	52.2618	42.7521	37.0381	30.0516	55.0146	45.706	34.5844	33.3602	35.4637	50.9635	37.0276
ENSSSCG00000005022	NIN	192.63	0.175954	0.168173	1.04627	0.295438	0.999991	172.21	196.623	54.3547	237.688	196.503	158.465	212.897	202.592	274.918	171.051	238.861	302.353	224.885	109.217	156.792	241.391	205.314	141.046	158.99	176.422	202.936	210.293	160.276	179.244	241.747	174.917	110.652	197.838	155.267	211.185	201.868	264.843	125.591	121.727	319.032	224.69
ENSSSCG00000005024	PYGL	2421.76	-0.136195	0.0881736	-1.54462	0.122438	0.999991	2410.27	2687.47	2281.2	2149.94	1935.31	2240.42	2079.61	1891.24	2262.12	1969.93	1803.78	1886.26	2522.8	1759.25	2974.26	2625.99	2383.39	2553.09	2945.1	2952.79	2414.71	2186.68	3087.1	2662.41	2716.68	2584.29	2723.56	2841.09	3263.1	2682.41	2232.93	2539.22	2258.68	2471.91	1878.51	2326.01
ENSSSCG00000005023	ABHD12B	20.4194	0.144783	0.264752	0.546861	0.584474	0.999991	16.8834	8.47514	37.3689	45.3877	23.118	25.2869	12.5803	13.8131	14.0706	17.1051	22.101	9.72718	29.644	23.5565	21.9891	26.3869	14.8525	26.0263	15.1419	6.36574	8.68599	13.9575	16.0276	17.2002	23.7784	20.2648	12.5741	18.9707	20.0344	46.1413	32.3751	17.2922	21.586	17.2526	21.4047	17.6723
ENSSSCG00000005025	TRIM9	1.08287	-0.314668	0.695021	-0.452746	0.650731	0.999991	1.35067	0	0	4.77765	2.47693	0.842898	0.967712	0	1.08235	0	0.850039	4.05299	1.02221	3.21226	0.956046	0.977293	0.873678	0	1.68243	3.63757	0	0	0.890425	0.905273	1.98153	0	0	0.903368	0	1.77466	1.90442	0	0	0	1.01927	0.841537
ENSSSCG00000038422	TMX1	440.535	0.057048	0.12715	0.448668	0.653671	0.999991	377.512	422.062	258.185	489.709	684.458	409.648	448.051	415.543	508.707	491.296	529.575	355.853	349.595	328.721	443.605	556.08	539.933	441.607	499.683	472.884	472.202	453.154	444.322	377.499	447.827	502.354	248.968	445.361	448.27	509.329	557.994	463.248	276.693	350.803	421.978	416.561
ENSSSCG00000005027	FRMD6	249.571	-0.0078526	0.14476	-0.0542456	0.95674	0.999991	289.718	242.389	117.202	279.493	290.626	251.184	252.573	294.679	271.671	274.631	285.613	260.202	273.951	170.25	217.022	218.914	387.913	256.904	278.443	317.378	292.165	260.54	279.593	287.877	208.061	253.843	103.108	214.098	252.934	295.482	254.24	263.023	172.688	170.609	185.507	260.035
ENSSSCG00000028092	Novel gene	84.2811	-0.256191	0.158821	-1.61308	0.106728	0.999991	79.0141	78.8188	81.5321	78.8312	99.9028	117.163	74.5139	48.3457	95.2472	65.5694	71.4033	133.749	95.0652	62.1036	73.6155	115.321	87.3678	85.6348	84.9629	70.9325	73.4361	88.3976	82.8095	75.1377	98.0859	65.0606	130.771	37.0381	55.0946	102.931	99.0297	70.0788	102.043	54.6332	112.12	88.3614
ENSSSCG00000005029	RTRAF	983.451	-0.210447	0.0918013	-2.29242	0.0218815	0.999991	844.843	911.077	1669.71	815.784	1040.31	889.257	937.713	924.324	752.237	875.209	877.241	995.415	898.519	1183.18	1034.44	923.542	1142.77	997.394	914.402	947.586	956.249	920.266	976.796	921.568	1153.25	943.913	993.356	1086.75	1093.13	892.656	817.947	910.115	1132.28	1300.65	888.804	841.537
ENSSSCG00000005030	NID2	148.636	0.0285545	0.222415	0.128384	0.897845	0.999991	115.482	135.602	57.7519	118.247	71.831	150.879	106.448	146.188	195.906	121.636	228.661	316.944	152.309	126.349	104.209	245.301	132.799	156.997	91.6926	103.671	112.128	111.66	154.043	148.465	159.513	146.12	231.364	118.341	91.4069	288.383	178.063	95.562	153.064	87.2215	214.047	182.613
ENSSSCG00000021862	PTGER2	19.865	0.47876	0.249656	1.91767	0.0551523	0.999991	21.6107	11.8652	11.8901	29.8603	29.7232	24.444	20.322	19.5685	21.6471	13.3039	26.3512	29.9921	18.3997	13.9198	18.1649	17.5913	10.4841	17.6307	10.0946	18.1878	15.0031	15.8185	14.2468	20.8213	15.8523	15.9985	0	17.164	1.25215	26.62	29.5185	25.4832	33.3602	17.2526	43.8286	37.8692
ENSSSCG00000035934	TXNDC16	146.602	-0.00057592	0.157157	-0.00366461	0.997076	0.999991	175.587	184.758	73.0392	171.995	127.149	143.293	110.319	111.656	145.036	166.299	126.656	149.961	203.419	85.6602	174.956	147.571	113.578	131.81	180.02	197.338	157.138	130.27	178.975	176.528	172.393	157.852	80.4744	122.858	150.258	182.79	150.449	167.461	129.516	67.0934	155.948	177.564
ENSSSCG00000005036	GPR137C	3.60992	-0.149541	0.484012	-0.308961	0.757351	0.999991	5.40267	3.39005	0	5.97206	1.65129	5.90029	3.87085	0	2.16471	1.90056	3.40016	8.91658	1.02221	0	7.64837	1.95459	0.873678	6.71646	2.52365	10.0033	3.15854	2.7915	2.67127	8.14746	3.96307	5.33284	0	0.903368	1.25215	7.09866	2.85663	2.73034	3.92473	0.958478	9.17343	1.68307
ENSSSCG00000005037	ERO1A	416.34	0.0650181	0.133723	0.486216	0.626814	0.999991	403.174	428.842	219.118	455.071	506.119	493.938	373.537	413.241	523.86	537.859	504.073	515.54	440.571	334.075	446.473	518.943	435.092	387.875	402.943	416.501	427.983	387.088	415.828	456.258	450.799	372.232	188.612	384.835	371.889	489.807	496.101	394.08	237.446	259.747	482.115	416.561
ENSSSCG00000005038	PSMC6	819.502	-0.0830027	0.0656719	-1.2639	0.206266	0.999991	876.584	793.273	1036.14	815.784	939.582	781.366	757.719	825.33	682.966	968.337	750.585	620.108	816.743	778.437	791.606	746.652	852.709	854.669	873.183	901.207	915.978	822.563	804.053	758.619	762.89	832.99	852.526	813.031	887.774	787.951	718.917	835.485	773.171	919.18	799.108	754.858
ENSSSCG00000005039	STYX	132.774	0.0603721	0.189294	0.318934	0.749777	0.999991	108.053	145.772	47.5604	170.801	189.072	105.362	145.157	136.98	167.765	159.647	157.257	101.325	142.087	95.2969	163.484	142.685	148.525	116.698	193.48	131.862	166.613	127.479	146.92	134.886	126.818	125.855	30.1779	124.665	137.736	189.889	178.063	148.349	78.4945	71.8858	107.023	116.132
ENSSSCG00000005040	GNPNAT1	627.724	0.0167421	0.154576	0.108309	0.91375	0.999991	583.489	680.553	497.685	802.645	915.638	571.485	634.819	514.537	741.413	830.546	683.432	309.648	608.213	506.466	668.276	574.648	592.353	655.694	863.929	751.157	721.727	628.088	697.202	604.723	525.106	562.081	387.283	641.391	709.969	818.12	922.69	583.383	431.72	530.038	326.166	521.753
ENSSSCG00000005041	FERMT2	1107.7	-0.0331906	0.101849	-0.325879	0.744516	0.999991	1171.7	1207.71	659.051	1195.61	1278.92	1096.61	989.97	1117.71	1206.83	1259.12	1059.15	916.787	1129.54	791.286	1077.46	1106.3	1191.7	1093.94	1446.05	1372.27	1261.84	1063.56	1084.54	1255.61	1160.19	1045.24	935.515	1112.95	1212.08	1343.42	1241.68	1129.45	869.327	835.793	897.977	1060.34
ENSSSCG00000005043	DDHD1	89.2938	-0.228706	0.108533	-2.10724	0.0350969	0.999991	83.7414	93.2265	50.9576	74.0536	139.534	85.1327	78.3847	88.6338	92.0002	74.122	91.8043	116.726	105.287	72.8111	95.6046	113.366	89.9888	91.5117	72.3446	87.3016	81.3325	84.6756	79.2478	77.8535	116.91	77.8595	130.771	74.0762	85.1462	78.9726	108.552	72.8092	62.7956	99.6817	94.7921	92.569
ENSSSCG00000005045	BMP4	34.4514	0.0628541	0.218578	0.287559	0.773684	0.999991	25.6627	29.663	25.4788	25.0827	25.5949	32.0301	41.6116	18.4174	48.706	34.2101	43.352	68.0902	30.6662	19.2735	49.7144	49.842	20.9683	33.5823	37.0135	38.1944	15.7927	38.1505	43.6308	30.7793	36.6584	42.6627	17.6038	28.0044	31.3037	39.0426	39.9928	14.5618	62.7956	23.9619	42.8093	35.3445
ENSSSCG00000005047	CDKN3	71.2262	-0.179032	0.156416	-1.14459	0.252379	0.999991	91.8454	60.1735	67.9434	83.6089	66.8771	59.0029	72.5784	65.612	51.953	111.183	56.1026	39.7193	89.9541	63.1744	103.253	64.5014	50.6733	57.0899	78.2331	83.664	88.4392	78.1621	55.2063	78.7588	86.1967	71.4601	45.2669	65.0425	66.3639	60.3386	51.4193	74.6294	72.6074	122.685	53.002	77.4214
ENSSSCG00000027256	CNIH1	518.168	0.034188	0.0860141	0.39747	0.691021	0.999991	480.838	494.948	499.384	575.707	680.33	572.328	469.341	498.421	577.978	670.899	525.324	463.662	527.458	470.06	518.177	633.286	587.985	586.85	490.429	444.692	528.266	452.224	505.761	416.426	521.143	503.42	304.294	469.752	575.989	479.159	616.079	478.72	447.419	544.415	498.423	544.474
ENSSSCG00000026294	GMFB	596.731	-0.0826438	0.13768	-0.600259	0.548334	0.999991	531.488	569.529	417.852	629.455	1065.91	530.183	592.24	672.236	597.46	690.855	710.633	514.73	512.125	497.9	669.232	566.83	979.393	538.996	683.909	569.279	699.617	627.158	563.639	452.637	542.94	538.617	354.591	593.513	577.241	566.118	722.726	719.901	274.731	582.754	520.847	605.065
ENSSSCG00000021451	CGRRF1	210.036	-0.0790185	0.10885	-0.725937	0.467878	0.999991	186.392	208.488	212.323	188.717	285.673	187.966	235.154	314.247	168.847	210.962	183.609	228.589	176.842	236.636	276.297	203.277	251.619	240.113	255.73	163.69	199.778	252.166	193.222	172.907	190.227	200.515	135.801	206.871	210.361	195.213	246.622	218.428	182.5	207.99	155.948	177.564
ENSSSCG00000023408	SAMD4A	99.1885	0.240669	0.17311	1.39027	0.164448	0.999991	87.7934	89.8364	57.7519	101.525	140.359	85.9756	85.1587	196.836	123.388	95.9784	153.857	174.279	62.3546	101.721	95.6046	91.8656	95.2309	75.5601	54.6791	70.9325	93.9667	89.3281	74.7957	52.5059	101.058	87.4586	42.7521	101.177	51.3381	150.847	128.548	79.18	82.4192	104.474	173.276	116.974
ENSSSCG00000035715	GCH1	120.203	0.0247704	0.315401	0.0785361	0.937402	0.999991	72.2608	77.1237	56.0533	93.1642	147.79	101.148	136.447	524.896	135.294	109.282	89.2541	83.4916	73.5988	374.763	180.693	65.4786	339.861	72.2019	61.4088	63.6574	157.138	108.869	62.3297	99.5801	125.827	113.056	30.1779	89.4335	96.4155	70.0993	89.5076	110.124	90.2687	83.3876	54.0213	89.2029
ENSSSCG00000005052	WDHD1	28.3114	-0.058199	0.195316	-0.297974	0.765723	0.999991	29.0394	17.7978	25.4788	35.8324	27.2462	26.9727	30.9668	34.5327	32.4706	26.6079	22.101	38.9087	30.6662	21.415	25.8132	35.1826	42.8102	31.9032	31.125	24.5536	22.1098	27.915	37.3978	35.3057	41.6122	17.0651	0	14.4539	21.2865	26.62	17.1398	35.4945	19.6236	32.5882	43.8286	35.3445
ENSSSCG00000032332	SOCS4	107.23	0.0783556	0.144081	0.54383	0.586558	0.999991	108.053	108.482	30.5745	158.857	143.662	122.22	89.0295	110.504	116.894	122.586	144.507	104.567	94.043	97.4384	111.857	121.184	129.304	133.49	87.4865	107.308	103.442	95.8416	96.1659	99.5801	108.984	97.0577	93.0486	122.858	82.6419	138.424	121.883	124.686	62.7956	64.218	118.235	88.3614
ENSSSCG00000005054	MAPK1IP1L	379.054	0.117055	0.129652	0.902845	0.366608	0.999991	386.291	337.31	261.582	389.379	554.832	391.105	384.182	869.072	309.554	351.604	389.318	385.034	305.64	543.942	386.242	363.553	471.786	380.319	313.774	283.73	386.132	379.644	316.991	330.425	343.796	363.7	326.927	430.907	355.611	319.44	376.122	355.855	268.844	350.803	328.205	354.287
ENSSSCG00000005055	LGALS3	16.7118	-0.358134	0.29548	-1.21204	0.225496	0.999991	11.4807	16.9503	30.5745	9.5553	8.25643	12.6435	10.6448	13.8131	12.9883	12.3537	13.6006	12.9696	52.1325	7.49526	10.5165	10.7502	21.8419	5.8769	26.9189	9.09391	7.89636	15.8185	18.6989	18.1055	14.8615	18.1317	40.2372	19.8741	13.7736	13.31	7.61767	13.6517	19.6236	25.8789	28.5396	15.1477
ENSSSCG00000005056	DLGAP5	14.3173	0.0112209	0.27731	0.0404633	0.967724	0.999991	8.10401	16.1028	11.8901	20.305	19.8154	18.5438	17.4188	12.662	9.74119	20.9062	13.6006	9.72718	10.2221	12.849	3.82418	23.455	21.8419	8.39557	21.0304	13.6409	4.73781	15.8185	14.2468	3.62109	20.8061	9.59911	20.1186	5.42021	10.0172	13.31	14.2831	15.4719	21.586	11.5017	26.501	14.3061
ENSSSCG00000005057	FBXO34	25.644	-0.122657	0.174821	-0.701617	0.482918	0.999991	19.5847	27.1204	49.259	21.4994	31.3744	21.9153	24.1928	23.0218	28.1412	19.9559	24.6511	29.1815	11.2443	33.1933	25.8132	22.4777	34.9471	20.1494	24.3953	18.1878	34.744	28.8455	24.0415	15.3896	30.7138	26.6642	10.0593	25.2943	36.3123	24.8453	24.7574	20.0225	37.2849	25.8789	24.4625	23.563
ENSSSCG00000047403	Novel gene	0.642467	1.42902	1.45543	0.981852	0.326173	0.999991	0	0	0	11.9441	4.12822	0	0	0	1.08235	0	0	0	0	0	0	0	0	0	0	0.909391	0	0	0.890425	0	0	1.06657	0	0.903368	1.25215	0	0.952208	0	0	0	0	0
ENSSSCG00000005058	ATG14	40.6237	-0.144469	0.208159	-0.69403	0.487663	0.999991	51.3254	50.0033	5.09576	56.1374	34.677	35.4017	56.1273	44.8925	30.3059	37.061	34.0016	47.8253	49.0659	20.3443	38.2418	32.2507	30.5787	40.2987	43.7433	53.6541	43.43	50.2471	41.85	48.8848	25.7599	27.7308	88.0189	29.8112	51.3381	51.4653	36.1839	60.0676	27.4731	24.9204	30.5781	33.6615
ENSSSCG00000005060	KTN1	1702.46	0.00666705	0.128749	0.0517834	0.958701	0.999991	1674.83	2000.13	1042.93	2335.08	1993.93	1378.98	1614.14	1665.63	1560.76	2071.61	1416.17	1215.9	1676.42	1105.02	1628.15	1625.24	1618.05	1695.07	2217.45	1972.47	2129.65	1714.91	2137.02	1930.04	1646.65	1957.15	1229.75	1800.41	2320.23	1842.1	1624.47	2044.12	1248.06	1485.64	1150.76	1519.82
ENSSSCG00000033800	PELI2	4.03772	0.00416381	0.36364	0.0114504	0.990864	0.999991	6.75334	5.08508	1.69859	2.38883	6.60515	2.52869	2.90314	6.90653	7.57648	6.65197	6.80032	11.3484	4.08882	3.21226	1.91209	5.86376	2.62103	1.67911	2.52365	5.45635	3.94818	5.58301	3.5617	5.43164	2.9723	3.1997	0	2.7101	1.25215	4.43666	0.952208	3.64046	1.96236	0.958478	5.09635	5.04922
ENSSSCG00000005062	TMEM260	203.806	0.0270785	0.121949	0.222047	0.824277	0.999991	201.25	221.201	156.27	180.356	211.365	181.223	220.638	226.764	219.718	220.465	201.459	214.809	215.686	186.311	221.803	187.64	161.63	224.162	243.953	206.432	267.687	226.112	236.853	227.224	187.255	217.58	60.3558	228.552	180.31	250.228	229.482	235.72	147.177	191.696	154.929	192.712
ENSSSCG00000042609	Novel gene	0.378144	-1.72857	1.25223	-1.3804	0.167465	0.999991	0	0	1.69859	1.19441	2.47693	0	0	0	0	0	0	0.810598	1.02221	0	0	0	0	0	0	0	0.789636	1.861	0	0	0	0	0	0	0	0.887332	0	0.910115	1.96236	0	0	0
ENSSSCG00000042837	Novel gene	1.62985	-0.00245393	0.691403	-0.0035492	0.997168	0.999991	2.70134	3.39005	1.69859	0	1.65129	0.842898	0	2.30218	2.16471	0.950281	2.55012	0	1.02221	1.07075	2.86814	8.79564	0.873678	2.51867	6.72973	1.81878	1.57927	0.930501	1.78085	3.62109	0.990767	0	0	0	1.25215	0	0	0.910115	0	0.958478	1.01927	1.68307
ENSSSCG00000005066	EXOC5	254.455	-0.00297123	0.0972261	-0.03056	0.97562	0.999991	257.978	277.984	178.351	272.326	342.642	206.51	292.249	334.967	230.542	260.377	263.512	234.263	269.862	189.523	283.946	266.801	265.598	240.953	280.966	245.536	258.211	287.525	274.251	245.329	232.83	207.981	216.275	266.494	285.49	290.158	275.188	263.933	153.064	213.741	256.856	238.155
ENSSSCG00000005065	AP5M1	121.121	-0.119246	0.0965918	-1.23454	0.217002	0.999991	140.47	146.62	88.3264	115.858	131.277	114.634	113.222	92.0871	96.3296	121.636	121.556	115.105	144.131	104.934	123.33	131.935	131.925	120.057	133.753	147.321	140.555	125.618	129.112	143.033	114.929	101.324	103.108	130.988	110.189	146.41	127.596	141.978	84.3816	90.0969	116.197	120.34
ENSSSCG00000031332	NAA30	306.513	-0.031524	0.103315	-0.305124	0.760271	0.999991	316.056	317.818	247.993	359.518	356.678	332.945	255.476	347.629	318.212	328.797	294.964	267.497	321.995	326.579	299.242	314.688	442.955	295.524	347.422	341.022	318.223	282.872	300.073	276.108	313.082	321.037	188.612	325.213	384.41	330.975	296.137	337.653	225.672	201.28	242.586	257.51
ENSSSCG00000048727	Novel gene	0.38764	-0.61616	1.25267	-0.491877	0.622807	0.999991	0	1.69503	0	0	0.825643	0	0	0	1.08235	0.950281	0	0	1.02221	0	0	0	0.873678	0	0	0	0	1.861	0	0	0.990767	0	0	0	0	0.887332	2.85663	0.910115	0	0	0	0
ENSSSCG00000005067	CCDC198	27.2139	-0.260279	0.241511	-1.07771	0.281162	0.999991	24.9874	28.8155	27.1774	20.305	15.6872	58.16	19.3542	11.5109	23.8118	44.6632	15.3007	20.265	43.9549	13.9198	43.0221	42.0236	11.3578	26.8658	35.3311	34.5569	25.2683	11.166	17.8085	25.3477	27.7415	38.3964	27.6631	17.164	36.3123	27.5073	23.8052	27.3034	54.9462	19.1696	16.3083	22.7215
ENSSSCG00000005071	ARMH4	5.13123	0.116679	0.375972	0.31034	0.756302	0.999991	4.72734	2.54254	8.49293	4.77765	2.47693	3.37159	5.80627	6.90653	7.57648	5.70169	4.2502	15.4014	4.08882	1.07075	6.69232	5.86376	1.74736	6.71646	2.52365	2.72817	1.57927	8.37451	9.79467	8.14746	7.92613	5.33284	0	4.51684	1.25215	3.54933	5.71325	3.64046	3.92473	4.79239	10.1927	2.52461
ENSSSCG00000022299	ACTR10	847.993	-0.165874	0.0840147	-1.97434	0.0483428	0.999991	790.816	882.262	820.417	870.727	1018.02	687.805	793.524	738.999	771.719	776.38	748.035	706.842	729.855	538.588	840.364	846.336	944.446	941.144	987.588	872.106	993.362	891.42	927.822	818.367	845.124	866.053	1164.36	925.953	1048.05	892.656	778.906	925.587	782.983	932.599	649.275	779.263
ENSSSCG00000005072	PSMA3	1108.53	-0.114043	0.098713	-1.1553	0.247968	0.999991	1010.98	1191.6	2060.38	1061.83	1164.98	999.677	1138.03	1055.55	895.108	1323.74	977.545	876.257	1002.78	1185.32	1107.1	982.18	1259.84	1127.53	1156.67	1013.97	1043.11	1080.31	1105.91	1002.14	1195.86	902.317	1061.26	1027.13	1388.63	862.487	945.543	960.171	1301.05	1358.16	1013.15	1068.75
ENSSSCG00000051146	Novel gene	1.71002	0.271195	0.694529	0.390473	0.696187	0.999991	1.35067	1.69503	0	2.38883	2.47693	4.21449	0.967712	4.60435	0	0.950281	1.70008	0	1.02221	2.1415	1.91209	0.977293	0.873678	4.19779	0.841217	0.909391	2.36891	3.722	0	5.43164	0	3.1997	0	0	0	0.887332	0	1.82023	7.84945	0	3.05781	0
ENSSSCG00000005073	ARID4A	181.381	0.11229	0.147671	0.760408	0.447011	0.999991	191.795	212.726	62.8477	237.688	177.513	181.223	187.736	199.138	203.483	170.1	186.159	203.46	152.309	134.915	181.649	221.846	226.283	192.259	196.003	194.61	185.564	210.293	223.497	171.097	181.31	202.648	100.593	148.152	191.579	228.932	193.298	179.293	143.252	81.4706	200.796	174.198
ENSSSCG00000005076	KIAA0586	88.133	-0.0649673	0.153351	-0.423652	0.67182	0.999991	91.8454	108.482	67.9434	97.9418	57.795	75.8608	82.2556	62.1588	89.8355	69.3705	63.753	97.2718	113.465	43.9008	120.462	112.389	68.1469	93.1908	123.659	108.218	78.1739	92.1196	125.55	91.4326	106.012	100.257	50.2965	92.1436	97.6677	100.269	90.4598	117.405	76.5321	58.4671	67.2718	80.7875
ENSSSCG00000027270	Novel gene	218.163	-0.133439	0.147802	-0.902826	0.366618	0.999991	238.393	222.896	412.756	177.967	265.031	223.368	234.186	292.376	153.694	234.72	215.06	186.438	130.842	226.999	225.627	180.799	272.587	240.113	217.875	235.532	218.729	252.166	195.893	152.086	210.043	162.118	133.286	198.741	225.387	154.396	188.537	245.731	174.65	359.429	187.546	207.86
ENSSSCG00000031856	DACT1	50.7207	-0.0291679	0.229157	-0.127283	0.898716	0.999991	39.8447	33.9005	32.2731	27.4715	27.2462	52.2597	35.8054	66.7631	70.3531	40.8621	79.9037	111.863	22.4885	55.6791	56.4067	63.5241	63.7785	31.9032	39.5372	40.0132	52.9056	42.8031	41.85	51.6006	53.5014	88.5251	93.0486	30.7145	16.2779	65.6626	59.0369	40.045	51.0214	43.1315	65.2333	38.7107
ENSSSCG00000005078	DAAM1	341.824	0.360936	0.211722	1.70477	0.0882382	0.999991	325.511	334.768	173.256	373.851	354.201	296.7	363.86	1440.01	306.306	324.046	296.664	266.687	350.617	301.952	325.056	348.894	347.724	303.08	303.679	311.012	337.174	366.617	412.267	328.614	277.415	330.636	178.553	261.073	285.49	381.553	345.652	399.54	229.596	208.948	234.432	280.232
ENSSSCG00000044767	Novel gene	2.91555	0.401993	0.494872	0.812317	0.41661	0.999991	4.052	3.39005	0	15.5274	1.65129	0.842898	0.967712	5.75544	1.08235	0	1.70008	3.24239	4.08882	1.07075	0.956046	1.95459	2.62103	2.51867	4.20608	7.27513	2.36891	1.861	2.67127	3.62109	0.990767	4.26627	0	0.903368	3.75645	4.43666	2.85663	3.64046	5.88709	1.91696	2.03854	0.841537
ENSSSCG00000032928	GPR135	0.982603	0.124203	0.78491	0.158238	0.874269	0.999991	1.35067	0	0	0	0.825643	4.21449	0.967712	0	0	0.950281	0	1.6212	2.04441	0	0	3.90917	0	1.67911	0	0.909391	1.57927	0.930501	0.890425	1.81055	0	2.13314	0	0.903368	1.25215	1.77466	2.85663	0.910115	0	0	1.01927	0.841537
ENSSSCG00000037854	L3HYPDH	76.3122	-0.118734	0.173518	-0.684272	0.493804	0.999991	60.1047	117.804	108.709	68.0815	33.8514	87.6614	50.321	41.4392	60.6119	78.8734	45.9021	68.9008	108.354	47.1131	100.385	102.616	48.0523	86.4744	106.835	102.761	60.802	47.4556	105.961	112.254	82.2336	77.8595	80.4744	87.6267	91.4069	71.8739	72.3678	65.5283	78.4945	43.1315	73.3874	71.5306
ENSSSCG00000034798	JKAMP	108.235	-0.0697043	0.0968143	-0.719979	0.471538	0.999991	97.2481	105.939	157.968	101.525	105.682	100.305	107.416	79.4251	96.3296	102.63	98.6046	101.325	104.265	100.651	119.506	103.593	103.968	149.441	102.628	99.1237	111.339	111.66	113.084	92.3379	115.92	95.9911	85.5041	119.245	112.693	96.7192	110.456	111.034	96.1558	150.481	124.351	111.924
ENSSSCG00000025013	RTN1	0.867915	-0.581081	0.989069	-0.587503	0.556866	0.999991	0	0	0	0	2.47693	0	0	1.15109	3.24706	0	0.850039	2.43179	3.06662	0	0	0	1.74736	0.839557	3.36487	0	0	1.861	0.890425	0	0	3.1997	0	0	2.5043	2.662	0.952208	0	0	0	0	0
ENSSSCG00000005081	LRRC9	0.7901	-0.932579	0.775555	-1.20247	0.229183	0.999991	2.026	1.69503	0	0	0.825643	0.842898	0.967712	1.15109	0	0	0	2.43179	1.02221	1.07075	0.956046	0	0.873678	0.839557	1.68243	0.909391	0	3.722	0.890425	0	0.990767	0	0	0	0	1.77466	0.952208	0	0	0.958478	1.01927	0.841537
ENSSSCG00000005082	PCNX4	135.269	-0.173763	0.140057	-1.24066	0.214733	0.999991	149.924	162.723	86.6279	139.746	99.0772	145.821	112.255	72.5186	113.647	125.437	119.856	130.506	189.108	116.712	141.495	129.98	117.946	154.479	177.497	202.794	176.878	118.174	149.591	168.381	127.809	130.121	70.4151	153.573	166.536	156.171	118.074	163.821	76.5321	155.273	117.216	132.963
ENSSSCG00000005083	DHRS7	220.609	-0.366035	0.154753	-2.36528	0.0180165	0.999991	131.69	266.967	190.242	170.801	149.441	231.797	150.963	222.16	151.53	155.846	133.456	216.43	398.66	249.485	301.154	206.209	240.261	251.867	308.727	250.083	200.567	161.907	256.442	291.498	227.876	245.311	233.879	273.721	271.717	213.847	208.534	157.45	149.14	302.879	159.006	210.384
ENSSSCG00000005084	PPM1A	642.547	-0.0783744	0.085962	-0.911734	0.361909	0.999991	699.646	755.982	473.905	727.397	738.951	578.228	659.012	558.278	603.954	664.247	615.429	517.162	596.968	558.932	700.782	619.604	658.753	701.03	783.173	782.077	746.206	663.447	665.147	617.396	622.202	627.142	613.618	671.203	803.88	679.697	588.465	690.777	474.892	580.838	541.232	552.048
ENSSSCG00000005090	MNAT1	74.9491	-0.183721	0.104632	-1.75588	0.0791095	0.999991	79.6894	68.6486	91.7236	66.8871	89.1695	94.4046	82.2556	57.5544	60.6119	60.818	79.9037	73.7644	77.6877	59.9621	78.3958	70.3651	105.715	82.2766	72.3446	80.9358	71.0672	81.8841	78.3574	65.1797	86.1967	82.1257	60.3558	84.0133	68.8682	70.9866	71.4156	76.4496	52.9838	92.0139	49.9442	73.2137
ENSSSCG00000024529	TRMT5	59.5045	0.0418773	0.129541	0.323275	0.746487	0.999991	68.8841	67.8011	45.8618	75.248	84.2156	64.0603	59.9982	103.598	53.0354	55.1163	62.9029	40.5299	67.4656	56.7499	50.6704	44.9555	87.3678	50.3734	52.1554	51.8353	55.2745	63.2741	68.5627	54.3164	58.4552	46.929	65.3855	65.9459	56.3467	47.0286	60.9413	56.4271	45.1343	55.5917	45.8672	53.8584
ENSSSCG00000005092	SLC38A6	67.4382	0.0899221	0.138962	0.647097	0.517569	0.999991	59.4294	68.6486	50.9576	74.0536	56.1437	91.8759	43.5471	67.9142	73.6001	67.47	60.3528	78.628	77.6877	47.1131	78.3958	81.1153	76.8836	60.4481	66.4561	59.1104	78.1739	53.9691	100.618	64.2744	63.4091	81.0592	45.2669	72.2695	65.1118	70.9866	87.6032	47.326	33.3602	58.4671	83.5802	82.4706
ENSSSCG00000051207	Novel gene	0.19279	-0.299716	1.79377	-0.167087	0.867301	0.999991	1.35067	0.847514	0	0	0	0	0	0	0	0.950281	0	0	1.02221	1.07075	0	0	0	0	0	0.909391	0.789636	0	0	0	0	0	0	0	0	0	0	0	0	0	0	0
ENSSSCG00000005094	Novel gene	492.092	0.0314081	0.114014	0.275477	0.78295	0.999991	629.411	543.256	290.458	493.292	526.76	493.095	547.725	490.364	491.389	482.743	514.274	440.965	512.125	371.551	470.375	516.988	436.839	553.268	578.757	664.765	540.901	569.467	544.94	520.532	418.104	483.155	306.809	531.181	553.45	586.527	526.571	546.069	386.585	378.599	380.188	393.839
ENSSSCG00000005095	Novel gene	138.467	0.149289	0.15194	0.982551	0.325828	0.999991	124.937	142.382	105.312	149.302	132.103	153.407	121.932	145.037	184	133.039	147.907	217.24	164.575	174.533	109.945	169.072	144.157	118.378	101.787	116.402	116.866	143.297	121.988	136.696	183.292	99.1908	65.3855	107.501	110.189	133.987	182.824	91.9216	156.989	82.4291	229.336	167.466
ENSSSCG00000005096	HIF1A	419.114	0.0687099	0.142831	0.481057	0.630476	0.999991	368.057	428.842	147.777	441.933	618.407	390.262	462.567	507.63	517.366	480.842	498.973	469.336	413.994	364.056	439.781	473.987	567.017	381.999	445.004	371.941	426.403	444.78	381.102	435.436	380.454	387.164	173.523	380.318	381.906	495.131	476.104	403.181	319.865	295.211	490.269	427.501
ENSSSCG00000005097	SNAPC1	60.3781	-0.0443063	0.140056	-0.316348	0.751739	0.999991	62.1307	61.8685	74.7378	45.3877	63.5745	55.6313	59.9982	52.9501	67.106	62.7186	57.8027	55.1207	66.4434	69.5989	70.7474	60.5922	116.199	55.4108	70.6622	63.6574	48.9574	48.3861	45.4117	62.4639	63.4091	71.4601	15.089	71.3661	58.851	55.9019	53.3237	69.1687	56.9085	48.8824	66.2526	45.443
ENSSSCG00000005098	SYT16	5.54304	-0.277328	0.327564	-0.846637	0.397197	0.999991	3.37667	3.39005	6.79434	7.16648	6.60515	5.90029	3.87085	3.45327	11.9059	5.70169	5.95028	2.43179	5.11103	3.21226	3.82418	4.88647	5.24207	1.67911	3.36487	4.54696	8.68599	5.58301	1.78085	8.14746	8.9169	4.26627	25.1483	6.32358	2.5043	4.43666	4.76104	3.64046	3.92473	5.75087	3.05781	4.20768
ENSSSCG00000041512	Novel gene	3.3166	-0.465665	0.498818	-0.933537	0.350543	0.999991	0.675334	0.847514	8.49293	5.97206	4.12822	1.6858	0.967712	3.45327	1.08235	0	2.55012	4.05299	1.02221	1.07075	5.73627	4.88647	5.24207	0.839557	0.841217	3.63757	3.94818	1.861	4.45212	2.71582	2.9723	3.1997	7.54448	0	1.25215	1.77466	1.90442	0.910115	15.6989	3.83391	5.09635	5.04922
ENSSSCG00000037043	Novel gene	11.2737	0.243852	0.420575	0.579806	0.562045	0.999991	8.77934	19.4928	1.69859	19.1106	26.4206	5.05739	15.4834	13.8131	4.32942	25.6576	12.7506	1.6212	6.13324	18.2028	2.86814	5.86376	13.1052	5.8769	1.68243	3.63757	17.372	15.8185	2.67127	18.1055	8.9169	5.33284	0	14.4539	23.7908	8.87332	13.3309	21.8428	17.6613	7.66782	9.17343	9.2569
ENSSSCG00000049674	Novel gene	0.467214	0.5684	1.14072	0.498284	0.618284	0.999991	0.675334	0.847514	0	0	0	0	0	1.15109	0	0	0	0.810598	1.02221	0	0	1.95459	1.74736	0	1.68243	0	0	0	0.890425	0	0	0	0	0	1.25215	0	2.85663	0.910115	0	0	1.01927	0
ENSSSCG00000024867	ISG20	32.5776	0.257223	0.28018	0.918063	0.358586	0.999991	13.5067	57.6309	57.7519	23.8883	26.4206	31.1872	58.0627	41.4392	23.8118	38.0113	45.9021	21.8862	33.7328	36.4056	13.3846	27.3642	30.5787	15.112	22.7128	7.27513	18.9513	40.9421	26.7127	31.6846	18.8246	12.7988	47.7817	20.7775	33.808	38.1553	59.9891	33.6742	21.586	56.5502	55.0406	29.4538
ENSSSCG00000005102	AEN	128.104	0.159557	0.230687	0.691663	0.489149	0.999991	89.8194	153.4	183.447	87.1921	164.303	84.2898	119.029	398.277	120.141	80.7739	106.255	72.1432	124.709	170.25	80.3078	98.7066	128.431	118.378	100.105	87.3016	151.61	112.591	146.92	147.56	119.883	145.053	93.0486	129.182	214.118	91.3952	111.408	69.1687	102.043	218.533	82.5609	109.4
ENSSSCG00000005103	Novel gene	75.6732	0.0153671	0.119543	0.128549	0.897714	0.999991	69.5594	79.6663	54.3547	91.9698	95.7746	72.4892	82.2556	95.5403	69.2707	73.1717	75.6535	73.7644	80.7543	79.2356	65.0111	54.7284	69.0205	88.1535	62.25	53.6541	75.805	90.2586	79.2478	72.4219	68.3629	71.4601	108.138	75.8829	77.6333	48.8033	87.6032	77.3597	51.0214	109.266	67.2718	77.4214
ENSSSCG00000037343	MRPS11	346.329	-0.200656	0.165122	-1.2152	0.22429	0.999991	245.146	276.289	845.895	309.353	388.878	336.316	307.733	275.11	294.401	415.273	330.665	235.884	247.374	406.886	302.11	269.733	394.902	371.084	264.142	275.546	337.964	328.467	317.882	274.298	387.39	338.102	543.203	264.687	356.863	267.087	346.604	262.113	439.569	540.581	321.07	349.238
ENSSSCG00000005105	MRPL46	215.76	-0.1919	0.14858	-1.29156	0.196509	0.999991	179.639	200.013	429.742	226.938	241.913	179.537	205.155	185.325	161.271	218.565	194.659	128.075	179.908	240.919	177.825	160.276	279.577	195.617	206.098	213.707	206.095	205.641	254.661	183.77	221.932	179.183	399.857	195.128	251.682	175.692	233.291	149.259	255.107	272.208	190.604	188.504
ENSSSCG00000005106	NTRK3	3.19304	0.0722501	0.471426	0.153259	0.878194	0.999991	2.70134	2.54254	1.69859	5.97206	2.47693	1.6858	5.80627	0	5.41177	3.80113	2.55012	0.810598	1.02221	1.07075	0.956046	4.88647	3.49471	0.839557	6.72973	3.63757	1.57927	6.51351	2.67127	7.24219	4.95383	1.06657	0	3.61347	2.5043	11.5353	2.85663	0.910115	5.88709	0.958478	2.03854	2.52461
ENSSSCG00000005109	ESR2	0.964187	0.513964	0.829192	0.619837	0.535365	0.999991	0	0.847514	1.69859	1.19441	0	1.6858	0.967712	0	1.08235	1.90056	0.850039	0.810598	2.04441	0	0.956046	3.90917	2.62103	3.35823	0	0.909391	0	0	0	1.81055	0	3.1997	0	0	1.25215	0	0	0.910115	0	0	1.01927	1.68307
ENSSSCG00000005110	SYNE2	702.761	0.018856	0.13393	0.14079	0.888036	0.999991	788.79	847.514	407.66	913.726	776.93	509.953	1003.52	705.617	642.919	756.424	693.632	633.077	829.009	478.626	522.957	567.807	821.257	775.751	766.348	779.348	799.111	971.443	801.382	831.946	536.996	641.007	573.38	688.367	611.049	748.909	766.528	874.62	490.591	599.049	509.635	634.519
ENSSSCG00000041457	Novel gene	1.73391	-0.203081	0.57907	-0.350702	0.725812	0.999991	1.35067	0.847514	1.69859	0	2.47693	2.52869	3.87085	1.15109	1.08235	0.950281	1.70008	0	1.02221	2.1415	5.73627	0.977293	1.74736	1.67911	2.52365	0.909391	0	0.930501	1.78085	1.81055	2.9723	0	2.51483	0	3.75645	2.662	0.952208	1.82023	0	1.91696	1.01927	5.89076
ENSSSCG00000028558	SGPP1	423.319	-0.0386017	0.119445	-0.323175	0.746563	0.999991	303.225	473.76	208.926	451.488	504.468	473.709	334.829	480.004	456.754	462.787	456.471	453.935	397.638	330.862	499.056	451.509	427.228	490.301	508.095	478.34	491.153	385.227	379.321	347.625	439.9	476.756	440.095	392.062	423.227	466.737	481.817	415.922	245.295	308.63	493.327	408.987
ENSSSCG00000043340	Novel gene	0.82867	-0.275239	0.771271	-0.356865	0.721193	0.999991	1.35067	0	1.69859	1.19441	0.825643	0.842898	1.93542	2.30218	0	0.950281	0	2.43179	2.04441	1.07075	0.956046	0.977293	0.873678	1.67911	0.841217	0	0.789636	0	1.78085	0	0.990767	1.06657	0	0	1.25215	0	0	0	0	0.958478	1.01927	0
ENSSSCG00000005112	WDR89	55.3715	0.121475	0.157346	0.772024	0.4401	0.999991	62.1307	58.4784	47.5604	64.4983	105.682	52.2597	55.1596	69.0653	54.1177	69.3705	80.7537	36.4769	51.1103	54.6083	55.4507	48.8647	47.1786	45.3361	49.6318	58.201	75.805	53.9691	58.768	39.832	43.5937	47.9956	17.6038	59.6223	43.8252	46.1413	72.3678	63.708	25.5107	67.0934	56.0599	55.5414
ENSSSCG00000026382	PPP2R5E	346.74	0.0483575	0.112084	0.431438	0.66615	0.999991	341.044	386.466	219.118	376.24	428.509	323.673	380.311	379.859	378.824	363.958	385.918	313.701	348.572	323.367	391.979	304.915	414.123	347.577	365.088	359.21	385.342	363.826	367.745	334.951	371.538	362.633	133.286	361.347	351.854	379.778	375.17	405.001	221.747	278.917	327.186	329.882
ENSSSCG00000022804	RHOJ	58.0462	0.11376	0.193262	0.58863	0.556109	0.999991	47.9487	53.3934	33.9717	47.7765	105.682	78.3895	61.9336	75.9718	70.3531	71.2711	75.6535	89.9764	64.399	54.6083	53.5386	101.638	62.9048	42.8174	55.5203	55.4729	53.6952	45.5946	43.6308	56.1269	42.603	57.5947	25.1483	47.8785	17.5301	64.7753	79.9855	28.2136	64.758	26.8374	67.2718	64.7983
ENSSSCG00000005122	TEK	865.108	0.134883	0.149081	0.904762	0.365592	0.999991	896.168	915.315	489.193	825.339	682.807	947.417	830.297	827.633	990.355	1106.13	826.238	1147.81	1139.76	679.927	853.749	1364.3	1184.71	807.654	618.294	743.882	687.773	855.131	637.544	775.819	858.995	776.462	570.866	599.837	717.482	895.318	1148.36	774.508	871.289	552.083	1214.97	1330.47
ENSSSCG00000005124	IFT74	29.483	-0.0835775	0.190995	-0.43759	0.661684	0.999991	36.468	33.9005	40.766	33.4436	28.0719	17.7009	50.321	21.8707	11.9059	30.409	28.9013	23.5073	24.5329	14.9905	26.7693	23.455	39.3155	34.4218	26.9189	35.4663	34.744	38.1505	32.9457	36.2109	34.6768	24.5311	42.7521	37.9415	27.5473	25.7326	25.7096	20.9326	3.92473	34.5052	23.4432	34.503
ENSSSCG00000005125	LRRC19	0.71584	-0.789821	0.897356	-0.880165	0.37877	0.999991	0	1.69503	1.69859	0	0.825643	0	0.967712	0	0	0.950281	0	1.6212	0	1.07075	0.956046	0.977293	0	2.51867	0.841217	0	0.789636	0	0.890425	0.905273	0.990767	1.06657	0	0.903368	2.5043	0.887332	0	0.910115	0	0.958478	0	0.841537
ENSSSCG00000005126	PLAA	610.866	-0.173241	0.104626	-1.65581	0.09776	0.999991	636.165	690.724	738.885	634.233	840.505	527.654	666.754	602.019	483.813	750.722	527.875	466.905	540.747	464.706	631.946	514.056	692.826	716.982	637.642	707.506	724.886	703.459	645.558	518.722	587.525	502.354	490.391	586.286	850.21	534.174	543.711	650.732	523.951	647.931	451.537	557.097
ENSSSCG00000005128	TUSC1	9.20829	0.252295	0.275766	0.914887	0.360251	0.999991	7.42868	14.4077	13.5887	5.97206	8.25643	10.9577	16.4511	8.05762	6.49413	8.55253	6.80032	8.91658	4.08882	12.849	10.5165	11.7275	5.24207	7.55601	8.41217	10.0033	6.31709	7.44401	11.5755	6.33691	3.96307	12.7988	0	3.61347	12.5215	3.54933	11.4265	10.0113	19.6236	17.2526	11.212	7.57383
ENSSSCG00000005131	DMRTA1	0.561537	0.512418	1.23307	0.415564	0.677729	0.999991	0	1.69503	0	1.19441	0.825643	0.842898	0	1.15109	2.16471	3.80113	0	0	0	0	0.956046	0	0.873678	0	3.36487	0	0	0	0	0	0	0	0	0	2.5043	0	0	0	0	0	0	0.841537
ENSSSCG00000034120	CDKN2B	3.98193	0.0320682	0.36892	0.0869245	0.930732	0.999991	7.42868	2.54254	1.69859	5.97206	1.65129	6.74318	2.90314	2.30218	1.08235	2.85084	5.10024	8.10598	3.06662	7.49526	6.69232	5.86376	3.49471	5.8769	2.52365	2.72817	4.73781	4.65251	6.23297	6.33691	2.9723	2.13314	0	2.7101	1.25215	4.43666	4.76104	3.64046	1.96236	1.91696	6.11562	3.36615
ENSSSCG00000005134	P14ARF	0.745926	0.636792	0.972469	0.65482	0.512584	0.999991	0	0.847514	0	0	0	0.842898	0.967712	0	0	0	1.70008	2.43179	0	0	0	1.95459	0	0.839557	3.36487	0	0	1.861	0	0	0	3.1997	0	0	2.5043	1.77466	0.952208	0.910115	0	0	1.01927	1.68307
ENSSSCG00000005135	MTAP	360.98	-0.249615	0.116011	-2.15165	0.0314246	0.999991	356.576	432.232	310.841	336.824	497.037	413.02	301.926	280.866	326.871	408.621	325.565	284.52	354.706	231.282	416.836	379.19	367.818	392.073	409.673	429.233	346.65	372.2	394.458	333.141	365.593	329.57	460.213	290.885	385.662	275.96	361.839	408.641	190.349	526.204	336.359	361.861
ENSSSCG00000041931	Novel gene	0.216956	0.0314509	1.72999	0.0181798	0.985495	0.999991	0	0	0	1.19441	0	0	0	0	0	0	0	0.810598	0	0	0	0	0	0.839557	0.841217	0	0	0	0	0	0	0	0	0	1.25215	0	0	0.910115	1.96236	0	0	0
ENSSSCG00000048212	IFN-DELTA-8	2.43443	-0.381691	0.499657	-0.763906	0.444924	0.999991	1.35067	2.54254	1.69859	2.38883	5.7795	4.21449	1.93542	0	0	0	1.70008	3.24239	2.04441	3.21226	4.78023	1.95459	2.62103	4.19779	4.20608	0.909391	1.57927	4.65251	1.78085	0	0.990767	1.06657	0	3.61347	5.0086	1.77466	5.71325	1.82023	0	4.79239	1.01927	5.04922
ENSSSCG00000041672	IFN-ALPHA-1	0.244565	-0.556492	1.57757	-0.352753	0.724274	0.999991	0	1.69503	0	0	0	0.842898	0	0	0	0	0.850039	1.6212	0	0	0.956046	0.977293	0	0	0	0	0	0	0	0	0	0	0	0.903368	0	0	0	0	0	0.958478	0	0
ENSSSCG00000043817	Novel gene	20.6622	-0.168483	0.172844	-0.97477	0.329674	0.999991	28.364	19.4928	25.4788	15.5274	28.8975	21.0725	17.4188	9.20871	24.8942	15.2045	24.6511	21.0756	22.4885	24.6273	21.033	20.5232	17.4736	10.0747	16.8243	22.7348	24.4787	13.9575	18.6989	25.3477	31.7045	19.1982	17.6038	18.9707	20.0344	22.1833	19.0442	24.5731	21.586	22.045	16.3083	21.0384
ENSSSCG00000040054	IFN-OMEGA-7	1.74301	-0.0131652	0.55862	-0.0235673	0.981198	0.999991	2.026	4.23757	1.69859	1.19441	1.65129	5.05739	1.93542	1.15109	1.08235	0.950281	0	2.43179	1.02221	2.1415	0.956046	1.95459	0	0.839557	4.20608	2.72817	0.789636	1.861	0.890425	1.81055	0.990767	2.13314	0	1.80674	1.25215	1.77466	1.90442	2.73034	1.96236	2.87543	1.01927	1.68307
ENSSSCG00000031850	IFN-OMEGA-3	0.327949	0.0830913	1.22582	0.0677843	0.945957	0.999991	0.675334	0	0	0	0	0	0.967712	0	1.08235	0	0	1.6212	0	0	1.91209	0	0	0	0	0.909391	0	0	0.890425	0	0	1.06657	0	0	0	0.887332	0.952208	0	0	0	0	0.841537
ENSSSCG00000043301	IFN-ALPHA-8	0.690289	1.05703	0.930193	1.13635	0.255808	0.999991	0.675334	0	0	0	0	0.842898	1.93542	0	1.08235	0.950281	1.70008	1.6212	0	1.07075	0.956046	0	0	1.67911	0	1.81878	0	0	0	0	0	0	0	1.80674	0	0.887332	0	0	3.92473	0	3.05781	0.841537
ENSSSCG00000047814	Novel gene	0.495673	1.04731	0.973316	1.07603	0.281916	0.999991	0.675334	0	0	0	0	0	0	0	1.08235	0.950281	0.850039	0.810598	0	1.07075	0	0	1.74736	0	0.841217	0.909391	0	0	0	0	0	1.06657	0	2.7101	1.25215	0.887332	0.952208	0	0	0	2.03854	0
ENSSSCG00000038797	Novel gene	0.342902	0.610105	1.16175	0.525161	0.599471	0.999991	0	0	0	1.19441	0	1.6858	0	1.15109	0	0	0	0.810598	0	0	0	0	0	0	0.841217	0	0	0	0.890425	0.905273	0	0	0	0.903368	1.25215	0	0	0.910115	0	0.958478	0	0.841537
ENSSSCG00000031075	Novel gene	0.618555	0.0496406	0.893432	0.0555617	0.955691	0.999991	0.675334	0	0	1.19441	0.825643	0.842898	0.967712	0	0	0.950281	1.70008	1.6212	2.04441	0	0.956046	1.95459	0	0.839557	0	0	0	0	0.890425	0.905273	0	1.06657	0	1.80674	1.25215	1.77466	0	0	0	0	0	0
ENSSSCG00000051482	Novel gene	6.11467	0.0523281	0.351616	0.148822	0.881694	0.999991	10.8053	1.69503	5.09576	9.5553	1.65129	6.74318	6.77399	3.45327	4.32942	2.85084	5.10024	8.10598	8.17765	7.49526	14.3407	5.86376	5.24207	5.03734	6.72973	8.18452	5.52745	5.58301	7.1234	15.3896	3.96307	8.53254	5.02965	8.13031	1.25215	1.77466	0.952208	4.55057	5.88709	6.70934	4.07708	8.41537
ENSSSCG00000043775	Novel gene	0.713128	0.161753	0.826138	0.195794	0.844771	0.999991	1.35067	0	0	0	1.65129	0	0	0	2.16471	0	0.850039	2.43179	1.02221	0	0.956046	0.977293	1.74736	0.839557	0	0	0	0	1.78085	0	0	3.1997	0	0.903368	1.25215	1.77466	0	0.910115	0	0	1.01927	0.841537
ENSSSCG00000042822	Novel gene	1.2952	-0.933566	0.919689	-1.01509	0.310063	0.999991	0	0	1.69859	1.19441	0	1.6858	0	2.30218	1.08235	0	1.70008	4.86359	2.04441	1.07075	1.91209	2.93188	0	0	1.68243	1.81878	0	1.861	0	0.905273	0.990767	0	0	0	6.26075	0	0.952208	1.82023	7.84945	0	0	0
ENSSSCG00000051765	Novel gene	0.264092	0.01415	1.43168	0.00988351	0.992114	0.999991	0.675334	0.847514	0	0	0.825643	0	0	1.15109	0	0	0	0.810598	1.02221	0	0	0	0	0	0	0	0.789636	0	0	0	0	2.13314	0	0	1.25215	0	0	0	0	0	0	0
ENSSSCG00000005150	KLHL9	359.843	0.0347285	0.106625	0.325706	0.744647	0.999991	322.134	385.619	227.61	409.684	467.314	305.129	375.472	413.241	339.859	384.864	419.919	355.042	357.772	325.509	394.847	370.394	403.639	389.555	412.196	385.582	396.397	362.895	406.034	342.193	301.193	392.497	211.245	365.864	355.611	409.06	419.924	398.63	225.672	278.917	298.646	344.189
ENSSSCG00000031149	IFN-ALPHA-15	1.10486	-0.295169	0.738772	-0.399539	0.689496	0.999991	0.675334	1.69503	0	2.38883	0.825643	1.6858	0.967712	1.15109	0	2.85084	0	2.43179	2.04441	3.21226	0.956046	2.93188	1.74736	0.839557	2.52365	0	0	0.930501	1.78085	0	0	1.06657	0	0	1.25215	0	0.952208	0.910115	0	1.91696	2.03854	0
ENSSSCG00000046738	Novel gene	2.50411	-0.368832	0.48536	-0.759915	0.447306	0.999991	2.026	0.847514	0	1.19441	0	2.52869	2.90314	1.15109	3.24706	5.70169	2.55012	6.48479	8.17765	5.35376	3.82418	3.90917	1.74736	0.839557	3.36487	4.54696	0.789636	1.861	3.5617	2.71582	1.98153	1.06657	0	1.80674	1.25215	1.77466	1.90442	0.910115	1.96236	1.91696	2.03854	4.20768
ENSSSCG00000051680	IFN-OMEGA-6	15.2772	-0.192993	0.228386	-0.845034	0.398092	0.999991	12.156	27.968	11.8901	9.5553	13.2103	18.5438	14.5157	17.2663	21.6471	19.0056	12.7506	18.6438	19.4219	16.0613	14.3407	15.6367	13.9788	20.1494	12.6182	21.8254	25.2683	19.5405	10.6851	27.1582	9.90767	12.7988	0	12.6472	16.2779	11.5353	17.1398	21.8428	1.96236	10.5433	12.2312	9.2569
ENSSSCG00000028406	FOCAD	193.894	0.131097	0.101153	1.29602	0.194968	0.999991	183.691	188.148	176.653	240.077	195.677	166.051	205.155	139.282	222.965	274.631	191.259	160.498	177.864	157.401	167.308	192.527	166.872	191.419	237.223	188.244	232.153	200.988	229.73	245.329	173.384	217.58	130.771	186.997	172.797	208.523	229.482	201.135	153.064	193.613	162.064	219.641
ENSSSCG00000005164	HACD4	39.0114	-0.0288251	0.159537	-0.18068	0.856619	0.999991	49.2994	44.0707	28.876	41.8044	42.9334	34.5588	27.0959	33.3816	33.553	38.0113	57.8027	47.8253	42.9327	22.4858	49.7144	53.7511	43.6839	29.3845	23.5541	30.9193	41.0611	40.9421	27.6032	36.2109	45.5753	28.7973	32.6927	32.5213	17.5301	45.254	40.945	50.9664	41.2096	38.3391	61.1562	47.9676
ENSSSCG00000005166	MLLT3	15.1166	0.0857486	0.231682	0.370113	0.711299	0.999991	14.182	11.8652	15.2873	5.97206	17.3385	24.444	19.3542	12.662	18.4	19.9559	11.0505	19.4544	18.3997	12.849	14.3407	31.2734	13.9788	15.112	10.0946	11.8221	10.2653	10.2355	8.01382	10.8633	15.8523	12.7988	0	10.8404	10.0172	17.7466	17.1398	17.2922	29.4354	13.4187	21.4047	21.0384
ENSSSCG00000034213	ACER2	9.60881	-0.229243	0.272231	-0.84209	0.399738	0.999991	12.156	7.62762	5.09576	4.77765	14.8616	12.6435	9.67712	4.60435	10.8235	11.4034	11.0505	17.0226	16.3553	16.0613	7.64837	13.6821	20.0946	12.5934	4.20608	5.45635	9.47563	5.58301	6.23297	9.95801	14.8615	4.26627	0	7.22695	6.26075	9.76066	17.1398	6.3708	9.81181	2.87543	8.15416	10.0984
ENSSSCG00000005169	RPS6	7192.38	-0.231625	0.107597	-2.15271	0.0313416	0.999991	5833.54	6174.98	13114.8	5895.62	7678.48	7306.24	6406.26	6646.39	5668.29	7211.69	5778.57	6696.35	5346.14	8021	7044.15	7697.16	9455.81	6771.03	6726.37	6630.37	7003.28	6855	6651.47	6312.47	8630.57	6684.18	8681.18	7164.61	7604.31	6770.35	6685.46	5871.15	9238.8	9230.14	6950.4	6489.09
ENSSSCG00000005170	DENND4C	220.01	0.025168	0.248695	0.1012	0.919391	0.999991	253.25	304.257	22.0816	304.575	346.77	118.849	286.443	171.512	291.153	343.052	260.112	164.551	245.329	97.4384	205.55	137.798	203.567	221.643	267.507	248.264	298.482	317.301	246.648	288.782	186.264	183.45	115.682	184.287	220.378	241.354	243.765	297.607	129.516	127.478	124.351	221.324
ENSSSCG00000035863	PLIN2	1121.59	-0.0944738	0.451736	-0.209135	0.834343	0.999991	422.759	512.746	2772.09	506.431	4224.82	628.802	3088.94	2713.12	644.001	543.561	1373.66	588.494	437.504	1219.59	681.661	423.168	1014.34	491.981	361.723	236.442	718.569	3494.96	520.008	348.53	406.214	671.938	2031.98	1177.09	330.568	290.158	2220.55	973.823	421.908	2055.93	1075.33	754.017
ENSSSCG00000045652	Novel gene	8.81736	0.0937585	0.264774	0.354108	0.723258	0.999991	7.42868	7.62762	18.6844	10.7497	14.0359	8.42898	13.548	11.5109	7.57648	4.75141	5.10024	7.29538	3.06662	7.49526	10.5165	8.79564	13.1052	10.0747	4.20608	4.54696	4.73781	5.58301	8.01382	6.33691	9.90767	12.7988	15.089	6.32358	5.0086	7.09866	5.71325	6.3708	13.7365	10.5433	8.15416	13.4646
ENSSSCG00000005173	HAUS6	105.778	0.0414741	0.151269	0.274175	0.78395	0.999991	123.586	100.007	57.7519	139.746	155.221	107.891	137.415	92.0871	117.977	108.332	124.106	113.484	115.509	88.8724	104.209	90.8883	135.42	107.463	101.787	104.58	130.29	126.548	123.769	117.686	89.169	86.392	12.5741	95.757	86.3983	110.917	115.217	110.124	62.7956	93.9308	123.332	96.7767
ENSSSCG00000044125	Novel gene	0.229949	0.214717	1.73458	0.123786	0.901485	0.999991	0	0	0	0	0.825643	0	0	2.30218	0	0.950281	0	0.810598	0	1.07075	0	0	0	0	0	0	0	0	0	0	0	1.06657	0	0	1.25215	0	0	0	0	0	0	0
ENSSSCG00000005174	RRAGA	513.899	-0.0275877	0.101035	-0.273051	0.784814	0.999991	498.397	461.047	823.814	525.542	640.699	462.751	550.628	536.407	475.154	489.395	487.923	496.897	519.281	536.447	474.199	416.327	375.681	476.029	447.527	419.229	518.001	601.104	451.445	439.058	485.476	451.158	626.192	554.668	528.407	419.708	476.104	537.878	608.332	652.723	487.211	549.523
ENSSSCG00000040366	ADAMTSL1	53.4981	0.154934	0.240553	0.644075	0.519527	0.999991	54.0267	45.7657	23.7802	44.1933	44.5847	76.7037	38.7085	40.2881	79.0119	60.818	80.7537	107.81	57.2435	53.5376	67.8793	78.1835	41.0629	49.5339	28.6014	44.5602	33.9543	42.8031	48.9734	98.6748	63.4091	34.1302	10.0593	37.9415	37.5645	61.2259	76.1767	63.708	47.0967	21.0865	86.638	45.443
ENSSSCG00000047033	Novel gene	1.28705	0.0431026	0.740024	0.0582449	0.953554	0.999991	0	3.39005	0	4.77765	0	1.6858	0	3.45327	3.24706	2.85084	0.850039	3.24239	0	1.07075	2.86814	2.93188	1.74736	0.839557	0.841217	0.909391	0	0	1.78085	0	2.9723	0	0	0	1.25215	0	0	0	1.96236	0.958478	1.01927	1.68307
ENSSSCG00000005177	SH3GL2	1.90767	-0.195502	0.62789	-0.311364	0.755524	0.999991	0.675334	1.69503	3.39717	0	1.65129	3.37159	4.83856	3.45327	1.08235	0.950281	0	4.86359	1.02221	0	2.86814	0.977293	0.873678	4.19779	5.0473	0	1.57927	4.65251	0	3.62109	3.96307	2.13314	0	0.903368	1.25215	0	0	0.910115	0	1.91696	5.09635	1.68307
ENSSSCG00000005178	CNTLN	35.5497	0.0329024	0.188398	0.174643	0.86136	0.999991	43.8967	32.2055	13.5887	58.5262	29.7232	29.5014	35.8054	20.7196	25.9765	53.2158	36.5517	34.8557	44.9771	16.0613	42.066	46.9101	39.3155	29.3845	39.5372	32.7381	35.5336	47.4556	43.6308	39.832	25.7599	45.8624	10.0593	37.0381	42.5731	47.0286	33.3273	39.1349	43.172	25.8789	23.4432	34.503
ENSSSCG00000005180	BNC2	4.85401	-0.688585	0.453869	-1.51714	0.12923	0.999991	1.35067	3.39005	1.69859	2.38883	1.65129	6.74318	1.93542	5.75544	7.57648	4.75141	5.10024	10.5378	1.02221	2.1415	0.956046	4.88647	2.62103	3.35823	2.52365	2.72817	7.89636	4.65251	4.45212	6.33691	6.93537	6.39941	32.6927	2.7101	1.25215	7.98599	1.90442	4.55057	5.88709	2.87543	5.09635	0
ENSSSCG00000005182	CCDC171	2.70968	0.0656183	0.477468	0.13743	0.890691	0.999991	4.052	1.69503	1.69859	2.38883	3.30257	2.52869	4.83856	2.30218	7.57648	3.80113	3.40016	0.810598	4.08882	0	1.91209	4.88647	0.873678	0.839557	2.52365	3.63757	1.57927	2.7915	0.890425	0.905273	8.9169	1.06657	0	1.80674	0	6.21133	1.90442	5.46069	1.96236	0.958478	5.09635	0.841537
ENSSSCG00000005183	PSIP1	166.411	-0.0333945	0.106449	-0.313714	0.753738	0.999991	195.847	183.91	79.8335	170.801	158.524	155.936	187.736	149.642	202.4	142.542	174.258	225.346	168.664	107.075	183.561	188.618	186.093	150.281	158.99	195.519	191.092	179.587	170.071	148.465	178.338	170.651	171.008	154.476	117.702	180.128	162.828	173.832	166.801	113.1	190.604	156.526
ENSSSCG00000005184	SNAPC3	102.84	-0.0398494	0.130561	-0.305217	0.760201	0.999991	91.8454	88.1414	144.38	87.1921	94.949	155.936	96.7712	97.8425	104.988	72.2214	90.1042	130.506	102.221	127.419	104.209	121.184	100.473	116.698	116.929	133.681	88.4392	82.8146	110.413	98.6748	107.003	110.923	27.6631	92.1436	96.4155	103.818	107.6	76.4496	96.1558	117.893	102.946	105.192
ENSSSCG00000005186	TTC39B	117.026	-0.145485	0.227118	-0.64057	0.521802	0.999991	102.651	136.45	47.5604	130.191	76.7848	95.2475	81.2878	66.7631	104.988	114.984	79.0537	107.81	152.309	52.4668	174	145.617	60.2838	146.923	187.591	188.244	112.128	63.2741	201.236	138.507	117.901	227.179	105.623	105.694	197.84	181.903	92.3642	100.113	72.6074	79.5537	77.4645	88.3614
ENSSSCG00000039025	FREM1	20.6422	-0.209551	0.375346	-0.558289	0.576647	0.999991	18.9094	25.4254	0	15.5274	5.7795	18.5438	12.5803	8.05762	31.3883	11.4034	39.9519	68.9008	23.5107	2.1415	16.2528	31.2734	15.7262	17.6307	20.1892	15.4597	21.3202	23.2625	32.0553	28.9687	28.7322	24.5311	17.6038	12.6472	7.5129	50.5779	20.9486	17.2922	3.92473	6.70934	26.501	21.88
ENSSSCG00000035730	ZDHHC21	31.9109	-0.406027	0.180772	-2.24607	0.0246998	0.999991	31.7407	37.2906	28.876	37.0268	44.5847	46.3594	26.1282	17.2663	40.0471	46.5638	28.9013	50.2571	37.8216	21.415	28.6814	46.9101	40.1892	25.1867	37.8547	30.9193	37.9025	24.193	50.7542	25.3477	29.723	27.7308	7.54448	23.4876	25.043	38.1553	25.7096	30.0338	11.7742	44.09	21.4047	21.88
ENSSSCG00000041617	Novel gene	0.175517	-0.0700978	1.80141	-0.0389128	0.96896	0.999991	0.675334	0	0	0	0.825643	0	0	0	1.08235	0.950281	0	0.810598	1.02221	0	0	0	0	0	0	0	0	0	0	0	0	0	0	0	0	0	0.952208	0	0	0	0	0
ENSSSCG00000005190	NFIB	128.876	0.0389029	0.170356	0.228363	0.819364	0.999991	130.339	106.787	149.476	177.967	82.5643	185.438	60.9659	87.4827	137.459	154.896	88.4041	136.991	163.553	129.561	126.198	164.185	111.831	107.463	80.7568	177.331	86.0703	58.6216	178.975	134.886	133.754	166.385	148.375	138.215	138.989	143.748	128.548	137.427	147.177	88.18	119.255	131.28
ENSSSCG00000051701	Novel gene	1.75033	-0.630006	0.584638	-1.0776	0.281213	0.999991	2.026	1.69503	0	1.19441	1.65129	0.842898	1.93542	0	2.16471	0.950281	0.850039	4.86359	6.13324	2.1415	1.91209	0	2.62103	4.19779	5.88852	2.72817	0.789636	0.930501	1.78085	1.81055	1.98153	1.06657	0	0.903368	2.5043	0.887332	0	1.82023	0	0	3.05781	1.68307
ENSSSCG00000005191	MPDZ	1271.88	-0.018334	0.262171	-0.0699316	0.944248	0.999991	1562.72	1665.36	280.267	978.224	658.038	1007.26	831.265	1636.85	1793.46	579.672	675.781	1322.09	1983.08	1592.21	2464.69	1446.39	535.564	1130.04	1278.65	2135.25	1267.37	842.104	1934.89	1656.65	1432.65	1988.08	653.855	1717.3	1250.9	1394	1239.78	1554.48	659.354	968.063	695.142	976.183
ENSSSCG00000036360	LURAP1L	189.184	0.0502621	0.160557	0.313049	0.754244	0.999991	184.366	162.723	139.284	204.245	297.232	134.864	171.285	185.325	151.53	246.123	217.61	106.188	170.708	204.514	153.923	190.572	297.924	140.206	196.845	157.325	159.506	177.726	155.824	265.245	189.236	255.976	251.483	215.002	240.413	186.34	256.144	172.922	113.817	138.979	122.312	196.92
ENSSSCG00000005194	PTPRD	100.01	-0.0147408	0.297482	-0.049552	0.960479	0.999991	114.807	181.368	15.2873	144.524	63.5745	53.9455	96.7712	71.3675	122.306	117.835	68.0032	57.5525	115.509	31.0518	155.835	106.525	82.9994	93.1908	164.037	156.415	124.762	80.0231	143.358	189.202	84.2152	123.722	55.3262	114.728	118.954	158.832	105.695	115.585	56.9085	35.4637	23.4432	57.2245
ENSSSCG00000005198	KDM4C	125.389	-0.224378	0.10846	-2.06876	0.0385683	0.999991	133.041	153.4	73.0392	111.08	131.277	144.136	108.384	90.936	123.388	118.785	131.756	128.075	123.687	106.004	114.725	115.321	140.662	135.169	138.801	149.14	130.29	107.008	107.741	135.791	134.744	121.589	188.612	107.501	157.771	153.509	94.2686	162	100.08	116.934	90.715	134.646
[truncated: 17,377 more rows]

## Sheet: diffexpr-results.liver.COvsSO
Table S6 Genes and the log2-fold change found between the comparisons
[truncated: 18,704 more rows]

## Sheet:  diffexpr-results.liver.SOYvsFO
Table S6 Genes and the log2-fold change found between the comparisons
[truncated: 18,550 more rows]
