# Supplementary material for: RNA-seq transcriptome profiling of pigs’ liver in response to diet with different sources of fatty acids
Source: Front Genet. 2023 Jan 25;14:1053021. doi: 10.3389/fgene.2023.1053021 (PMC9936315; doi:10.3389/fgene.2023.1053021)
Supplement: Supplementary file 1 [file DataSheet1.zip › Supplementary Table 7.xlsx]

## Sheet: SOYvsFO
Table S7 Pearson Correlation Coefficients between differential genes and fatty acids
The SAS System
									Pearson Correlation Coefficients, N = 36
									Prob > |r| under H0: Rho=0
Obs	Variable	MYRIST	Pr_MYRIST	OLEIC	Pr_OLEIC	EPA	Pr_EPA	DHA	Pr_DHA	TOT_MUFA	Pr_TOT_MUFA	TOT_PUFA	Pr_TOT_PUFA	TOT_N3	Pr_TOT_N3	PUFA_SFA	Pr_PUFA_SFA	N6_N3	Pr_N6_N3	ARTHER_IND	Pr_ARTHER_IND
1	LOXL4	0.39919	0.0159	0.33068	0.0489	-0.19898	0.2447	-0.22836	0.1804	0.32768	0.0511	-0.18135	0.2898	-0.19933	0.2438	0.12813	0.4565	0.22433	0.1884	0.37899	0.0226
2	CCDC90B	-0.34158	0.0415	-0.34122	0.0417	0.16265	0.3432	0.15804	0.3573	-0.33618	0.045	0.17262	0.314	0.14027	0.4145	-0.17821	0.2984	-0.14658	0.3936	-0.32959	0.0496
3	VNN1	-0.41345	0.0122	-0.51232	0.0014	0.36489	0.0287	0.39281	0.0178	-0.50094	0.0019	0.35809	0.032	0.37107	0.0259	-0.12494	0.4678	-0.39588	0.0168	-0.42631	0.0095
4	ALDH18A1	0.455	0.0053	0.49823	0.002	-0.18109	0.2905	-0.25996	0.1257	0.49059	0.0024	-0.17598	0.3046	-0.20742	0.2248	0.32236	0.0552	0.23399	0.1696	0.44371	0.0067
5	HMGN3	0.29109	0.085	0.27836	0.1002	-0.11077	0.5201	-0.21137	0.2159	0.26716	0.1152	0.005	0.9769	-0.14881	0.3864	0.29747	0.0781	0.18369	0.2835	0.22949	0.1782
6	DYNLL1	0.48866	0.0025	0.56671	0.0003	-0.25362	0.1356	-0.34099	0.0418	0.56645	0.0003	-0.28608	0.0907	-0.28999	0.0862	0.27578	0.1035	0.26923	0.1123	0.51541	0.0013
7	CKS2	0.56541	0.0003	0.61212	<.0001	-0.3658	0.0282	-0.44354	0.0067	0.60458	<.0001	-0.36415	0.029	-0.39412	0.0174	0.22111	0.195	0.42051	0.0107	0.58618	0.0002
8	CELSR2	-0.46549	0.0042	-0.42471	0.0098	0.00965	0.9555	0.17218	0.3153	-0.42649	0.0095	0.10626	0.5374	0.08368	0.6275	-0.33897	0.0431	-0.11264	0.513	-0.38292	0.0212
9	CD180	0.40046	0.0155	0.53895	0.0007	-0.1525	0.3746	-0.28994	0.0863	0.54371	0.0006	-0.21716	0.2033	-0.22548	0.1861	0.35973	0.0312	0.21131	0.216	0.45202	0.0056
10	NT5E	0.39161	0.0182	0.36983	0.0264	-0.28389	0.0934	-0.3243	0.0536	0.35722	0.0324	-0.16476	0.3369	-0.28784	0.0887	0.18621	0.2769	0.34688	0.0382	0.35165	0.0355
11	ABCA8	-0.35839	0.0318	-0.50007	0.0019	0.19583	0.2524	0.24272	0.1538	-0.49551	0.0021	0.25576	0.1322	0.20916	0.2208	-0.24899	0.1431	-0.22318	0.1907	-0.41217	0.0125
12	SYT14	0.08697	0.614	-0.06737	0.6963	-0.20144	0.2388	-0.19902	0.2446	-0.06411	0.7103	-0.08197	0.6346	-0.21675	0.2042	-0.16609	0.333	0.19572	0.2526	0.04682	0.7863
13	SELL	0.34521	0.0392	0.39569	0.0169	-0.15211	0.3758	-0.28313	0.0943	0.39604	0.0168	-0.12507	0.4674	-0.22239	0.1924	0.33025	0.0492	0.20481	0.2308	0.36822	0.0271
14	STX11	0.45055	0.0058	0.53472	0.0008	-0.23029	0.1766	-0.31793	0.0588	0.53677	0.0007	-0.223	0.1911	-0.26862	0.1132	0.34322	0.0404	0.24726	0.146	0.49438	0.0022
15	N6AMT1	-0.08151	0.6365	-0.1044	0.5446	0.1238	0.4719	0.10804	0.5305	-0.08887	0.6062	0.09658	0.5753	0.1123	0.5143	0.05752	0.739	-0.18689	0.2751	-0.08317	0.6296
16	ERRFI1	-0.5374	0.0007	-0.54838	0.0005	0.3237	0.0541	0.42992	0.0089	-0.54903	0.0005	0.38205	0.0215	0.37698	0.0234	-0.14545	0.3973	-0.35709	0.0325	-0.5295	0.0009
17	GTSF1	0.08309	0.63	0.0809	0.639	-0.32414	0.0538	-0.26335	0.1207	0.08442	0.6245	-0.302	0.0734	-0.3077	0.0679	-0.28324	0.0941	0.28076	0.0972	0.15056	0.3808
18	OIP5	0.47199	0.0037	0.42294	0.0102	-0.36304	0.0295	-0.46156	0.0046	0.41024	0.013	-0.21892	0.1996	-0.40965	0.0131	0.1879	0.2724	0.41717	0.0114	0.42472	0.0098
19	ACKR3	0.24378	0.1519	0.26394	0.1198	-0.12069	0.4832	-0.11999	0.4858	0.25496	0.1334	-0.13607	0.4288	-0.11076	0.5202	0.10516	0.5416	0.14682	0.3928	0.24755	0.1455
20	DBP	-0.60191	0.0001	-0.60822	<.0001	0.29104	0.0851	0.4454	0.0065	-0.60913	<.0001	0.32946	0.0497	0.3699	0.0264	-0.28104	0.0968	-0.32821	0.0507	-0.60646	<.0001
21	ACTR6	-0.28836	0.0881	-0.47437	0.0035	0.18985	0.2674	0.17539	0.3062	-0.46868	0.0039	0.30533	0.0702	0.1683	0.3265	-0.16487	0.3366	-0.18142	0.2896	-0.41087	0.0128
22	CMSS1	-0.42	0.0108	-0.3803	0.0221	0.13235	0.4416	0.29844	0.0771	-0.37959	0.0224	0.10193	0.5541	0.21801	0.2015	-0.30398	0.0715	-0.18969	0.2678	-0.33212	0.0478
23	KIF3B	-0.27274	0.1075	-0.39919	0.0159	0.14178	0.4095	0.16517	0.3357	-0.39236	0.0179	0.23965	0.1592	0.14093	0.4123	-0.13666	0.4267	-0.20059	0.2408	-0.33356	0.0468
24	GALK1	0.39898	0.0159	0.45872	0.0049	0.09896	0.5658	-0.0508	0.7686	0.4637	0.0044	0.04604	0.7898	0.04557	0.7919	0.57839	0.0002	-0.04251	0.8055	0.35329	0.0345
25	CTSC	0.4722	0.0036	0.55118	0.0005	-0.44643	0.0063	-0.57102	0.0003	0.54105	0.0007	-0.46997	0.0038	-0.52487	0.001	0.06686	0.6984	0.54956	0.0005	0.5125	0.0014
26	CYP2B22	-0.49559	0.0021	-0.43903	0.0074	0.25719	0.13	0.34266	0.0408	-0.44178	0.007	0.29508	0.0806	0.29309	0.0828	-0.13834	0.421	-0.26425	0.1194	-0.48327	0.0028
27	TMEM266	-0.36141	0.0303	-0.3104	0.0654	0.141	0.4121	0.18132	0.2899	-0.30543	0.0701	0.18138	0.2897	0.14686	0.3927	-0.1276	0.4583	-0.15257	0.3744	-0.33857	0.0434
28	PLA2G2D	0.40623	0.014	0.49421	0.0022	-0.1906	0.2655	-0.27524	0.1042	0.49053	0.0024	-0.26225	0.1223	-0.23139	0.1745	0.2181	0.2013	0.24508	0.1497	0.43928	0.0074
29	SLC5A9	-0.44581	0.0064	-0.51675	0.0013	0.09132	0.5963	0.2421	0.1549	-0.51747	0.0012	0.11541	0.5027	0.15968	0.3522	-0.43449	0.0081	-0.13133	0.4452	-0.40358	0.0147
30	RBBP9	-0.45578	0.0052	-0.5676	0.0003	0.45477	0.0053	0.43745	0.0076	-0.56155	0.0004	0.47935	0.0031	0.43742	0.0076	-0.0536	0.7562	-0.44628	0.0064	-0.58176	0.0002
31	GASK1A	-0.25307	0.1364	-0.36392	0.0291	0.34749	0.0378	0.3857	0.0202	-0.35368	0.0343	0.3816	0.0217	0.3775	0.0232	0.06002	0.7281	-0.40504	0.0143	-0.34029	0.0423
32	MTHFR	-0.37542	0.0241	-0.42283	0.0102	0.19475	0.255	0.21131	0.216	-0.41395	0.0121	0.18522	0.2795	0.18315	0.285	-0.2326	0.1722	-0.19471	0.2551	-0.40623	0.014
33	P2RY2	0.18165	0.289	0.3295	0.0497	0.16117	0.3477	0.03077	0.8586	0.33433	0.0463	0.15715	0.36	0.11251	0.5136	0.59646	0.0001	-0.16123	0.3475	0.18667	0.2757
34	IL17D	0.19556	0.253	0.37242	0.0253	-0.27733	0.1015	-0.27293	0.1073	0.35768	0.0322	-0.17671	0.3025	-0.26115	0.1239	0.19053	0.2657	0.28094	0.097	0.20932	0.2205
35	CYP7A1	-0.52144	0.0011	-0.4518	0.0057	0.21355	0.2111	0.38695	0.0197	-0.45899	0.0049	0.27272	0.1076	0.30858	0.0671	-0.18268	0.2862	-0.2747	0.1049	-0.49591	0.0021
36	DCAF6	-0.40799	0.0135	-0.50902	0.0015	0.32608	0.0523	0.36478	0.0287	-0.50283	0.0018	0.28349	0.0938	0.33321	0.047	-0.22599	0.1851	-0.33029	0.0491	-0.45065	0.0058
37	P2RY4	-0.257	0.1302	-0.28294	0.0945	0.07428	0.6668	0.15962	0.3524	-0.28326	0.0941	0.01986	0.9085	0.10969	0.5242	-0.30512	0.0704	-0.11755	0.4947	-0.19681	0.2499
38	VSIG10	-0.51773	0.0012	-0.61167	<.0001	0.33149	0.0483	0.40968	0.0131	-0.60433	<.0001	0.37173	0.0256	0.36214	0.03	-0.21467	0.2086	-0.38564	0.0202	-0.55427	0.0005
39	IL18	0.28151	0.0963	0.34611	0.0387	-0.30033	0.0751	-0.29161	0.0844	0.33484	0.0459	-0.20467	0.2311	-0.28906	0.0873	0.10966	0.5244	0.33407	0.0464	0.32803	0.0508
40	RXFP1	0.27833	0.1002	0.39856	0.0161	-0.16853	0.3258	-0.21836	0.2007	0.39787	0.0163	-0.14436	0.4009	-0.18839	0.2712	0.27645	0.1027	0.19463	0.2553	0.34614	0.0386
41	CGNL1	-0.3128	0.0632	-0.41039	0.0129	0.15608	0.3634	0.19951	0.2434	-0.4054	0.0142	0.16948	0.3231	0.16202	0.3451	-0.24831	0.1442	-0.17663	0.3028	-0.3329	0.0473
42	SMAD3	-0.38188	0.0215	-0.30551	0.07	-0.14881	0.3864	-0.05897	0.7326	-0.31198	0.064	-0.18655	0.276	-0.13765	0.4234	-0.57369	0.0003	0.1632	0.3416	-0.27597	0.1033
43	SSBP2	-0.28322	0.0942	-0.2436	0.1522	0.12151	0.4802	0.12351	0.473	-0.23289	0.1717	0.12373	0.4722	0.1055	0.5403	-0.09061	0.5992	-0.17101	0.3187	-0.27551	0.1039
44	DERL3	0.28565	0.0913	0.31261	0.0634	-0.14113	0.4116	-0.18374	0.2834	0.31387	0.0623	-0.25629	0.1313	-0.16092	0.3485	0.05834	0.7354	0.17582	0.305	0.33983	0.0426
45	RAP1GDS1	0.32468	0.0534	0.32744	0.0512	-0.21658	0.2045	-0.24313	0.1531	0.31533	0.061	-0.28855	0.0879	-0.23329	0.1709	-0.00489	0.9774	0.2662	0.1166	0.32116	0.0561
46	CRELD2	0.38053	0.0221	0.6539	<.0001	-0.1682	0.3268	-0.24687	0.1466	0.64826	<.0001	-0.24042	0.1578	-0.19271	0.2601	0.45353	0.0055	0.17152	0.3172	0.43659	0.0078
47	DZANK1	-0.45841	0.0049	-0.48174	0.0029	0.11194	0.5157	0.24174	0.1555	-0.4836	0.0028	0.22209	0.193	0.17124	0.318	-0.28081	0.0971	-0.15809	0.3571	-0.43357	0.0083
48	ND6	-0.39589	0.0168	-0.47926	0.0031	0.11967	0.4869	0.24745	0.1457	-0.48407	0.0028	0.1939	0.2572	0.17655	0.303	-0.32434	0.0536	-0.18638	0.2764	-0.43782	0.0076
49	ANO1	-0.60615	<.0001	-0.59411	0.0001	0.29694	0.0786	0.39313	0.0177	-0.59161	0.0001	0.36555	0.0284	0.33447	0.0462	-0.23831	0.1616	-0.33333	0.047	-0.62276	<.0001
50	NGEF	-0.54876	0.0005	-0.51433	0.0013	0.37841	0.0229	0.37289	0.0251	-0.50884	0.0015	0.30226	0.0732	0.35427	0.034	-0.2076	0.2244	-0.33416	0.0464	-0.58395	0.0002
51	UAP1L1	-0.19054	0.2657	-0.23683	0.1643	0.25689	0.1304	0.24504	0.1497	-0.21666	0.2044	0.20612	0.2278	0.24855	0.1438	0.00729	0.9664	-0.2995	0.076	-0.25451	0.1341
52	BTD	-0.59055	0.0001	-0.61968	<.0001	0.3063	0.0692	0.36243	0.0298	-0.61697	<.0001	0.34287	0.0406	0.31944	0.0576	-0.25935	0.1266	-0.30652	0.069	-0.62941	<.0001
53	TAF1D	-0.38184	0.0216	-0.36536	0.0284	0.13517	0.4319	0.18523	0.2795	-0.36336	0.0294	0.10099	0.5579	0.13912	0.4184	-0.31268	0.0634	-0.10454	0.544	-0.33558	0.0454
54	KBTBD11	0.09707	0.5733	-0.03008	0.8618	0.0513	0.7664	-0.04447	0.7968	-0.01298	0.9401	0.08919	0.605	-0.00347	0.984	0.11867	0.4906	-0.0349	0.8399	0.04429	0.7976
55	WDR4	0.47409	0.0035	0.57324	0.0003	-0.27444	0.1053	-0.39137	0.0183	0.56448	0.0003	-0.33025	0.0492	-0.33324	0.047	0.22824	0.1806	0.34094	0.0419	0.47627	0.0033
56	CAST	-0.26545	0.1176	-0.27279	0.1075	0.03428	0.8427	0.04074	0.8135	-0.2714	0.1093	0.02965	0.8637	0.00957	0.9558	-0.25181	0.1385	-0.03473	0.8406	-0.2451	0.1496
57	KDM1B	-0.48706	0.0026	-0.45792	0.005	0.09015	0.6011	0.13584	0.4296	-0.46347	0.0044	0.11338	0.5103	0.08764	0.6113	-0.34647	0.0384	-0.08371	0.6274	-0.43256	0.0084
58	TMEM175	0.05345	0.7569	0.01263	0.9417	0.10701	0.5345	0.14887	0.3862	0.00614	0.9716	0.20744	0.2248	0.15754	0.3588	0.24998	0.1414	-0.10363	0.5475	0.03431	0.8425
59	B9D1	-0.32478	0.0533	-0.39884	0.016	0.41206	0.0125	0.40367	0.0146	-0.38256	0.0213	0.37543	0.024	0.40917	0.0132	0.0395	0.8191	-0.46067	0.0047	-0.43232	0.0085
60	CADPS2	-0.30949	0.0662	-0.35869	0.0317	0.02852	0.8688	0.1337	0.4369	-0.36506	0.0286	0.02011	0.9073	0.06766	0.695	-0.38747	0.0196	-0.04631	0.7885	-0.27973	0.0985
61	B3GNT4	-0.37372	0.0248	-0.37939	0.0225	-0.00551	0.9746	0.1305	0.4481	-0.37709	0.0234	0.03237	0.8513	0.05234	0.7618	-0.37603	0.0238	-0.04481	0.7952	-0.30923	0.0665
62	GAS2L1	0.43197	0.0085	0.45018	0.0059	-0.12419	0.4705	-0.15647	0.3621	0.44995	0.0059	-0.2231	0.1909	-0.11901	0.4894	0.21257	0.2132	0.13538	0.4311	0.4536	0.0055
63	BCAS3	-0.29189	0.0841	-0.40502	0.0143	0.30697	0.0686	0.30362	0.0718	-0.39498	0.0171	0.34524	0.0392	0.29977	0.0757	-0.01275	0.9411	-0.33732	0.0442	-0.36317	0.0295
64	ACOX2	-0.57937	0.0002	-0.58284	0.0002	0.38286	0.0212	0.52601	0.001	-0.58413	0.0002	0.46021	0.0047	0.46691	0.0041	-0.10092	0.5581	-0.43438	0.0081	-0.58156	0.0002
65	CEMIP	0.41895	0.011	0.52778	0.0009	-0.32006	0.057	-0.37559	0.024	0.52105	0.0011	-0.32225	0.0553	-0.34581	0.0388	0.15943	0.353	0.36813	0.0272	0.45594	0.0052
66	SLC38A3	-0.47915	0.0031	-0.40814	0.0135	0.14077	0.4128	0.34078	0.042	-0.41699	0.0114	0.0883	0.6086	0.24501	0.1498	-0.38131	0.0218	-0.18681	0.2753	-0.36731	0.0275
67	DUSP11	0.37814	0.023	0.38398	0.0208	-0.22824	0.1806	-0.24335	0.1527	0.37501	0.0242	-0.17343	0.3118	-0.21925	0.1989	0.2009	0.24	0.21733	0.2029	0.41021	0.013
68	PSMD10	0.22979	0.1776	0.35864	0.0317	-0.18544	0.2789	-0.24429	0.151	0.34438	0.0397	-0.18053	0.292	-0.20496	0.2305	0.14391	0.4024	0.24117	0.1565	0.252	0.1382
69	NOTUM	-0.54543	0.0006	-0.63499	<.0001	0.3884	0.0192	0.51585	0.0013	-0.63029	<.0001	0.52867	0.0009	0.46558	0.0042	-0.06684	0.6985	-0.46128	0.0046	-0.64039	<.0001
70	INTS2	0.24802	0.1447	0.24542	0.1491	-0.29497	0.0807	-0.29488	0.0808	0.23372	0.1701	-0.29489	0.0808	-0.29572	0.0799	-0.11845	0.4914	0.35323	0.0346	0.27547	0.1039
71	TECTB	-0.50204	0.0018	-0.47677	0.0033	0.15529	0.3658	0.25435	0.1344	-0.48095	0.003	0.24505	0.1497	0.1994	0.2436	-0.23992	0.1587	-0.18443	0.2816	-0.501	0.0019
72	HNRNPDL	-0.1856	0.2785	-0.37474	0.0243	-0.05233	0.7618	0.04366	0.8004	-0.37314	0.025	0.0839	0.6266	-0.00886	0.9591	-0.32674	0.0518	0.0371	0.8299	-0.25073	0.1402
73	GALC	-0.51206	0.0014	-0.47974	0.0031	0.18209	0.2878	0.31166	0.0643	-0.48642	0.0026	0.19733	0.2487	0.24735	0.1458	-0.31049	0.0653	-0.21089	0.217	-0.47072	0.0038
74	EEF2	-0.16734	0.3293	-0.27747	0.1013	0.3032	0.0722	0.28257	0.095	-0.26182	0.123	0.23695	0.1641	0.29201	0.084	-0.00333	0.9846	-0.30445	0.071	-0.21833	0.2008
75	TUBG1	0.1647	0.3371	0.21855	0.2004	0.07623	0.6586	0.06461	0.7081	0.21547	0.2069	0.12041	0.4842	0.10154	0.5557	0.36404	0.0291	-0.08353	0.6281	0.14631	0.3945
76	PGAM5	0.39958	0.0158	0.51011	0.0015	-0.12426	0.4703	-0.20941	0.2203	0.51031	0.0015	-0.23759	0.1629	-0.15882	0.3549	0.28764	0.0889	0.1484	0.3877	0.40451	0.0144
77	CYB5R3	-0.61791	<.0001	-0.60838	<.0001	0.38598	0.0201	0.44154	0.007	-0.60801	<.0001	0.38289	0.0212	0.40396	0.0145	-0.20038	0.2413	-0.39103	0.0184	-0.66384	<.0001
78	USP2	-0.54319	0.0006	-0.52965	0.0009	0.30301	0.0724	0.43005	0.0088	-0.52607	0.001	0.37232	0.0253	0.36992	0.0264	-0.14469	0.3998	-0.35212	0.0352	-0.53392	0.0008
79	ZNF438	-0.13092	0.4466	-0.23416	0.1693	0.1344	0.4345	0.12741	0.459	-0.21831	0.2009	0.20079	0.2403	0.12904	0.4532	0.00797	0.9632	-0.14963	0.3837	-0.15781	0.358
80	ACSF3	0.01387	0.936	0.10684	0.5351	0.31688	0.0597	0.27453	0.1052	0.11191	0.5158	0.28078	0.0972	0.31837	0.0584	0.45174	0.0057	-0.31625	0.0602	-0.06714	0.6972
81	SEMA3F	0.41745	0.0113	0.51716	0.0012	-0.32465	0.0534	-0.32962	0.0496	0.50955	0.0015	-0.23494	0.1678	-0.30889	0.0668	0.27108	0.1098	0.31787	0.0589	0.44745	0.0062
82	OR51E1	0.24167	0.1556	0.26017	0.1254	-0.12706	0.4602	-0.13597	0.4291	0.25859	0.1278	-0.05773	0.7381	-0.11907	0.4891	0.22401	0.1891	0.13714	0.4251	0.24947	0.1423
83	ARPC5	0.43087	0.0087	0.50995	0.0015	-0.23405	0.1695	-0.38722	0.0196	0.50692	0.0016	-0.23434	0.1689	-0.31438	0.0618	0.28353	0.0938	0.31482	0.0615	0.41628	0.0116
84	TBCK	-0.34568	0.0389	-0.29896	0.0765	0.06721	0.6969	0.10583	0.539	-0.29674	0.0788	0.06525	0.7054	0.06301	0.7151	-0.23873	0.1608	-0.08917	0.6051	-0.31682	0.0597
85	FLAD1	0.43728	0.0077	0.49362	0.0022	-0.17738	0.3007	-0.2327	0.172	0.48765	0.0026	-0.21857	0.2003	-0.18217	0.2876	0.27949	0.0988	0.17908	0.296	0.4383	0.0075
86	MKS1	-0.42331	0.0101	-0.38167	0.0216	0.21848	0.2005	0.35514	0.0335	-0.37642	0.0236	0.2344	0.1688	0.29187	0.0841	-0.14217	0.4082	-0.27795	0.1007	-0.3773	0.0233
87	PLEK	0.27941	0.0989	0.26813	0.1139	0.01222	0.9436	-0.07001	0.685	0.27098	0.1099	0.05085	0.7683	-0.0103	0.9525	0.37098	0.0259	0.01885	0.9131	0.22406	0.1889
88	BNC2	0.01754	0.9191	0.03311	0.848	-0.04873	0.7778	-0.09597	0.5777	0.04912	0.776	-0.0199	0.9083	-0.08411	0.6258	0.05027	0.7709	0.03144	0.8555	0.05881	0.7333
89	GNG10	0.32908	0.05	0.35735	0.0324	-0.2134	0.2114	-0.3477	0.0377	0.3467	0.0383	-0.24577	0.1485	-0.2925	0.0834	0.104	0.5461	0.31676	0.0598	0.3088	0.0669
90	PIPOX	-0.53679	0.0007	-0.54318	0.0006	0.16293	0.3424	0.27086	0.1101	-0.54482	0.0006	0.26844	0.1134	0.20572	0.2287	-0.26977	0.1116	-0.20496	0.2305	-0.55167	0.0005
91	GPR1	-0.57599	0.0002	-0.60063	0.0001	0.25316	0.1363	0.33011	0.0493	-0.60321	<.0001	0.24059	0.1575	0.2752	0.1043	-0.38302	0.0211	-0.26049	0.1249	-0.59772	0.0001
92	CYP3A29	-0.40211	0.0151	-0.45457	0.0053	0.1916	0.2629	0.27978	0.0984	-0.458	0.005	0.20065	0.2406	0.2297	0.1778	-0.27744	0.1014	-0.18864	0.2705	-0.43204	0.0085
93	TPD52L1	0.30883	0.0669	0.25326	0.1361	-0.30173	0.0737	-0.33386	0.0466	0.24065	0.1574	-0.14898	0.3858	-0.3069	0.0687	0.09048	0.5997	0.35513	0.0336	0.25379	0.1353
94	MSX1	0.04024	0.8158	0.15876	0.3551	0.04629	0.7887	0.05214	0.7626	0.14252	0.407	0.00763	0.9648	0.06801	0.6935	0.16766	0.3284	-0.01155	0.9467	0.03993	0.8171
95	C2orf68	-0.52505	0.001	-0.57884	0.0002	0.26406	0.1197	0.39698	0.0165	-0.57471	0.0002	0.32511	0.053	0.33392	0.0466	-0.25049	0.1406	-0.3451	0.0393	-0.57836	0.0002
96	COL6A6	-0.17355	0.3114	-0.14579	0.3962	-0.00874	0.9597	-0.03127	0.8564	-0.13864	0.42	-0.02129	0.9019	-0.0443	0.7975	-0.13267	0.4405	-0.00017	0.9992	-0.14437	0.4009
97	PRDM10	-0.30449	0.071	-0.353	0.0347	0.06651	0.6999	0.11981	0.4864	-0.35777	0.0322	0.10693	0.5348	0.07504	0.6636	-0.27475	0.1049	-0.10742	0.5329	-0.33099	0.0486
98	TG	0.06742	0.696	0.0553	0.7487	0.16927	0.3237	0.1231	0.4745	0.05595	0.7458	0.25199	0.1382	0.16291	0.3425	0.37767	0.0232	-0.1822	0.2875	-0.01523	0.9297
99	ORMDL3	-0.50224	0.0018	-0.61675	<.0001	0.45252	0.0056	0.5064	0.0016	-0.60572	<.0001	0.51108	0.0014	0.484	0.0028	-0.06174	0.7206	-0.48808	0.0025	-0.61344	<.0001
100	NCEH1	0.66439	<.0001	0.70302	<.0001	-0.33123	0.0485	-0.48961	0.0024	0.70123	<.0001	-0.37311	0.025	-0.41205	0.0125	0.31959	0.0574	0.40788	0.0135	0.68848	<.0001
101	CRY2	-0.57283	0.0003	-0.61815	<.0001	0.2882	0.0883	0.41269	0.0124	-0.61549	<.0001	0.34758	0.0378	0.34746	0.0379	-0.26649	0.1162	-0.34408	0.0399	-0.6112	<.0001
102	SPATA6L	-0.56886	0.0003	-0.6104	<.0001	0.37646	0.0236	0.48382	0.0028	-0.60922	<.0001	0.40709	0.0137	0.42727	0.0093	-0.19091	0.2647	-0.39961	0.0158	-0.58626	0.0002
103	PCBP4	-0.46392	0.0044	-0.6637	<.0001	0.29632	0.0793	0.38091	0.0219	-0.66478	<.0001	0.39211	0.018	0.3332	0.0471	-0.26634	0.1164	-0.32798	0.0508	-0.55901	0.0004
104	GPR156	-0.19125	0.2638	-0.33482	0.0459	0.19973	0.2429	0.19763	0.2479	-0.32433	0.0536	0.25254	0.1373	0.19347	0.2582	-0.04182	0.8087	-0.23319	0.1711	-0.24885	0.1433
105	RAD1	-0.12749	0.4587	-0.20204	0.2373	0.05688	0.7418	0.10407	0.5458	-0.20003	0.2421	0.13727	0.4247	0.07906	0.6467	-0.10363	0.5475	-0.06013	0.7276	-0.1712	0.3181
106	ZNF277	-0.35905	0.0315	-0.47343	0.0035	0.21722	0.2032	0.22697	0.1831	-0.46659	0.0041	0.28243	0.0951	0.21063	0.2175	-0.17087	0.3191	-0.21447	0.2091	-0.40443	0.0144
