# Supplementary material for: RNA-seq transcriptome profiling of pigs’ liver in response to diet with different sources of fatty acids
Source: Front Genet. 2023 Jan 25;14:1053021. doi: 10.3389/fgene.2023.1053021 (PMC9936315; doi:10.3389/fgene.2023.1053021)
Supplement: Supplementary file 1 [file DataSheet1.zip › Supplementary Table 8.xlsx]

## Sheet: Planilha1
Table S8 Pearson Correlation Coefficients between differential genes and fatty acids
The SAS System
									Pearson Correlation Coefficients, N = 36
									Prob > |r| under H0: Rho=0
Obs	Variable	MYRIST	Pr_MYRIST	OLEIC	Pr_OLEIC	EPA	Pr_EPA	DHA	Pr_DHA	TOT_MUFA	Pr_TOT_MUFA	TOT_PUFA	Pr_TOT_PUFA	TOT_N3	Pr_TOT_N3	PUFA_SFA	Pr_PUFA_SFA	N6_N3	Pr_N6_N3	ARTHER_IND	Pr_ARTHER_IND
1	DBP	-0.34842	0.0373	-0.33428	0.0463	0.08882	0.6064	0.29348	0.0823	-0.32513	0.053	-0.03927	0.8201	0.12315	0.4743	-0.40091	0.0154	-0.16972	0.3224	-0.27389	0.106
2	B3GNT4	-0.34623	0.0386	-0.1848	0.2806	0.11824	0.4922	0.26294	0.1213	-0.18001	0.2935	-0.03216	0.8523	0.09361	0.5871	-0.24741	0.1457	-0.09135	0.5962	-0.26127	0.1238
3	MOGAT2	-0.18931	0.2688	-0.14996	0.3827	0.1599	0.3516	0.09633	0.5762	-0.1412	0.4114	-0.08536	0.6206	-0.03379	0.8449	-0.22782	0.1814	0.04041	0.815	-0.1502	0.3819
4	KIAA1841	0.31794	0.0588	0.2782	0.1004	-0.36548	0.0284	-0.33287	0.0473	0.27307	0.1071	-0.11886	0.4899	-0.18244	0.2869	0.17764	0.3	0.12641	0.4626	0.29278	0.0831
5	SLC45A4	0.17241	0.3146	0.31612	0.0603	-0.08869	0.607	-0.01231	0.9432	0.31096	0.0649	0.01953	0.91	0.12149	0.4803	0.36537	0.0284	-0.1297	0.4509	0.17101	0.3187
6	SERPINA6	-0.29007	0.0861	-0.18535	0.2791	0.23104	0.1752	0.28452	0.0926	-0.18306	0.2852	-0.02409	0.8891	0.18582	0.2779	-0.23526	0.1672	-0.20661	0.2267	-0.25489	0.1335
7	ND5	-0.24255	0.1541	-0.3107	0.0651	0.21426	0.2095	0.28129	0.0965	-0.31063	0.0652	0.12388	0.4716	0.16095	0.3484	-0.23273	0.1719	-0.126	0.464	-0.2528	0.1369
8	CYP2B22	-0.28794	0.0886	-0.38137	0.0217	0.16012	0.3509	0.23456	0.1685	-0.38014	0.0222	0.21918	0.199	0.15707	0.3603	-0.2271	0.1829	-0.11161	0.517	-0.31754	0.0591
9	DKK1	-0.39558	0.0169	-0.37164	0.0256	0.10987	0.5235	0.27056	0.1105	-0.36074	0.0307	-0.14168	0.4098	0.04823	0.78	-0.51509	0.0013	-0.15609	0.3633	-0.29236	0.0836
10	CRY2	-0.45141	0.0057	-0.48124	0.003	0.16648	0.3318	0.36401	0.0291	-0.47879	0.0031	0.16612	0.3329	0.17547	0.306	-0.38386	0.0208	-0.13128	0.4454	-0.45756	0.005
11	ALG6	-0.10847	0.5289	-0.31839	0.0584	-0.05354	0.7565	0.20704	0.2257	-0.31069	0.0651	0.03265	0.8501	0.05471	0.7513	-0.32676	0.0518	-0.07387	0.6685	-0.10233	0.5526
12	CYP4V2	-0.3174	0.0593	-0.25462	0.134	0.21527	0.2074	0.25375	0.1353	-0.25118	0.1395	-0.12791	0.4572	0.12366	0.4724	-0.40679	0.0138	-0.19399	0.2569	-0.27708	0.1018
13	ABCG2	0.23882	0.1607	0.33215	0.0478	0.09409	0.5852	-0.08012	0.6423	0.3201	0.057	0.13799	0.4222	0.1594	0.3531	0.47225	0.0036	-0.08366	0.6276	0.1836	0.2838
14	ASPRV1	-0.24348	0.1524	-0.37512	0.0242	0.26265	0.1217	0.39115	0.0183	-0.361	0.0305	0.13663	0.4268	0.28326	0.0941	-0.2762	0.103	-0.28242	0.0951	-0.26249	0.122
15	NRG4	-0.19016	0.2666	-0.41641	0.0115	0.02765	0.8728	0.40141	0.0152	-0.40337	0.0147	0.09416	0.5849	0.20552	0.2292	-0.36287	0.0296	-0.23682	0.1643	-0.18528	0.2793
16	KIF26B	-0.22604	0.185	-0.22403	0.189	0.12906	0.4532	0.3812	0.0218	-0.21423	0.2096	-0.0331	0.848	0.24433	0.151	-0.26889	0.1128	-0.29365	0.0822	-0.12149	0.4803
17	ND6	-0.2439	0.1517	-0.27249	0.1079	0.20649	0.2269	0.28526	0.0917	-0.27706	0.1019	0.18119	0.2903	0.14052	0.4137	-0.1453	0.3978	-0.05861	0.7342	-0.27256	0.1078
18	PIPOX	-0.45696	0.0051	-0.56419	0.0003	0.29652	0.0791	0.44636	0.0064	-0.56158	0.0004	0.18487	0.2804	0.26722	0.1151	-0.4396	0.0073	-0.24504	0.1497	-0.47375	0.0035
19	CRELD2	0.24772	0.1452	0.40694	0.0138	-0.33259	0.0475	-0.37195	0.0255	0.4032	0.0148	-0.03352	0.8461	-0.30041	0.075	0.41167	0.0126	0.36271	0.0297	0.24232	0.1545
20	DMGDH	-0.43059	0.0088	-0.51976	0.0012	0.3315	0.0483	0.47918	0.0031	-0.52191	0.0011	0.21876	0.1999	0.28001	0.0981	-0.38076	0.022	-0.23186	0.1736	-0.50896	0.0015
21	ENO4	-0.35969	0.0312	-0.309	0.0667	0.07501	0.6637	0.1534	0.3717	-0.30293	0.0725	0.02739	0.874	0.00962	0.9556	-0.31327	0.0628	-0.01613	0.9256	-0.3228	0.0548
22	ZNF277	-0.37242	0.0253	-0.39698	0.0165	0.15386	0.3703	0.30187	0.0736	-0.39469	0.0172	0.03493	0.8397	0.10155	0.5556	-0.40214	0.015	-0.10318	0.5493	-0.31712	0.0595
23	RBBP9	-0.37994	0.0223	-0.46666	0.0041	0.35111	0.0358	0.36813	0.0272	-0.46336	0.0044	0.17816	0.2985	0.25255	0.1373	-0.34586	0.0388	-0.22321	0.1907	-0.45207	0.0056
24	SIRT3	0.01654	0.9237	0.17677	0.3024	-0.22967	0.1778	-0.17534	0.3064	0.16323	0.3415	0.01519	0.9299	-0.07868	0.6483	0.19089	0.2648	0.08458	0.6238	0.00779	0.9641
25	CCDC134	0.23837	0.1615	0.40846	0.0134	-0.2572	0.1299	-0.37766	0.0232	0.40384	0.0146	-0.22928	0.1786	-0.33773	0.044	0.23023	0.1767	0.33133	0.0484	0.23451	0.1686
26	PCBP4	-0.30751	0.0681	-0.52991	0.0009	0.32323	0.0545	0.38131	0.0218	-0.52417	0.001	0.14857	0.3872	0.24565	0.1487	-0.43669	0.0077	-0.22024	0.1968	-0.38012	0.0222
27	TECTB	-0.35862	0.0317	-0.35987	0.0311	0.25535	0.1328	0.34516	0.0392	-0.35879	0.0316	0.14261	0.4067	0.27362	0.1064	-0.2668	0.1157	-0.2695	0.1119	-0.37984	0.0223
28	NREP	-0.27004	0.1112	-0.38716	0.0197	0.16165	0.3462	0.39194	0.0181	-0.3758	0.0239	0.01874	0.9136	0.23685	0.1643	-0.3843	0.0207	-0.29265	0.0833	-0.22696	0.1831
29	CHRM3	-0.04176	0.8089	0.0301	0.8617	0.04826	0.7799	0.21388	0.2104	0.03436	0.8423	-0.02401	0.8895	0.10205	0.5537	-0.00013	0.9994	-0.11024	0.5221	0.01867	0.9139
30	COX1	-0.40053	0.0155	-0.2749	0.1047	0.30766	0.0679	0.00422	0.9805	-0.28671	0.09	0.01429	0.9341	-0.12633	0.4629	-0.28785	0.0887	0.234	0.1696	-0.38829	0.0193
31	HYOU1	0.38682	0.0198	0.33106	0.0486	-0.33644	0.0448	-0.35649	0.0328	0.33191	0.048	-0.08751	0.6118	-0.2516	0.1388	0.27164	0.109	0.25515	0.1331	0.31727	0.0594
32	RCC1	0.32396	0.0539	0.31642	0.0601	-0.02492	0.8853	-0.26873	0.113	0.31054	0.0653	-0.09858	0.5673	-0.09808	0.5693	0.24336	0.1526	0.10837	0.5293	0.3098	0.066
33	SMTNL2	0.42181	0.0104	0.36282	0.0296	-0.26929	0.1122	-0.27569	0.1036	0.36813	0.0272	-0.06767	0.6949	-0.06756	0.6954	0.35119	0.0357	-0.00795	0.9633	0.46434	0.0043
34	ND4	-0.26361	0.1203	-0.13729	0.4246	0.24886	0.1433	0.10043	0.56	-0.14392	0.4024	0.04002	0.8168	0.06585	0.7028	-0.1233	0.4737	-0.02339	0.8923	-0.25304	0.1365
35	SDR9C7	-0.34631	0.0385	-0.26928	0.1123	0.1928	0.2599	0.2357	0.1664	-0.26902	0.1126	-0.00752	0.9653	0.0774	0.6536	-0.28817	0.0883	-0.07381	0.6688	-0.27292	0.1073
36	GPR1	-0.40895	0.0133	-0.48218	0.0029	0.31675	0.0598	0.41284	0.0123	-0.47474	0.0034	0.08573	0.6191	0.28658	0.0902	-0.42639	0.0095	-0.30875	0.0669	-0.40735	0.0137
37	ZDHHC9	-0.04168	0.8093	0.08527	0.621	0.20103	0.2397	0.1457	0.3965	0.07104	0.6806	0.29973	0.0757	0.19229	0.2612	0.3603	0.0309	-0.01539	0.929	-0.1571	0.3602
38	NMRK1	-0.42948	0.0089	-0.51666	0.0013	0.35521	0.0335	0.33504	0.0458	-0.5153	0.0013	0.13959	0.4168	0.18497	0.2801	-0.42904	0.009	-0.14774	0.3898	-0.48852	0.0025
39	PCYOX1	0.09074	0.5987	0.01193	0.945	0.09792	0.5699	0.09508	0.5812	0.01591	0.9266	-0.11586	0.501	0.14241	0.4074	-0.09782	0.5703	-0.1857	0.2782	0.10439	0.5446
40	DERL3	0.20804	0.2234	0.25575	0.1322	-0.28846	0.088	-0.31827	0.0585	0.25857	0.1278	-0.20773	0.2241	-0.29249	0.0834	0.09408	0.5852	0.26533	0.1178	0.24058	0.1575
41	CD180	0.28423	0.093	0.3616	0.0302	-0.24528	0.1493	-0.22216	0.1928	0.36902	0.0268	-0.15195	0.3763	-0.13406	0.4357	0.2678	0.1143	0.07526	0.6627	0.34659	0.0384
42	ACTR1A	0.33183	0.048	0.47492	0.0034	-0.12907	0.4531	-0.40063	0.0155	0.46686	0.0041	-0.09134	0.5963	-0.20264	0.2359	0.42732	0.0093	0.2217	0.1938	0.33088	0.0487
43	KDM1B	-0.21264	0.2131	-0.36916	0.0267	0.05499	0.7501	0.29815	0.0774	-0.3558	0.0332	-0.09375	0.5865	0.15692	0.3607	-0.4772	0.0033	-0.27931	0.099	-0.16395	0.3393
44	AMN1	-0.06412	0.7102	-0.34963	0.0366	0.07867	0.6484	0.11128	0.5182	-0.34337	0.0403	0.25757	0.1294	0.10507	0.542	-0.15094	0.3795	-0.04661	0.7872	-0.14129	0.4111
45	SLC25A48	-0.30677	0.0688	-0.37739	0.0233	0.23126	0.1748	0.3028	0.0726	-0.37066	0.0261	-0.01589	0.9267	0.1764	0.3034	-0.42366	0.01	-0.21947	0.1984	-0.31213	0.0638
46	NGEF	-0.19317	0.259	-0.14594	0.3957	-0.00154	0.9929	0.1773	0.3009	-0.13832	0.4211	-0.15084	0.3799	-0.02208	0.8983	-0.29913	0.0763	-0.04439	0.7971	-0.09733	0.5723
47	GALK1	0.25238	0.1375	0.46098	0.0047	-0.27184	0.1088	-0.34561	0.039	0.45491	0.0053	-0.0518	0.7641	-0.23606	0.1657	0.45393	0.0054	0.26997	0.1113	0.26907	0.1125
48	AK8	-0.44603	0.0064	-0.27247	0.1079	0.16181	0.3458	0.24714	0.1462	-0.26878	0.1129	-0.15793	0.3576	0.07797	0.6513	-0.44129	0.0071	-0.15459	0.368	-0.30407	0.0714
49	PLA2G2D	0.30574	0.0698	0.2973	0.0783	-0.2738	0.1061	-0.38136	0.0217	0.29759	0.078	-0.13848	0.4206	-0.27245	0.1079	0.21088	0.217	0.25634	0.1313	0.34023	0.0423
50	CAST	-0.15339	0.3718	-0.33721	0.0443	-0.04167	0.8093	0.29808	0.0774	-0.32118	0.0561	-0.03497	0.8395	0.1358	0.4297	-0.38537	0.0203	-0.24391	0.1517	-0.08962	0.6032
51	PBLD	-0.48565	0.0027	-0.55642	0.0004	0.3159	0.0605	0.46359	0.0044	-0.55462	0.0004	0.1813	0.29	0.28117	0.0967	-0.43929	0.0074	-0.25147	0.139	-0.51706	0.0012
52	ANKRD54	-0.12326	0.4739	0.1333	0.4383	0.04318	0.8025	-0.12656	0.462	0.11526	0.5032	0.0304	0.8603	-0.10767	0.532	0.14336	0.4042	0.24406	0.1514	-0.13521	0.4317
53	DHX37	0.24506	0.1497	0.11606	0.5003	-0.00354	0.9836	0.06221	0.7185	0.11624	0.4996	0.19501	0.2544	0.2468	0.1468	0.31398	0.0622	-0.20132	0.239	0.13893	0.419
54	PRDM10	-0.242	0.155	-0.36036	0.0309	0.07209	0.6761	0.4366	0.0078	-0.35668	0.0327	0.08279	0.6312	0.25277	0.1369	-0.32057	0.0566	-0.28135	0.0965	-0.24704	0.1463
55	CCDC90B	-0.32152	0.0559	-0.27245	0.1079	0.21313	0.212	0.43246	0.0084	-0.26975	0.1116	0.12526	0.4667	0.29472	0.081	-0.20576	0.2286	-0.28249	0.0951	-0.27005	0.1112
56	KNG1	-0.45998	0.0048	-0.52394	0.001	0.31208	0.0639	0.55456	0.0004	-0.52194	0.0011	0.25048	0.1406	0.36002	0.031	-0.34549	0.039	-0.30541	0.0701	-0.48917	0.0025
57	DIRAS3	0.27033	0.1108	0.41789	0.0112	-0.24037	0.1579	-0.15862	0.3555	0.40922	0.0132	-0.01252	0.9422	-0.09193	0.5939	0.44267	0.0069	0.09037	0.6002	0.27664	0.1024
58	SNRPN	0.26481	0.1186	0.36332	0.0294	-0.08313	0.6298	-0.28017	0.0979	0.35779	0.0322	0.0005	0.9977	-0.06454	0.7084	0.40693	0.0138	0.08622	0.6171	0.28135	0.0965
59	PCNX4	-0.31771	0.059	-0.46499	0.0043	-0.00525	0.9758	0.37067	0.026	-0.45462	0.0053	-0.01943	0.9104	0.09477	0.5824	-0.51243	0.0014	-0.15031	0.3816	-0.27475	0.1049
60	JPT2	0.35816	0.032	0.36368	0.0292	-0.29926	0.0762	-0.42558	0.0097	0.36195	0.0301	-0.21471	0.2086	-0.30458	0.0709	0.1962	0.2514	0.26349	0.1205	0.36599	0.0281
61	ARNTL	0.33737	0.0442	0.37305	0.025	0.02619	0.8795	-0.15754	0.3588	0.36817	0.0272	-0.01958	0.9098	0.05247	0.7612	0.39531	0.017	-0.06908	0.6889	0.28319	0.0942
62	GJC3	-0.18735	0.2739	-0.2506	0.1404	0.02296	0.8943	0.32541	0.0528	-0.23681	0.1643	-0.06883	0.69	0.14509	0.3985	-0.32404	0.0539	-0.23458	0.1685	-0.13404	0.4357
63	ABCA8	-0.2345	0.1686	-0.36573	0.0283	0.20759	0.2244	0.24633	0.1476	-0.35997	0.031	0.00057	0.9974	0.15292	0.3732	-0.40967	0.0131	-0.16183	0.3457	-0.25296	0.1366
64	CEP97	-0.07811	0.6507	-0.20302	0.235	0.02944	0.8647	0.32125	0.0561	-0.18827	0.2715	-0.06432	0.7094	0.16654	0.3317	-0.27716	0.1017	-0.26694	0.1155	-0.04509	0.794
65	AGBL2	-0.269	0.1126	-0.2558	0.1321	0.05554	0.7477	0.27843	0.1001	-0.24566	0.1487	-0.03513	0.8388	0.13903	0.4187	-0.30094	0.0745	-0.20809	0.2233	-0.20212	0.2371
66	CYP4A24	-0.27792	0.1008	-0.37604	0.0238	0.27266	0.1076	0.32512	0.053	-0.37774	0.0231	0.1543	0.3689	0.27205	0.1085	-0.2898	0.0865	-0.25393	0.1351	-0.35577	0.0332
67	CORO1C	-0.08127	0.6375	-0.272	0.1085	0.06355	0.7127	0.23593	0.166	-0.25573	0.1322	-0.06903	0.6891	0.12118	0.4814	-0.33856	0.0434	-0.20699	0.2258	-0.02948	0.8645
68	SULT1C4	-0.27044	0.1106	-0.28525	0.0917	0.22625	0.1846	0.09111	0.5972	-0.28261	0.0949	-0.01125	0.9481	0.05324	0.7578	-0.32332	0.0544	-0.0639	0.7112	-0.29758	0.078
69	IFT81	-0.17229	0.315	-0.27954	0.0987	-0.01108	0.9489	0.17162	0.3169	-0.27306	0.1071	-0.06609	0.7018	0.00972	0.9551	-0.34883	0.0371	-0.07091	0.6811	-0.14036	0.4142
70	UBE2S	0.12466	0.4688	0.28153	0.0962	0.03098	0.8577	-0.32483	0.0532	0.26482	0.1186	0.07977	0.6437	-0.19042	0.266	0.3622	0.0299	0.31705	0.0596	0.0817	0.6357
71	GALE	0.24811	0.1445	0.45318	0.0055	-0.30251	0.0729	-0.40007	0.0156	0.4474	0.0062	-0.19597	0.252	-0.33902	0.0431	0.3138	0.0624	0.33434	0.0463	0.31949	0.0575
72	GAS2L1	0.39809	0.0162	0.47713	0.0033	-0.36132	0.0304	-0.49952	0.0019	0.47087	0.0038	-0.25558	0.1325	-0.35069	0.036	0.27134	0.1094	0.2936	0.0822	0.42183	0.0104
73	RTN4R	-0.17101	0.3186	-0.2716	0.1091	0.10094	0.558	0.14142	0.4107	-0.26611	0.1167	0.03529	0.8381	0.06166	0.7209	-0.27042	0.1107	-0.07419	0.6672	-0.16901	0.3244
74	PLEKHA6	-0.28478	0.0923	-0.24056	0.1576	0.05626	0.7445	0.29897	0.0765	-0.23478	0.1681	-0.12743	0.4589	0.11388	0.5084	-0.37766	0.0232	-0.20454	0.2314	-0.20081	0.2402
75	CD36	-0.35892	0.0316	-0.58932	0.0002	0.33049	0.049	0.48816	0.0025	-0.58478	0.0002	0.22944	0.1783	0.33026	0.0492	-0.43898	0.0074	-0.30002	0.0754	-0.45883	0.0049
76	TXNDC11	0.08449	0.6242	0.33123	0.0485	-0.12776	0.4577	-0.17514	0.3069	0.32477	0.0533	-0.14572	0.3964	-0.18299	0.2854	0.213	0.2123	0.21951	0.1983	0.10295	0.5502
77	YPEL5	-0.40413	0.0145	-0.51782	0.0012	0.38465	0.0205	0.31919	0.0578	-0.51056	0.0015	0.13041	0.4484	0.25656	0.1309	-0.43957	0.0073	-0.26247	0.122	-0.40673	0.0138
78	NR1D1	-0.32468	0.0534	-0.35932	0.0314	-0.06828	0.6923	0.20156	0.2385	-0.36226	0.0299	0.13973	0.4163	-0.00352	0.9838	-0.27345	0.1066	0.07724	0.6543	-0.32153	0.0558
79	CASTOR2	0.20053	0.2409	0.41197	0.0125	-0.26499	0.1183	-0.26444	0.1191	0.40727	0.0137	-0.23381	0.1699	-0.23975	0.159	0.22888	0.1794	0.19158	0.263	0.23179	0.1737
80	DESI1	0.2922	0.0838	0.30023	0.0752	-0.35433	0.034	-0.26173	0.1231	0.30165	0.0738	-0.19736	0.2486	-0.23506	0.1676	0.13545	0.4309	0.17297	0.3131	0.28896	0.0874
81	TMEM259	0.27747	0.1013	0.45133	0.0057	-0.14433	0.401	-0.38066	0.022	0.44378	0.0067	-0.20394	0.2329	-0.21406	0.21	0.28498	0.0921	0.18281	0.2859	0.28785	0.0887
82	CEP290	-0.03803	0.8257	-0.18258	0.2865	-0.00962	0.9556	0.29919	0.0763	-0.17548	0.306	0.04307	0.8031	0.12323	0.474	-0.1679	0.3277	-0.13113	0.4459	-0.02669	0.8772
83	SLC16A4	-0.27353	0.1065	-0.30248	0.073	0.09921	0.5648	0.34734	0.0379	-0.29945	0.076	0.10072	0.5589	0.18561	0.2785	-0.24149	0.1559	-0.18246	0.2868	-0.23427	0.1691
84	MANF	0.25599	0.1318	0.36369	0.0292	-0.25513	0.1332	-0.38806	0.0194	0.35805	0.032	-0.02762	0.8729	-0.30622	0.0693	0.37458	0.0244	0.37511	0.0242	0.23197	0.1734
85	MACROD1	-0.47158	0.0037	-0.49563	0.0021	0.28271	0.0948	0.41924	0.0109	-0.49607	0.0021	0.10005	0.5615	0.21164	0.2153	-0.44729	0.0062	-0.19281	0.2599	-0.47895	0.0031
86	CYP7A1	-0.34571	0.0389	-0.30852	0.0671	0.2201	0.1971	0.16669	0.3312	-0.31282	0.0632	0.06089	0.7242	0.14794	0.3892	-0.28978	0.0865	-0.17115	0.3183	-0.37525	0.0241
87	IFT22	-0.38243	0.0213	-0.19994	0.2423	-0.02565	0.882	0.15996	0.3514	-0.19634	0.2511	-0.13459	0.4339	-0.01597	0.9263	-0.3437	0.0401	-0.08048	0.6408	-0.29432	0.0814
88	ACOT13	-0.48809	0.0025	-0.46559	0.0042	0.40204	0.0151	0.24967	0.142	-0.47119	0.0037	0.21446	0.2091	0.14538	0.3976	-0.31601	0.0604	-0.03991	0.8172	-0.50391	0.0017
89	NKAIN3	-0.33396	0.0465	-0.24552	0.1489	0.03276	0.8496	0.39418	0.0174	-0.2419	0.1552	-0.00176	0.9919	0.13051	0.4481	-0.26497	0.1183	-0.13357	0.4374	-0.22785	0.1814
90	NPY1R	-0.13471	0.4334	-0.05427	0.7533	0.03612	0.8343	0.12936	0.4521	-0.04469	0.7958	-0.1676	0.3286	0.02003	0.9077	-0.19118	0.264	-0.1134	0.5102	-0.01939	0.9106
91	POLR3E	0.06687	0.6984	0.11105	0.519	0.28992	0.0863	0.07253	0.6742	0.10529	0.5411	0.1205	0.4839	0.22852	0.1801	0.21266	0.2131	-0.12481	0.4683	-0.01347	0.9379
92	GFOD1	0.30822	0.0674	0.31296	0.0631	-0.08017	0.6421	-0.09514	0.581	0.31192	0.064	-0.16054	0.3496	0.10463	0.5436	0.17926	0.2955	-0.1874	0.2738	0.30127	0.0742
93	SMAD3	-0.12525	0.4667	-0.26819	0.1138	-0.13484	0.433	0.33392	0.0466	-0.24577	0.1485	-0.10779	0.5315	0.18266	0.2863	-0.38495	0.0204	-0.30538	0.0701	-0.00561	0.9741
94	LYPD4	-0.29634	0.0793	-0.17673	0.3025	0.12283	0.4754	0.0823	0.6332	-0.17962	0.2945	-0.28711	0.0895	-0.18614	0.2771	-0.43842	0.0075	0.18018	0.293	-0.20105	0.2397
95	QDPR	-0.19444	0.2558	-0.38035	0.0221	0.02733	0.8743	0.13398	0.436	-0.36574	0.0283	0.04751	0.7832	0.039	0.8213	-0.3479	0.0376	-0.04768	0.7824	-0.18272	0.2861
96	UCHL1	0.13974	0.4163	0.13381	0.4365	-0.23433	0.1689	-0.16263	0.3433	0.13458	0.4339	-0.21663	0.2044	-0.17921	0.2957	-0.06029	0.7269	0.1199	0.4861	0.18354	0.2839
97	ADTRP	-0.49779	0.002	-0.53995	0.0007	0.44039	0.0072	0.4857	0.0027	-0.54615	0.0006	0.20096	0.2399	0.29871	0.0768	-0.41019	0.013	-0.24585	0.1484	-0.54868	0.0005
98	PTER	-0.30698	0.0686	-0.45768	0.005	0.20229	0.2367	0.3739	0.0247	-0.45139	0.0057	0.15432	0.3688	0.26363	0.1203	-0.35766	0.0322	-0.27102	0.1099	-0.33506	0.0458
99	DZANK1	-0.33155	0.0482	-0.33845	0.0435	0.17482	0.3078	0.31691	0.0597	-0.33207	0.0479	0.15671	0.3614	0.23257	0.1723	-0.21824	0.201	-0.23626	0.1654	-0.31506	0.0613
100	HLF	-0.13137	0.445	-0.30084	0.0746	0.09664	0.575	0.39356	0.0176	-0.28872	0.0877	0.09423	0.5846	0.2939	0.0819	-0.24093	0.1569	-0.34519	0.0392	-0.13523	0.4317
